# Supplementary material for: A co-culture genome-wide RNAi screen with mammary epithelial cells reveals transmembrane signals required for growth and differentiation
Source: Breast Cancer Res. 2015 Jan 9;17:4. doi: 10.1186/s13058-014-0510-y (PMC4322558; doi:10.1186/s13058-014-0510-y)
Supplement: Additional file 4: Table S1. — Contrasting properties of the 184-hTERT-L9 [20] and MCF10A [17,68,69] cell lines. [file 13058_2014_510_MOESM4_ESM.xls]

## Sheet: Sheet1
MCF10A	184-hTERT-L9
General properties
36 year old female with fibrocystic changes	21 year old female, no pathological changes
non-clonal origin	clonal origin
spontaneously immortalized	immortalized with telomerase cDNA
non-trasformed	non-transformed
non-tumorigenic in nude mice	non-tumorigenic in NOD-SCID IL2R KO mice
Cell line characteristics
53,XX,i(1)(q10),+del(1)(q12q32), der(3)t(3;9) (p13;p22),+7,+der(8)t(8;8)(q22;p23),der(9)t(3;9)(p13;p22)t(3;5)(p26;q31),+11,+13, +19, +20	46, XX
MYC amplification	MYC not amplified
p16 deletion	p16 expression silenced, no gene deletion
p14ARF deletion	p14ARF not deleted
p63 expressed	p63 expressed
cytokeratin 5 expressed	cytokeratin 5 expressed
ER negative	ER negative
3D modeling in Matrigel
Spherical acini with apico-basal polarty	Spherical acini with apico-basal polarty
Apical cells express luminal markers	Apical cells express luminal markers
No intercellular tight junctions	No intercellular tight junctions
Debnath 2003
Annab (Gynecologic Oncology (2000) 77: 121-128)
Underwood JCP 2006
Chua oncogene 2007
