# Supplementary material for: A co-culture genome-wide RNAi screen with mammary epithelial cells reveals transmembrane signals required for growth and differentiation
Source: Breast Cancer Res. 2015 Jan 9;17:4. doi: 10.1186/s13058-014-0510-y (PMC4322558; doi:10.1186/s13058-014-0510-y)
Supplement: Additional file 7: Table S2. — (A) Ranked growth effect of the 21,121 genes evaluated in the primary siRNA screen. (B) Ranked growth effect of the 388 extracellular and plasma membrane genes evaluated in the secondary siRNA screen. (C) Relative effects of the 47 target genes in two-dimensional and three-dimensional cultures, as well as their status in the METABRIC and COSMIC databases. (D) Relative transcript levels after lentiviral shRNA silencing in 184-hTERT-L9 cells. (E) RT-qPCR primers and corresponding Roche Universal ProbeLibrary (Roche Applied Science, Penzberg, Germany) probe number utilized for RT-qPCR. (F) Functional enrichment scores for 47 target genes. Functional annotation clustering was performed on the 47 genes required for 184-hTERT-L9 cell growth using the Gene Functional Classification tool in the DAVID Bioinformatics Database [39]. The data used to derive the annotation clustering heat maps in Additional file 10: Figure S6 are listed. [file 13058_2014_510_MOESM7_ESM.xls]

## Sheet: A
Ranked effect	Gene name	refseq ID	Percent growth of siRNA/control	Benjamini-Hochberg p value	Dharmacon siRNA sequence #1	Dharmacon siRNA sequence #2	Dharmacon siRNA sequence #3	Dharmacon siRNA sequence #4	Description
1	PARP6	NM_020214	3.569	2.00531e-09	GUACCUAGAUGGACCAGAA	GGAAUGAUGACGACUCGGA	GAAGAAUUAUGAGCGGCUU	CAACAGGUCACACAUUGUC	poly (ADP-ribose) polymerase family, member 6
2	EIF3B	NM_003751	3.944	8.86855e-11	GAGAGAAGGCGCACCAUGA	GAGUAUGAACGGUGCCUUA	AGAGAUCAGUACAGUGUGA	GAUAUUCCAGCCAGGGUAA	eukaryotic translation initiation factor 3,
3	ZNF672	NM_024836	4.26	6.4529e-12	GCACUGCCCUCGUCUUUGA	GUACGCAUGUGGCGACUGU	GGCAAGUGCUUUGGCAAGA	CCGCUUCCGUUGCCUAGAA	zinc finger protein 672
4	PYCR2	NM_013328	4.279	2.71044e-07	CCUGUCGGCUCACAAGAUA	GCAACAAGGAGACGGUGAA	GUCCAUGGCCGACCAAGAA	UAUCCGAACACGAGAGCUA	pyrroline-5-carboxylate reductase family, member
5	ST6GAL1	NM_003032	5.033	0.000601125	ACUCAGAUAUCCCAAAGUG	CAUCCAAGCGCAAGACUGA	GGACAUCUACCUGCUUGGA	AGACUGACGUGUGCUACUA	sialyltransferase 1 isoform a
6	WDR25	NM_024515	5.164	5.77328e-07	UAACAGACCUUGAAACAGG	GAAUCACUACCUUGAAAUU	CAGCUGACCGCACCAUUAU	GCUAUUUAGUGGUCGAAGU	WD repeat domain 25
7	ZNF574	NM_022752	5.373	7.74979e-10	GAACAACAGUGGAGAAGCA	ACGCAAAGCUCCACACUGA	GAAGACCUUUGUCAACCUU	GAGCUGCACCUGAAGAUGA	zinc finger protein 574
8	ZNF322A	NM_024639	5.713	4.09828e-09	UCAGAUAGAUGGUCAUAUA	CAGAGGAGCUACACUAUAA	CGGAGUGCCAACCUAAUUA	CAUAAGGCAUCGAAGAACU	zinc finger protein 322A
9	C11orf60	NM_020153	5.943	9.91311e-09	GGAUAUUGAUGCAUUCUUA	GCAAAGACAUGGACCCUGU	UAACAGCAGUGAUGAGUAU	CGGCAGAGAUUGAUUGCAG	hypothetical protein LOC56912
10	AIFM1	NM_004208	5.978	9.00543e-08	GGUAGAAACUGACCACAUA	CAAGGAAGAUCAUUAAGGA	GCAUGAAGAUCUCAAUGAA	GAACAUCUUUAACCGAAUG	programmed cell death 8 isoform 1
11	ZIC1	NM_003412	6.132	1.69282e-07	GCGACAAGCCCUAUCUUUG	CCAGUUCGCUGCGCAAACA	GCGCCAACCCAUCAAGCAA	GGAGCAGAGUAAUCACAUC	zinc finger protein of the cerebellum 1
12	TFR2	NM_003227	6.765	4.55749e-06	GAACAUUGAUAACAACUUC	CAAAGGAGGACACUUAUGA	GUGAGGAUGUCAACUAUGA	CCAGAGAGCGCAACAACUG	transferrin receptor 2
13	LENG1	NM_024316	6.853	2.17075e-08	GCAAUAAAGAGUACGAGGA	CAAGAGGCCCGUACAGAAU	GCAGGACCCUCACCUUACU	GUACAACUCCCAAUUCAAC	leukocyte receptor cluster (LRC) member 1
14	RPL36AL	NM_001001	6.987	1.38861e-07	GGAAGGAGGCGCUAUGAUC	UGGAAUGUGUUGAGCCUAA	GCAAGCAUCAGCCUCACAA	GGAAGAAGGCUAAGACCAC	ribosomal protein L36a-like protein
15	CAPZB	NM_004930	7.02	5.66066e-10	GAAGUACGCUGAACGAGAU	GGAGUGAUCCUCAUAAAGA	GAGACAAGGUGGUGGGAAA	CACCAUGGAGUAACAAGUA	F-actin capping protein beta subunit
16	NT5M	NM_020201	7.093	2.25147e-08	GAGAAGGCCAUCAGCAUUU	GGAGAUGGCCAGCCUACAA	GUACUUUGGCCCUGACUUU	CAAGUACUGUCCCUAUGAG	5',3'-nucleotidase, mitochondrial precursor
17	PBOV1	NM_021635	7.099	7.25522e-06	CAUGAAAGGUUCCUCAAUG	CAGAGUUCAUUGAUUAUUC	ACAUUGACUUUGCAGUUAA	CCAUUCUGCUACAAGGUAU	prostate and breast cancer overexpressed 1
18	DYNC1I2	NM_001378	7.143	1.55959e-12	GUAAAGCUUUGGACAACUA	GAUGUUAUGUGGUCACCUA	GCAUUUCUGUGGAGGGUAA	GGGAUAACCGUAGCAAUAA	dynein, cytoplasmic 1, intermediate chain 2
19	IL21	NM_021803	7.222	4.05883e-08	GAAACCACCUUCCACAAAU	GCAAAUACAGGAAACAAUG	CAGAAGAUGUAGAGACAAA	CAGCAUCUGUCCUCUAGAA	interleukin 21
20	C7orf55	NM_197964	7.498	5.6341e-10	GGAGGAGUCUGCUGGCUUG	GGAAACAUGUGGCCCUACA	GCACAUCGGGUCACCAGUG	GGAAUUUCAUGGCAAGGGU	hypothetical protein LOC154791
21	LPAR3	NM_012152	7.507	9.40513e-10	GGACACCCAUGAAGCUAAU	CAGCAGGAGUUACCUUGUU	UAACACAGGCCCAGUUUCA	ACACUGAUACUGUCGAUGA	lysophosphatidic acid receptor 3
22	C9orf122	XM_379636	7.584	1.60528e-10	GAAACCACAUCUGCCCACA	GCAGCCAGGGCGACAUGUA	CCAGCCAUCUUGGGAGUUG	CGGAAUCCCAGGAGUGCAU	Putative uncharacterized protein C9orf122.
23	CA10	NM_020178	7.596	9.62855e-09	GAACAAACCUGUCUAUAUA	GGUGGUAGUUUCUAUAUUU	CAUAUCAGCUCAACAGAAU	CCCAGAAGCUUCAGUAUAG	carbonic anhydrase X
24	CENPK	NM_022145	7.793	2.10651e-09	GAAGAUCCAACCCGAAUAA	CUAAGGAGUCAAAGAAUGA	CGAUUCAAAUGCUCAGCUA	GUACUACAGAUGUGGGAGA	SoxLZ/Sox6 leucine zipper binding protein
25	AURKC	NM_003160	7.834	3.37398e-08	GAUGUGAGGUUUCCACUAU	GAUCCAGGCUCAUCUACAA	GCACAGCCACGAUAAUAGA	GAAAUUAGAUGAACAGCGC	aurora kinase C isoform 2
26	EFS	NM_005864	7.854	1.81689e-08	GAAACGAGCGUCAGCCUUA	UAACAGAACUGGCAGGGCA	GCAAUUCACUACCCUGCUC	GUAUGAAGCACCCGAGGAA	embryonal Fyn-associated substrate isoform 1
27	PELI1	NM_020651	7.93	4.52795e-07	UCAAGGACCUCUAGACUAA	UCAGUUGGCUGGUGAACAA	AAUCAUAUGUGAACGGAAU	AAAUAUCGGUGUGUGGAAA	pellino protein
28	PAFAH1B2	NM_002572	7.98	1.85705e-08	GGAAACACCUGAGGAGAAA	CAAAGAGCCUGAUGUACUG	GUGAGAAACCCAAUCCUUU	GAUCGAGGCCAUUGUACAA	platelet-activating factor acetylhydrolase,
29	ACSM3	NM_005622	8.01	4.31985e-07	AAGAGGAGAUCGGGUAAUU	GAGAUGCGAUGGAGUUUUG	AAACGGUGCUAAUCUGUGG	CCGAAUGCUUGUACAGAAU	SA hypertension-associated homolog isoform 2
30	HNRNPUL1	NM_007040	8.076	7.3453e-10	GCGCAAAGCUAUUGUAAUU	GGGAAGAAGUCCACCAAUA	GGAAGGAUGUCCCAGAUCA	GCAACUAUAUCCUAGAUCA	heterogeneous nuclear ribonucleoprotein U-like 1
31	PLEKHG1	XM_027307	8.157	3.41478e-07	GUGAAGAGUUCCACAUUUA	GAGAUGACACGUUUACAUA	CCAGUUGUAUGACCAGAUU	AGAAACAUCUGGACCGAUC	pleckstrin homology domain containing, family G
32	UBC	NM_021009	8.315	1.14689e-08	GUGAAGACCCUGACUGGUA	AAGCAAAGAUCCAGGACAA	GAAGAUGGACGCACCCUGU	GUAAGACCAUCACUCUCGA	ubiquitin C
33	ARID1B	NM_017519	8.333	2.87911e-07	CCACAGCGGUAUCCAAUUG	GUAUGGACCUCAACAGACA	GGCGAAAGAUUACCUCCAA	GGCGUGAGCUGGCAACCAA	AT rich interactive domain 1B (SWI1-like)
34	C5orf15	NM_020199	8.393	3.546e-08	CAAAGACACUCUAGACAAU	GGAAUACCAUCGCCUAGAU	GAAAUGGCGUGAUGGCCUU	AAACAGGGGUUACAUGGAA	hypothetical protein LOC56951
35	LOC401357	XM_371923	8.399	9.1476e-06	CAGCAGAGGUUUCCUAGUA	GAACAUCAAUGGUGUCAUC	CCGGAGAGCUCUGGAAGAU	CUGCAGACAUCCCAGCCUA	hypothetical protein LOC401357
36	RPL13A	NM_012423	8.534	3.82276e-09	CAUCGUGGCUAAACAGGUA	GCAAGCGGAUGAACACCAA	GUGAAGGCAUCAACAUUUC	CCGAGAAGAACGUGGAGAA	ribosomal protein L13a
37	C22orf29	NM_024627	8.808	3.02118e-08	GGCAAUACUUAGCUAGGUU	GCGAUUACAUGUCCUUCCA	CAGAAGAGCACAGCUAGUG	CCAAUUAUGCCAACGCACA	hypothetical protein LOC79680
38	KIF12	NM_138424	8.823	6.70676e-10	ACAGCAAGCUCACCAAGUU	GAUCUACAAUGAGCAGGUU	UGGCAGAGAUGUUGACGGA	GGUCUCAGCCGUCGAAGGA	kinesin family member 12
39	ADAMTS17	NM_139057	8.843	4.1984e-06	GCACAACUGUUCGCUAUGU	GAACAUGGUAUACAAUAUG	GACCAAGCUUGUCCUGCUA	CGCGAUACCUCGGCAAUAA	ADAM metallopeptidase with thrombospondin type 1
40	NKAP	NM_024528	8.889	3.37443e-06	CAGAAGAGAUUAAGUGAGA	AGGGAAGGAUGACAAAUAA	GAACAAAGGCUGAAGAACC	AAGAAGAAGUCUAGCCGUU	NFKB activating protein
41	COMMD1	NM_152516	8.941	1.09389e-05	GAUCACAUCUGACCAAGCU	GGAAUUAGGCAAAUAUGGA	GAAUUUCUGUGUUUGGAAU	GGUCAAAGUCAACCAAAUU	MURR1
42	EIF3D	NM_003753	9.128	7.75362e-10	GAUAAGAGGUACACAAAUA	GUUCAAGCCUAAUGAGUUU	AGACAAAGAUCGUCGGAAC	CCUAGAAUACUACGACAAA	eukaryotic translation initiation factor 3
43	GMPR	NM_006877	9.182	1.71797e-06	UCACAGCACUCCAUGUUUA	CAGAAUGCCUGCAGAAUGU	GAGCCGAGGUGGAUCUUGA	UGCCACAGGUUAAGUUUAU	guanosine monophosphate reductase
44	RPL3	NM_000967	9.243	2.03269e-11	GCAAGCUGAUCAAGAACAA	GCGAGAGGCUUGAGCAGCA	ACUAUGACCUAUCUGACAA	GAUGAAUGCAAGAGGCGUU	ribosomal protein L3 isoform a
45	LOC93622	NM_024510	9.271	2.36029e-07	GCAGUGAUGUGGAAGCCAU	GGCCUUGGCUUCAGUUGGU	CAUGGCACAUUCCCGGUGU	CCUAUUGCCUGCUCAUGCU	Homo sapiens hypothetical protein BC006130, mRNA (cDNA clone IMAGE:3626458).
46	HHIPL2	NM_024746	9.323	6.89568e-07	CCUACAAGCAGCAAGAAUA	GAGGUUAUGUCUAUCGUGG	CAUAAUGGCGGACAACUUC	CAUGAGUGGUCGACUUAUG	HHIP-like 2
47	EYA3	NM_001990	9.357	7.80076e-09	GAUUAUACCUCACAAAUGU	GAUCCUAUGCCCAGAAAUA	GUUCUUACCUGCACUACAG	UGAAUGUUCUGAUCACUAC	eyes absent 3
48	PNLIPRP1	NM_006229	9.395	2.73995e-07	GAAGCAAGUUUCGAGAGUA	GAAAUAAGGGAAACACUCA	UGACAGACAUGUGCAAGAA	AAACCAGGCUCAACCCAUU	pancreatic lipase-related protein 1
49	DYNLL2	NM_080677	9.404	1.49565e-10	CAAAGCACUUCAUCUAUUU	GGACAUUGCUGCCUAUAUC	GGAAGGCAGUGAUCAAGAA	CCAUGGAGAAGUACAAUAU	dynein, light chain, LC8-type 2
50	HTR3B	NM_006028	9.437	4.18107e-06	GAGCAGCGCUGGAGGAUUU	GCAAGCAGCUAUUACAGAA	GGUCGCAGCUUCAAUCUAU	UCAAAUUCCUCCAUGAUGA	5-hydroxytryptamine (serotonin) receptor 3B
51	PLXDC1	NM_020405	9.448	9.39881e-10	GAAGGAGCAUCUUUGAAUA	GAGACGGCCUUCAGAACAA	GCAUUGUCUUUGCCUAUAA	GCGUAGACCUCACCACUGG	plexin domain containing 1 precursor
52	TMEM77	NM_178454	9.534	2.22999e-11	GCACUUAGCAUGCUGACUU	GGAUUAACCCUCUAUGACA	GCAGAAUGGUCUAUGUCAU	CUUUACGGGUGGAAGCCAA	transmembrane protein 77
53	OR8B8	NM_012378	9.66	5.61979e-08	UGAAUGAGCUUGUAGUGUU	UGAUAAGGCUCAACUCUCA	GAGCAUUCAUGUACCUCAA	GGUGUGACCUUCUGUGCCA	olfactory receptor, family 8, subfamily B,
54	GPR84	NM_020370	9.769	9.19842e-09	CCAAAGCCCAGCCAAUUAA	GCUCAUAGCCAACCUCACA	GCAAUGUGCUCACCCUACU	GGACAGCAGGUUAGCAUCA	G protein-coupled receptor 84
55	MOBKL2B	NM_024761	9.809	1.37303e-07	GCAGGAUGAUCUCAAGUAU	GAUCAACAACGAGGAAAUA	GAAAUGACGAGCAGGAUGU	GCACAAACGGGCUCAGGCA	MOB1, Mps One Binder kinase activator-like 2B
56	DMRTC2	NM_033052	9.814	1.09004e-07	GAACCACUCAGCCACAGGU	CGGGAAGCCUUGUACCCAA	CAGCAGGAGGCGCAGCUAA	GCUUGCGAGUGUCACAAAU	DMRT-like family C2
57	CHIA	NM_021797	9.885	2.88265e-07	GGAAGUGCCUUAUGCCUAU	CCAUUGAUCUGGAUGACUU	GGCUUAAGCACAACAAAUU	UCACCUCAGUCAUCAAAUU	chitinase, acidic isoform a
58	LOC158381	XM_376829	9.961	9.49872e-07	CAGGAAUACUGACCUAUAA	CAACCAGCCUGUUCUGCUA	GCAGAUAUACUAUUACUCU	CCAUAUAGUCUGACAUACA	hypothetical protein LOC158381
59	RPS9	NM_001013	9.968	6.31961e-09	GAACAUCCCGUCCUUCAUU	GCGGAGACCCUUCGAGAAA	GAAGCUGAUCGGCGAGUAU	GGCAAGAUGAAGCUGGAUU	ribosomal protein S9
60	ZNF552	NM_024762	9.974	1.01278e-06	CCAAAGAUAUACUCAGUCA	GCCGAAAGCUCCAGUCUCA	GCGAAGAGGUGUAAGUUGC	CUACAUUCCGUGUUCAUAA	zinc finger protein 552
61	MOBKL2A	NM_130807	10.005	2.10117e-12	GCACUCCGUUUCCCAAGAA	GAGCAUAAGUUCCGGAAGC	GUACAUGGACCUGCUGAUG	ACUAUUUCGUCAAGGAGUU	MOB-LAK
62	UBE2T	NM_014176	10.056	1.55488e-06	CCUGCGAGCUCAAAUAUUA	AGGAAGAGAUGCUUGAUAA	AGAGAGAGCUGCACAUGUU	GAAGUUAUCAUUCCUGAGA	ubiquitin-conjugating enzyme E2T (putative)
63	SEPT12	NM_144605	10.084	7.34763e-10	GGACAUAACCCACAACAUC	GAACAUGGCGCACUGUGAA	UAUGAGAACUACCGCGUCA	GCUACAUCAACGAGCAAUA	septin 12
64	MED27	NM_004269	10.119	5.1656e-09	GGAAAGGUGUUGAAAGUGA	GAAGAUGGCAAGCUUGAUA	GGACAAAACUCCUCUCUAU	GUAAAGGGAUAUAACGAGA	mediator complex subunit 27
65	KIAA1407	NM_020817	10.195	6.3379e-07	GAAGGUACCACGAGCUAUA	GGAAACGGUUCACAAGGAA	GAUGAGACAUAAGCAGGUA	GAGUAUAACCGGAAACAAG	hypothetical protein LOC57577
66	GEMIN7	NM_024707	10.199	3.58588e-08	GGCCAGAGGUUCCUGAAAU	GCUCAAGAAUCCCUGGAAU	CCAUAGGUGUGCAAGCAGA	GGUCAUCAGGUGAGCUUCA	gemin 7
67	LBP	NM_004139	10.225	1.62069e-08	CAACAGAGAUUGACAGUUU	CGACAUUGAUUAUAGCUUA	CUACAGGGCUCCUUUGAUG	UGGAAGCGCUCCUCAACUA	lipopolysaccharide-binding protein precursor
68	C14orf132	NM_020217	10.246	2.22873e-08	CCACUGAGUUUGCUAUGAA	UUUAAAGGCCAAGAAGGUA	ACACCCUGAUGGAGAGAUG	CGCCUAAAGCUGAAGCCAA	Uncharacterized protein C14orf132.
69	PPM1H	XM_292012	10.252	7.60317e-08	UGAAGUGGCUGCCCAGAAA	GUUCUAAGGUUAAUGAAAC	CCACUCCACAUUAUAACUA	UAUCUGCCCAUGCUCAAGA	KIAA1157 protein (Fragment).
70	LOC389257	XM_379372	10.257	2.26837e-05	GAAAAGGGCUCAAUCCUCA	AAAUGUAGCGUAUUGAUUG	GCAAGUUCAACAGGAAUAA	UUGCCUAGCUUGUCACAUG	hypothetical protein LOC389257
71	UBB	NM_018955	10.28	1.62585e-05	GCCGUACUCUUUCUGACUA	GUAUGCAGAUCUUCGUGAA	GACCAUCACUCUGGAGGUG	UCGAAAAUGUGAAGGCCAA	ubiquitin B precursor
72	C15orf5	NM_031416	10.362	2.69622e-07	UAGCUAACCUAACCACUAA	CAAGAGACAAUUCUAAGGA	GAGCAUGCAACAACAAGAA	CAACAGAAGCCAAAGCCAU	Homo sapiens C15orf5 mRNA, complete cds.
73	SLC7A7	NM_003982	10.382	2.45865e-08	GAGGAGAGAUGCCCAAGCA	GCUCUUCAAUGGUAUCAUG	CACCUAUGCUAAAGUAUUG	CCUAUUAUACUGUGCUAGA	solute carrier family 7 member 7
74	RNPEPL1	NM_018226	10.4	4.27577e-08	GGGCAGGGCUGGAAUUCGA	GCAGAGCCAUCCAGCAGAU	AGCCAGAUGUCACGCAUGU	GGUCCGCAACGACUACUAU	arginyl aminopeptidase (aminopeptidase B)-like
75	MRPL47	NM_020409	10.417	8.74337e-09	GAAACGAGCCCGCAUCAAA	GUCCAGAGCGGUUAGAUAA	AAACAUGCUUCUAACCCUA	GUUAUACCUUGGCACCUAA	mitochondrial ribosomal protein L47 isoform a
76	C3orf22	NM_152533	10.422	5.51539e-11	CCAAGAAGUUUCCGUACAG	AGAAGUCUCACCAGAGUAA	CAACGAGGUCCAUCCCAGU	GCUCGGGGCUCCAGAUUUU	hypothetical protein LOC152065
77	GSTM1	NM_000561	10.493	8.85057e-07	CUGCUACAAUCCAGAAUUU	GGCAUGAUCUGCUACAAUC	CAAUCCAGAAUUUGAGAAA	GGGCAUGAUCUGCUACAAU	glutathione S-transferase M1 isoform 1
78	HMGN1	NM_004965	10.494	3.02967e-09	CGAAGUGGCUAACCAAGAA	GAAAGAAGCCAAGUCUGAU	GAGUCCAGCCUCUGAUGAA	UAAAGAAGACUUACCUGCG	high-mobility group nucleosome binding domain 1
79	VASH2	NM_024749	10.501	1.84883e-05	AGAAAUACCUGCACACAGU	UCCAGGCGAUCCAGAAUUA	GAAGACCCUACACUACUUA	AAACCUACUUCUCAGGAAA	vasohibin 2
80	TRIM50	NM_178125	10.504	1.05434e-12	GGACCCGAAUCGUCAAUGA	GGCUCUACCUGCACUAUGA	GCAACUCGCUGCCCAUGGU	UCGCAGCCCUCAUCUCUGA	tripartite motif protein 50A
81	REM2	NM_173527	10.537	1.3746e-11	GCAGAUGCCACGCUACUAA	GCGAGAGCCUCACCAAGAA	GAACCCAGAGGAUACCUAU	GAAGUCAGAGAAACUGUUG	rad and gem related GTP binding protein 2
82	TEX14	NM_031272	10.548	3.91193e-09	GAAGAGGACUUUGAAGGAA	GCACUUAGAAGAACAAGAA	UAAAGAUGAUGGAAAGGUA	GCAGCGAGUUAUUGAGUAU	testis expressed sequence 14 isoform b
83	PITPNM2	NM_020845	10.558	3.3027e-06	GCAAGGAAGUGUCGGUGUU	GCACAGAGUUCGUGGUCUU	GAAGAGCCGUAACGAGACA	CCAAGAAGGGCGAUGCUAA	phosphatidylinositol transfer protein,
84	LIG4	NM_002312	10.564	6.69597e-10	GCACAAAGAUGGAGAUGUA	GGGAGUGUCUCAUGUAAUA	GGACAAGGUUAGCUAUUAA	GGGACAAGGUUAGCUAUUA	DNA ligase IV
85	NSDHL	NM_015922	10.636	7.88845e-05	UGACAGGCCUCAAUUAUGA	GCCAAGAGAUGCACAGUGA	GAUAUGCUGUCAAUGUAUU	GCAGUUAGCGAGCCAAUGA	NAD(P) dependent steroid dehydrogenase-like
86	SPINLW1	NM_020398	10.672	4.87784e-08	CAAACAAGAUGUAUGCGAA	GAUAAUACUUGCUCCAUGU	GAAUAAACGCUUUCCCUGA	GACAAUGCCAGGACAACAA	serine peptidase inhibitor-like, with Kunitz and
87	TMEM159	NM_020422	10.712	2.58118e-07	GAUAGCAUCUUAUGUAGUG	UAGACUCCUUCCAGAAUAA	GGACAGCCAUCCGUUUCUG	GGCCGUUCCUGUUGGAUUC	transmembrane protein 159
88	MYL7	NM_021223	10.73	1.85431e-11	GAGCAGAUGUUCGCCCUGA	GAAGGUGAGUGUCCCAGAG	UCACUGUGCUACAUCAUCA	GAGACGAGAAAGAGGAAUG	myosin light chain 2a
89	C11orf80	NM_024650	10.738	4.80848e-08	CAAAGUAUUUCGUGAGAUC	CAAUUUGGAUAGAGAUUUG	UCAUUUCAGUGUAAAGGUA	GAAUGAACCCACUUUGAAC	hypothetical protein LOC79703
90	NEDD1	NM_152905	10.785	7.68472e-09	GGAAUCAGCUCAAUAUGUU	GAGCAGCAAUAAUAACUUU	GGAAAGAUACUCAGUGAAU	CAAAUAAGCCCACAACAGU	neural precursor cell expressed, developmentally
91	C10orf81	NM_024889	10.801	1.65901e-10	GCUUUAGUCUUUCCUAUUA	GGGAGAAGAUUAAAGACUG	CCUACAAGAUUUAUCAGAA	GAAGAGUCCAGGCAAACAA	hypothetical protein LOC79949
92	USP18	NM_017414	10.806	2.084e-10	GGAAUUCACAGACGAGAAA	GGAAGAAGACAGCAACAUG	GGGAAGACAUCCAGUGUAC	CCAGGGAGUUAUCAAGCAA	ubiquitin specific protease 18
93	NQO1	NM_000903	10.817	8.36897e-07	GAAAGGACAUCACAGGUAA	GAAGGACCCUGCGAACUUU	GCAAGUCCAUCCCAACUGA	CCGAGUCUGUUCUGGCUUA	NAD(P)H menadione oxidoreductase 1,
94	RPL31	NM_000993	10.821	2.9035e-09	GAAGUGGUAACCCGAGAAU	GGAAUGUGCCAUACCGAAU	GUGUGCGGCUGUCCAGAAA	GGUUACCUAUGUACCUGUU	ribosomal protein L31 isoform 1
95	EIF4A3	NM_014740	10.823	2.6984e-07	GAAAGCGGCUGCUCAAAGA	GAACGUUGCUGAUCUUAUC	GGUGAAACGUGAUGAAUUG	ACUAUGAUCUCCCUAAUAA	eukaryotic translation initiation factor 4A,
96	GNAS	NM_000516	10.849	1.74228e-10	GCAAGUGGAUCCAGUGCUU	GAGAUGAGUUUCUGAGGAU	GAACGUGCCUGACUUUGAC	GCAUGCACCUUCGUCAGUA	GNAS complex locus isoform d
97	C6orf185	XM_371843	10.857	8.15857e-08	GCUGAACCCUUGGAUACGA	GAGAAGACCAUCACCCUCG	GAUAAGAAAAGGAAGAAGU	UACUUUGUCUGACUACAGU	Homo sapiens chromosome 6 open reading frame 185, mRNA (cDNA clone IMAGE:40112263), partial cds.
98	RPL23A	NM_000984	10.88	2.84071e-08	UGAAGAAGCUGUAUGACAU	GCCAACAAGCACCAGAUUA	GAAGAAGAUCCGCACGUCA	CGCCGAAAGCGAAGAAGGA	ribosomal protein L23a
99	PSMB7	NM_002799	10.974	9.97485e-10	GGAAGAAACAGUCCAAACA	CAUCGCAGCUGGCAUCUUC	CCGCAGGAAUGCCGUCUUG	GUAUCAAGGUUACAUUGGU	proteasome beta 7 subunit proprotein
100	LOC133491	XM_371783	10.985	1.10414e-05	GGUAUGCUUUCCAUCAGAA	GCAAAGCAAUUGGAAGACU	GAACUUCUGAUCAGGGAUG	GAUCAUCUAGAGGAGUUUA	LOC133491 protein (Fragment).
101	RAX2	NM_032753	11.038	2.4955e-09	CUUCGGGCCUCAUGCCUUU	CAAGGAACAUGCACAGGCU	GUUCGAGGCCUCUCACUAC	CCAAGAAGAAGCACCGGAG	retina and anterior neural fold homeobox 2
102	ZNF695	NM_020394	11.057	1.96879e-09	GAGGAUAGCUUCAAUAUGC	GAUGUUGUCUUGAGAAAUU	ACUCAGCUUUGUCUUCUUA	AGGAAUGACUGGGAAAUUG	zinc finger protein SBZF3
103	KCNJ5	NM_000890	11.064	1.65715e-08	GGGUAUGGCUUCCGAGUCA	UUUGGUGGCUCAUUGCUUA	CAUCGUCAAUGCCUUCAUG	UACAACACCUUCCAUGAUA	potassium inwardly-rectifying channel J5
104	ZNF35	NM_003420	11.084	6.28913e-06	GAACCCAUCUUGUUGAAUA	GCUCAUACCUACUUAUUCA	CCAGAAAGCUGAUCCUCAA	GUGCAAAUCUUAUUGUACA	zinc finger protein 35
105	TCP10	NM_004610	11.101	3.69479e-06	GGGCUGAUAUUCACAGAAA	GAAAGAUUAUGCAUCCAUC	UCUCAAGGAUGGACAGGAA	UCGUAAGGGUGGAAAGGAA	t-complex 10
106	NA	NM_001028	11.126	3.54461e-08	GCACAGAGCUCAAGUAAUU	GAAAGUCGGCCAAGAAAGA	UGACAAAGCUACCUAUGAU	CAAAGACCCAGUGAACAAA	NA
107	PSMC3	NM_002804	11.16	1.49514e-09	CCACGGAGCAAUACAGUGA	CAAAGACUCCUAUCUGAUC	GAAAGCGCCCUCUAUCAUC	AAGCCAACCUACAAUACUA	proteasome 26S ATPase subunit 3
108	TNRC6C	NM_018996	11.183	5.70659e-07	CUAUUAACCUCGCCAAUUA	GGUAAGUCCUCCAUUGAUG	GGAGUGACCGACCAUAAUG	ACAAUGGCGUUGGUAAUAU	trinucleotide repeat containing 6C
109	FIT1	NM_203402	11.206	2.29517e-12	CAGCUGUGUUCGCCAAGUA	UCUGUACCGUCAUCUAUUU	GACAUGCACUUUCUUAGGG	UAUGGCAGCUGGUAUCAUC	fat-inducing transcript 1
110	EIF3C	NM_003752	11.209	1.82124e-09	UCAAUGAGCUGAUGGAUAU	GGACACAGGUUCCACAUCU	GAAGAUACCAAGAGAGUUG	ACGAAUGGAUGAAGAAUUU	eukaryotic translation initiation factor 3,
111	PSMD7	NM_002811	11.226	4.24372e-06	GAAAGUACUUGAUGUAUCG	CAAAGACGAUUCUGUAUGG	GCCCUAAACUACACAAGAA	CUACAGAAGCGUACAUUUC	proteasome 26S non-ATPase subunit 7
112	MRPL32	NM_031903	11.229	5.18375e-13	GAAGUUAACCGGUGUAGGA	GCAGAAGCUUAUUAAAGUU	CAUAGACGUUUGUCCUGAA	CAAGAGGAUCAUUGAACGA	mitochondrial ribosomal protein L32
113	MEPCE	NM_019606	11.247	2.19042e-07	CAGAAACGAUCUACAAGAA	GUAUGGGAAUUAUUGCAAA	GAAUCCAAUUGAAGCCAGA	CGUCGUAUGGCAAGAGAAA	bin3, bicoid-interacting 3
114	RRM2	NM_001034	11.277	2.55856e-08	GCACUCUAAUGAAGCAAUA	GAACCCAUUUGACUUUAUG	GAAGAGAGUAGGCGAGUAU	GAGUAGAGAACCCAUUUGA	ribonucleotide reductase M2 polypeptide
115	RPL24	NM_000986	11.287	1.13023e-09	UAGAAAGGCUCAACGAGAA	UAUCAGGGCUGCUAAGGAA	GUGCAUCUCUUGCUGAUAU	CGAAAUGCGAGUCGGCUUU	ribosomal protein L24
116	KIAA0319L	NM_024874	11.305	5.73682e-08	GAAGAUACAGCCAUAUUAA	GAGCUCAGAUGAUCAGAAA	GCCCAGCACUCAACAAGUA	UAAAGGAACUGGUGGUAUC	polycystic kidney disease 1-like isoform a
117	ZNF304	NM_020657	11.362	2.04475e-09	GAUCACACCUUACACAGAA	GGGAUGGACUUACCAGAUA	GGAGAAAUCAGCUCUUAUU	CACCAGACCACUUACAAUA	zinc finger protein 304
118	ELAC2	NM_018127	11.372	2.45053e-06	GAGCACAAGUUAAAGGUUG	GGUAGAAUGUCCAGAUGAA	GUGGAAAGAUUGAUCAGUU	GAGAAGGCGUUCAGAGACU	elaC homolog 2
119	C9orf125	NM_032342	11.402	2.31158e-07	GGGUUUAGCUGGCCUGUAA	UUACUAACCUGGAUAUACA	GCAGGACUAUGUCUAUUGC	GAGCGUAGUGUGAGCCAUU	hypothetical protein LOC84302
120	C20orf7	NM_024123	11.412	1.2537e-10	CCUACUGGCUGCACUCCUA	GCACUGGGUCUCACCAUGU	GGAAGGCUCCGCUGCUACA	AGUAUUGGCACUUCAGGAA	hypothetical protein LOC79133 isoform 1
121	NTN2L	NM_006181	11.43	1.0748e-12	GCAUCAGCCUAAAGAAGUU	UGGAGGCCGUCGUCCCUUA	GGGAGGGCUUCUAUCGAGA	GUGCAAUGGACAUGCCUCA	netrin 2-like
122	MGA	XM_035527	11.484	5.42338e-08	UAAAUGAUCCUGCGAUUAA	CCAGUUCGGUUGCAUCUAA	GGACGUCCAUUUAAUACUC	GAUCCAACAGCAUCACAUA	MAX dimerization protein 5
123	LXN	NM_020169	11.518	4.92133e-09	GAAGAGGACAUAAGUAUCG	UGCCUGUGGUUAUAUAAUA	GAAAUGACGCUCGUUCUAC	ACAAUACGGCACUAAAGUA	latexin
124	RASSF5	NM_031437	11.525	2.50594e-09	CUACACGGGUUUCAUCAAA	GAAGAUCGACAGCUACAAC	UCAAGAAGUUCAUGGUUGU	GAAUGUCUGUAAACCUGUG	Ras association (RalGDS/AF-6) domain family 5
125	COX10	NM_001303	11.527	0.00358245	AGAUGAAGCUGCAAGUGUA	GAGCCAGACUCAGUAAUUG	GUCAAUAAGCAGUGGAUUA	CCUCACAAGUUCUUACAUC	heme A:farnesyltransferase
126	ZDHHC15	NM_144969	11.564	4.86318e-10	GGACACUCCUUCCCUAUGA	CAACGAGGAUGACAACCAA	GAAGUGGAGCUGUACGAUU	CUACUAUGCCUACGUCUUU	zinc finger, DHHC-type containing 15
127	DKFZp547H025	NM_020161	11.581	9.84294e-09	GCCCUGACGUUUGGAAUUA	UGAGGAAACUUACCGUACA	GAACAAGAAGCCACAAGAU	CUAAACAGACCAAGUGUGA	hypothetical protein LOC56918
128	RPL30	NM_000989	11.597	6.07103e-10	GCACACUGGCUAUCAUUGA	GAUCAACUCUAGGCUCCAA	GGAAGUACGUCCUGGGGUA	AGAGUACUAUGCUAUGUUG	ribosomal protein L30
129	FANCE	NM_021922	11.61	8.31969e-10	CAACUGCCCUGACCUCCUU	GGAGAGACCCGAACAUAAG	CCAAGUAUCAGGCUAACAU	CGAAUCUGGAUGAUGCUAA	Fanconi anemia, complementation group E
130	PDCD1LG2	NM_025239	11.611	5.93113e-08	GGACAGUACCAAUGCAUAA	GAACUUACUUUGGCCAGCA	CCUAAGGAACUGUACAUAA	UGUGAACCUUGGAGCAAUA	programmed cell death 1 ligand 2
131	TAS1R2	NM_152232	11.669	6.02182e-08	GCAAAGAGCUGCCCACCAA	GGACGUGGCUCUGCACUUG	GGACUACAGUAACUACAUU	CAAUUUGCAUCUCCUGUAU	taste receptor, type 1, member 2
132	LHPP	NM_022126	11.693	1.44218e-06	GGAGUCCGCUCAGAAUUUG	GGAAGAGGGCGUUACUACA	CAUGAAGGCGCUUGAGUAU	GAAGAGGGCGUUACUACAA	phospholysine phosphohistidine inorganic
133	RPL32	NM_000994	11.695	1.21296e-08	CAACAGGGUUCGUAGAAGA	CAACAUUGGUUAUGGAAGC	GCGGAAACCCAGAGGCAUU	AGGCUGCGCAGUGAAGAAA	ribosomal protein L32
134	GGNBP2	NM_024835	11.696	1.22685e-10	GAACUAAUGUCGCAGGAAU	GACAACGGCUGGAGCAAAU	GAUCACAAGAGGCCCAUUU	GCCAAGAGCUUAGUUGAAC	zinc finger protein 403
135	C2	NM_000063	11.711	0.000118254	GAACUGGGACUAACACCUA	GACAGGAUCUUCAGCUUUG	GAGGUUGUCUCCCAAGAAA	AGAAUGAACUGCUGAACAA	complement component 2 precursor
136	LOC286187	XM_294473	11.717	2.05699e-06	GAAAGUAUAACUGGAGUAC	CAGAACUGGUCAAAUGAGG	CAUCAUUUGGAAAGCAUUG	AUAGAUUCAGGCAUGGAUU	hypothetical protein LOC286187
137	PRAP1	NM_145202	11.721	2.07616e-10	GGUUGUGGGUGAUGCCAAA	CUAUCAAGAUGCAAGUCAA	CGAAACUCUUGACCACCGA	CGGAGGAAGACCAAGACCA	proline-rich acidic protein 1
138	PARC	NM_015089	11.742	4.10728e-11	GAACAGAACCUAUGCCUAC	GUGAUGCCCUUGACCGUUU	GAAGUACGCACAGCUCUAU	AGGCAUACCUGAACGUAGA	p53-associated parkin-like cytoplasmic protein
139	RPS24	NM_001026	11.781	1.19226e-08	GAACGACACCGUAACUAUC	AGACAUGGCCUGUAUGAGA	CAACGAAAGGAACGCAAGA	GUACAAGACCACACCGGAU	ribosomal protein S24 isoform c
140	MGC13098	XM_380120	11.799	1.85516e-06	GAACGGACGGACUGGUGUA	GCCCUCGGCUCCCUUAAUC	CCAGGACUGUCUGCUUCUU	ACAACGGAGACCAGACCUA	Homo sapiens hypothetical protein MGC13098, mRNA (cDNA clone IMAGE:5017025), partial cds.
141	KIAA1467	XM_084845	11.818	3.72132e-05	GGAGCCAAGUCCUGUAUCA	UUACGACGGCAUUCAAUAA	GUCCAAACCUUCUUCUCUC	CAACGUCCACCGUGAUCCA	hypothetical protein LOC57613
142	UGT1A9	NM_021027	11.864	4.04002e-05	GCACAAGUACGAAGUAUAU	GGAGGAACAUUUAUUAUGC	GAUCUUCAUUGGUGGUAUC	GCCGUUGCCUAUGGAAUUU	UDP glycosyltransferase 1 family, polypeptide A9
143	HOPX	NM_032495	11.896	6.32683e-06	GCAGAUCCGUCACAGACUA	CAGAAGGCCUGCCCUCAGA	UCAACAAGGUCGACAAGCA	AGAAAUGGUUUAAGCAGCG	HOP homeobox
144	ADH1C	NM_000669	11.905	0.000499341	GUAAAAACCCAGAAAGCAA	UUGGAGGCUUUAAGAGUAA	GUAAAGAAUCUGUCCCGAA	GCAUUAAUAACAAAUAUUU	class I alcohol dehydrogenase, gamma subunit
145	PLEKHH1	XM_375087	11.907	1.95492e-08	GGAAGUAGAUCGAUCCUGU	GCAGAUAUGUUGACCACAA	GGCAUGCGGCUCUCAGAUA	GAUCUACUGCCAACUCAUG	pleckstrin homology domain containing, family H
146	DMRTC1	NM_033053	11.912	5.12447e-07	GGAUGCAUCUCCCUCUUGA	CAAAGUCUCUGACCAGGCU	CCAAAGCUCCCAUCCGUGU	GAAUUUGACCAUCAGAGCA	DMRT-like family C1
147	SH2D3C	NM_005489	11.913	1.04475e-11	GGACUCAUCGCCAGAGAAA	CCGAUGGGCUCACUGCUGA	GGCGAGAGCUACACACACA	GCUAGGAUACUGGGCGUUA	SH2 domain containing 3C isoform 1
148	KRBA2	NM_213597	11.923	7.0644e-10	GAUCUGAUAUGGACGAUGA	GUACCUGGAUGCAGAGUAA	GGUGGUCAGUGUCUUGUUA	GAGGCAAUGUUUGGCUAUA	KRAB-A domain containing 2
149	ASPHD2	NM_020437	11.942	5.15087e-08	CCAACGGGCUGCAGAAUGG	GGGAGUGGUUCACCUUUUA	GGAAGUGCCCACGGACGUA	CCGCAAGGAUGGAAAAUGA	aspartate beta-hydroxylase domain containing 2
150	HIRIP3	NM_003609	11.98	1.69978e-11	GCAGUGAUGGCGAGAGUAA	UCAGCACGCUUACGCAUUC	ACAAGGAGCGCCUGAGUAU	GUAGCGACCCGGAGAGAAA	HIRA interacting protein 3
151	FZD2	NM_001466	11.995	4.00486e-09	CGGUCUACAUGAUCAAAUA	CAUCCUAUCUCAGCUACAA	CCACGUACUUGGUAGACAU	UCAAAUACCUCAUGACGCU	frizzled 2
152	KIAA1245	XM_371305	12.048	3.56756e-05	GACCAGGCCCAUUCAGCUA	GACUAGACUUCCUCAGGCA	GCUAAGGCCAAAUCCAGCA	CUCCAAACCCAGAGGUAAA	Homo sapiens mRNA for KIAA1245 protein, partial cds.
153	MPP4	NM_033066	12.056	2.36538e-07	GCACAGGUGUUAUCCUAUG	GAAUGGAGUUUCAGUUGAG	UGAAUGGGCGUGAGUAUCA	GUGGAGUUAUUACGUGAAA	membrane protein, palmitoylated 4
154	TNIP3	NM_024873	12.064	1.54613e-09	ACGCCUAAAUGAAGAAUUA	CGAGAGAGACUUAAUCAAG	AAAGUUCUACGGAGCAUAA	CGAGUGGAAUUCUGCCAUG	TNFAIP3 interacting protein 3
155	PSMA4	NM_002789	12.072	1.07386e-10	GAAGGUCGCUUAUACCAAG	GCUCAAAGGUAUUUAUUAC	UAAAUAAGACCAUGGAUGU	AUGCUAAUGUUCUGACUAA	proteasome alpha 4 subunit isoform 1
156	RPS14	NM_005617	12.09	2.65958e-08	GAGAGAAUGUAUUUGGUGU	UGACAGCACUCGCAGGAAG	UAUGUUGGCUGCCCAGGAU	GCUCGGGUAUGAAGAUCGG	ribosomal protein S14
157	PARP3	NM_005485	12.091	1.06935e-06	CAACACAUCUGGAAAGUAA	GCAAGGAGAUGUUCAAGAA	CGCAGAAGCUCAUCACUAA	GGUGAUACAGACCUACUUA	poly (ADP-ribose) polymerase family, member 3
158	RASGRP2	NM_005825	12.092	1.9609e-08	GGAAGGACAACUCCAAUUC	GUGCAAGGAUCGCCUGUCA	CCAAUUCCCUGCAGGUGAA	CAAGAUGUCCCUGUUGUUU	RAS guanyl releasing protein 2
159	PHF17	NM_024900	12.099	8.89292e-10	GAUCGAAUAUGAUGAAGAU	GGGAAUGCCUGAACUAGAU	GGUUGUGUCUGAAGAGAAA	CAGCGAUGCUACGACAAUA	PHD finger protein 17 short isoform
160	C19orf47	NM_178830	12.106	2.12444e-09	GAUAAUAGGAUUCAGAAGA	GAGGUCAAGGUCACCAUUA	CCAAAGUGGUGCACCGUCA	GCACUGUGAGCGUGUUCAA	hypothetical protein LOC126526
161	LHX9	NM_020204	12.115	1.43435e-06	GGUACUAUCUGCUGGCUGU	CAUCGUCAAUUACAACUCA	GAGGAUUACUACAGAAGGU	UCACAAACUACCUUAACAA	LIM homeobox 9 isoform 2
162	ABAT	NM_000663	12.116	5.28879e-07	GGGAGGACCUGCUAAAUAA	GCAAUUACCUGGUUGAUGU	GAAGAGAGCCGAGGCAAUU	CAAAGUCGACGUUGAAUUU	4-aminobutyrate aminotransferase precursor
163	RPL18	NM_000979	12.135	4.31907e-09	GAAGAACCAACUCCACAUU	GCAAGGAGCCCAAGAGCCA	GAGUGGACAUCCGCCAUAA	GGCUGUUGGUCAAGUUAUA	ribosomal protein L18
164	ADRB2	NM_000024	12.17	2.91855e-08	GAUCGCUACUUUGCCAUUA	UCACAGCCAUUGCCAAGUU	ACAAAGCCCUCAAGACGUU	GAACCAAGCCUAUGCCAUU	adrenergic, beta-2-, receptor, surface
165	RPL27	NM_000988	12.184	2.18259e-08	ACGCAAAGCUGUCAUCGUG	ACAAAACUGUCGUCAAUAA	CAAGGUACUCUGUGGAUAU	CGCCAAGAGAUCAAAGAUA	ribosomal protein L27
166	FLJ39739	NM_207433	12.205	5.96451e-08	CUAGGGAAAUACUGCCUUA	UCACAACUCUCAGGUCAUC	GAAACUGAGUGGCCAGACU	ACGCACAACUGGGACUUUA	Homo sapiens cDNA FLJ39739 fis, clone SMINT2016440.
167	ME1	NM_002395	12.225	0.000117242	CAUCUGACAUUGAGAAAUU	AGUAAGAGGUUCUGAAUAU	GGUAAAUUGGCUCUAUAUA	GGAAGAGGGUCGGCUUUAU	cytosolic malic enzyme 1
168	C6orf194	XM_291200	12.233	4.7385e-05	GGAAGCCAAUGCCAGCUCA	CGGAAGACCAGCAAAGACA	CAACAGAUGACUGGGUUAC	CGAAGACUCGGACGAUGAG	hypothetical protein LOC222698
169	KIAA1423	XM_376550	12.257	1.58598e-05	GAACCACGAUGUACAUUCA	GCCCAGAGUUGCCACUAAA	CGGAUGAUGAUGUGAUUUA	GAGUUGAUACCGGAAAUUU	Homo sapiens mRNA for KIAA1423 protein, partial cds.
170	CNNM2	NM_017649	12.271	6.48477e-10	GAACAUCAAUAACGAGACG	GAUCGUAGGCGAAGAGAAG	UCAAACCGCUACGCAAGAU	GGAUUUACCACGACGGCGA	cyclin M2 isoform 3
171	CDY1	NM_004680	12.272	9.05911e-08	GUGGAAAGGUUAUGACAAA	GGAUGGAUUCACCCAGAUA	GCUAUCAACUAGAUCGACA	GUAAGGCCCUCGUUCGCUG	Y chromosome chromodomain protein 1, telomeric
172	LAIR1	NM_002287	12.273	1.66565e-08	GAGAGUAGAUCCACAUACA	UCAAUGGACUUCCUGAGAA	GAGCAUCUGUAUAUUCUCA	CCUUAUCGCUGCAUCUAUU	leukocyte-associated immunoglobulin-like
173	ASCC3	NM_022091	12.276	1.06894e-07	CAAAGCAGAUAGAAGUGAA	GAUAAAGCGAUCUAAACUU	GAGAAGAUGAGCAGAGCUU	GGCUUUACCUCGUCUCACA	activating signal cointegrator 1 complex subunit
174	LRRC8A	NM_019594	12.28	1.2403e-05	CCACACAGCGGCCAAGAUU	UCAACAGCCUCAAGAAGAU	GGCGCUCCCUCAAGAAGUA	GCCUUAAGCUGUGGUACAA	leucine rich repeat containing 8 family, member
175	MGC48637	XM_371760	12.298	6.08968e-13	UCAGUCAAGUGGUCAAGUA	GAGAUAGACUUGACGACAU	CUAAUGAUUCUCUUGCUUA	GAGGUAGUAUCGGCCUUAA	Hypothetical protein MGC48637.
176	LOC203413	XM_117548	12.324	0.0002551	GGCGAAAUGUCAUCAAAUU	GAACAUACUCUACUUAGCA	CGACCUCUCUCGGGAUAUU	GCAAUACAGACAACAAUCU	Kita-kyushu lung cancer antigen 1
177	PSMD3	NM_002809	12.332	1.86539e-08	CCGCAAAGUGUUACUAUUA	GGACCUACACCCUAAUUAU	CAGCUACGCUUCGGCAUGA	ACCACUAUGUUCUGUAUAA	proteasome 26S non-ATPase subunit 3
178	MAGEF1	NM_022149	12.355	1.37012e-09	UCACACCAAUCCACCAGAA	GAGAUGGUGAAAUACGUUA	GGCCUUAUCUAUAUGAGAG	GGUGCAACCCUCAAAGUAU	melanoma antigen family F, 1
179	ARHGAP1	NM_004308	12.363	4.03987e-09	GCCAAGUGCUCAAAUAUGA	GGAGACUGUUGCCUACUUA	GGCAGGAGAUGACAAGUAU	GAUCUGACCUUGGAUGACA	Rho GTPase activating protein 1
180	FEM1C	NM_020177	12.368	3.54543e-08	GGGCAUACGUGCUUGAUGA	GCAUAUCGCUGCUCUUAAC	GCAUCAACCUAUGGAAGUA	GCAAAAGCGUCCUUGAAAU	feminization 1 homolog a
181	CCBE1	NM_133459	12.373	3.43553e-08	GGACACACGUGGACCUACA	CAGCAGAGGAGUUCCCUUU	GAUAUGACCGGGAGAGACA	AAAUCGCGACGACUAAAUA	collagen and calcium binding EGF domains 1
182	NXF1	NM_006362	12.398	1.07679e-08	CGAGAUCGCAUUCAUGUUA	GCACACGCGUCUCAACGUU	GGCUAUGUAUUGUAAAUGA	GCGAACGAUUUCCCAAGUU	nuclear RNA export factor 1 isoform 2
183	GSTA1	NM_145740	12.406	8.30205e-07	GAACUUCUCUACUACGUCG	CAAGGAAGCCUCCCAUGGA	GAUAUUUGAUGUUCCAGCA	GUAUAGCAGAUUUGGGUGA	glutathione S-transferase A1
184	VISA	NM_020746	12.414	1.10859e-09	CAAAGUGCCUACCACCUUG	AAGUAUAUCUGCCGCAAUU	UUGUAGAGAUUCUGCCUUA	GCUGUGAGCUAGUUGAUCU	virus-induced signaling adapter
185	GPR177	NM_024911	12.441	4.28248e-11	ACGAAUCCCUUCUACAGUA	UAACGGAAGGCCAUUGGAA	UAAAGGAUAUCCGGUUGGU	GAACCACAUCGCAGGGUAU	G protein-coupled receptor 177 isoform 2
186	CSTB	NM_000100	12.442	8.26417e-10	GAAGUUCCCUGUGUUUAAG	GGGACAAACUACUUCAUCA	CCAACAAAGCCAAGCAUGA	GACCUUAUCUAACUACCAG	cystatin B
187	MCAM	NM_006500	12.442	3.50295e-09	CAAGUCAUCUGGUACAAGA	UGAUAUCGCUGCUGAGUGA	GGAGACAGGUGUUGAAUGC	GAAGUUAAGUCAGAUAAGC	melanoma cell adhesion molecule
188	NOL6	NM_022917	12.46	3.97579e-09	GGACGGAGCCAUUCGGGAA	GGGAUCAGUUUAUGUCUCA	UGAGAAGUGUCUUGCAGUU	CUUAAUCGCCUUCGGGAGA	nucleolar protein family 6 gamma isoform
189	JSRP1	NM_144616	12.477	1.66101e-11	GGAGACCUGUCGCUCAACA	ACACCAGGCCCAAGAAGAU	CUGCAGAGAACGACGAAGA	CGGAAGGAGGAGAGACCUA	junctional sarcoplasmic reticulum protein 1
190	PLA2G4E	NM_198442	12.504	1.44084e-06	GGUCAUGGCUGUCCAAUUC	GACCAUGGCUACCUUGUAC	CAGACCAGCUCCGCAAAUU	CUACAUCACCGGUCUAUCA	phospholipase A2, group IVE
191	ZFX	NM_003410	12.516	8.20229e-07	UGAAAUCGCUGACGAAGUU	AAGCAGAAAUUGUCACUGA	GGACGUUGUUAUAGAAGAU	ACACAGAGUCGGAAAUUGA	zinc finger protein, X-linked
192	ITM2C	NM_030926	12.528	1.01835e-07	CAACAUCGAUCCAAGAGGG	GCUGUGGUGUGCUGUAUGA	UCUGGGAGCUCCUCAUGAA	CGACAAGGCUGACAAGGCG	integral membrane protein 2C isoform 3
193	BEAN	XM_375359	12.537	3.61645e-11	CCUACUCGCUGACUGAUUC	GGAUGGCACCUCCGACUCA	AGGGAGCUGUACCCAGAUU	CCACCAGGCUACGAGGAGU	Homo sapiens cDNA FLJ31580 fis, clone NT2RI2002041.
194	SGOL1	NM_138484	12.545	3.87161e-11	CAUCUUAGCCUGAAGGAUA	UGAAAGAAGCCCAAGAUAU	CAGCCAGCGUGAACUAUAA	AAACGCAGGUCUUUUAUAG	shugoshin-like 1 isoform A2
195	TNPO2	NM_013433	12.579	0.000203016	GGGCAGAGAUGCAGCCUUA	GCAGUUCUCUGAGCAAUUC	AAACAGGAGUGUCUCAACA	GCGCUGAUGGACAAUAUUG	transportin 2 (importin 3, karyopherin beta 2b)
196	HTR1A	NM_000524	12.582	4.86648e-07	GAUCAUGGCUACACUAUCU	GAACGUGGCCAAUUAUCUU	GCGCUCAUCUCGCUCACUU	CAUCGUGGCUCUUGUUCUG	5-hydroxytryptamine (serotonin) receptor 1A
197	NKAIN1	NM_024522	12.584	1.378e-05	GGAAUGCAUUUAUCAUCUG	CCAGAAGACGUCGCAUUUA	GGACCACCAUGUCAUCUCU	GCUUUGACUCCUACGGAUA	Na+/K+ transporting ATPase interacting 1
198	MRPS12	NM_021107	12.593	4.86053e-07	CAACACGUCCCUAACUUGU	GUACGACUGUGGCCACGUG	GCACCAGAUUGUCCUUGUG	GCGUCAAGCUCACCGUUGU	mitochondrial ribosomal protein S12 precursor
199	ZHX2	NM_014943	12.594	4.56782e-06	AGUCGAGCGUUGUGGAUUA	GGACAUCACAAGUAGUAGA	CAGCGAAUCCCUUGCCAAA	GCAGAACUGGAUCGGCUAA	zinc fingers and homeoboxes 2
200	PSMA7	NM_002792	12.61	1.42213e-10	GAAGUAUGUUGCUGAAAUU	GAAGAGACAUUGUUGUUCU	GAAGAUCUGUGCUUUGGAU	CAUCGUGGGUUUCGACUUU	proteasome alpha 7 subunit
201	FLJ38379	NM_178530	12.635	1.61013e-08	GCACUGCCCUCCGUAAAUG	CGUCUGCACUCACGGAAUG	GGACGUCUGCACUCACAGU	GGACGUCUGCACACACACU	CDNA FLJ38379 fis, clone FEBRA2002986 (Hypothetical protein FLJ38379).
202	KALRN	NM_007064	12.692	6.82092e-12	GGACAUCAAUCAAGUCUUA	CCAAAGGGCUCCAGCUAUA	GUACAUCGUUGCUGAGUAU	CGAGAAAGCAGUGGAGUUA	kalirin, RhoGEF kinase isoform 1
203	ACTB	NM_001101	12.725	4.35462e-10	GAAAUCGUGCGUGACAUUA	GUACGUUGCUAUCCAGGCU	CAAGAGAUGGCCACGGCUG	GGGCAUGGGUCAGAAGGAU	beta actin
204	SLC30A7	NM_133496	12.727	5.70873e-10	GAACAGCACUUCUGGACUU	GAUCCUAUCUGUUCAAUUC	GUUGGGACCUUGAAAUUAA	GGACAUGGACACUUUCAUU	zinc transporter like 2
205	INF2	NM_022489	12.74	3.60206e-09	GCGAUGUCCUAACCACUGA	AAACAAAGAAACUGUGUGU	GGAAGAAGCGUCCCUCCAG	AGCCGGAAGUUCAAGGCAA	inverted formin 2 isoform 2
206	SLC35D3	XM_294017	12.744	6.07925e-08	GGAAAUGGCCGGUCAGAAG	GGAUAGCCCUUGCCUCUGU	CCAGGUAUAUGAAGAAGGA	GGAGUUACCCAGUCCUUGA	solute carrier family 35, member D3
207	THOC1	NM_005131	12.753	7.41775e-05	GCAAUGAUCUCCUAAGAAG	GAGGAGAACAUGUAUAUUU	GGUCUUAACUUGCAGAGUC	UAACUUUCGUCGACACAUC	THO complex 1
208	GGTL4	NM_080839	12.757	1.81266e-13	GCGAGAUCCUGUUCAAUGA	GCACACAGAUCACCACAGC	GAGAAACAUUGACCAGGCA	GACUUCAGCUCUCCCAACA	gamma-glutamyltransferase-like 4 isoform 2
209	FLJ40125	NM_178494	12.761	1.63284e-11	GCACUUGGCUUUCGUUACC	GAUAGAGAGGCAAGAGUAA	GAAGGGACUUAAGAGAAAG	CCGGAAGUAUUGAUUAGUG	hypothetical protein LOC147699
210	EPS8L2	NM_022772	12.795	8.72066e-09	GAAGAAGUAUUCCAACUCC	CACCAGCCAUGGCCAAGUA	UCAAGAUCCUGUAUGACUU	CCGAAAUGCCAACGAGCUA	epidermal growth factor receptor pathway
211	RPL27A	NM_000990	12.831	3.06795e-09	AGGAAGACCCGGAAACUUA	AAGUUGGUAUGAAGCAUUA	GGACUUUGGUCAGUGAACA	GGGCUGCUCCCAUCAUUGA	ribosomal protein L27a
212	SDHD	NM_003002	12.851	1.9108e-10	GGACCGACCUAUCCCAGAA	GCUUUGCUAUUUCAACUAU	ACUUUCAGCUUUAACCUUU	CAGACCUGCUCAUAUCUCA	succinate dehydrogenase complex, subunit D
213	CATSPER4	XM_371330	12.876	2.4184e-08	GAAAUCGCCAUCACACAAG	GUUGAACUCUCGGAUACAA	CAUCGAGAGUGCCCUUCUG	UGGCUUCGUCUCCAGCAUA	cation channel, sperm associated 4
214	RRM1	NM_001033	12.883	6.31922e-08	GCACAGAAAUAGUGGAGUA	GAACACACAUACGACUUUA	GGACUGGUCUUUGAUGUGU	UGAAACGAGUGGAGACUAA	ribonucleoside-diphosphate reductase M1 chain
215	POLR2J	NM_006234	12.937	1.25262e-09	GAGAAGAAGAUCACCAUUA	GCAGGAAGGAAUUGAGUAG	GCUUUCGGGUGGCCAUAAA	GACCCGCAAGUGCUAUUUG	DNA directed RNA polymerase II polypeptide J
216	SART1	NM_005146	12.942	4.13093e-11	CCGAAUACCUCACGCCUGA	GCAAGAGCAUGAACGCGAA	GCUACAAACCCGACGUUAA	GAACCGAUCGUGAAUAGGG	squamous cell carcinoma antigen recognized by T
217	RPL38	NM_000999	12.967	1.52101e-08	AGGACAACGUGAAGUUUAA	GCUCACAGCCCGACGAAAG	GAUGCCAAAUCUGUCAAGA	GAUGCAGCAGAUACCUUUA	ribosomal protein L38
218	C17orf38	XM_375404	12.969	3.79099e-12	GCACCCAACCCAUCUAUUU	GCUCGGAGAUGACAGGAUG	UGGGAGAGCUGGCUACGUU	GGAAACGGGAGACCCAGAA	p87 phosphoinositide 3-kinase gamma adapter
219	GLULD1	NM_016571	12.993	3.2268e-07	GGAGAAACCUUUAUUCGAU	AGAAAUAGCUGCAGAGAGA	GAACAGGUGUCAAAGAAGU	GAGCCAAUGUCGAGAGUUU	glutamate-ammonia ligase (glutamine synthase)
220	FLJ21865	NM_022759	13.032	8.01869e-06	GCAUCGACGUCUUUGUGUA	GGACUUUGUUGUGUCAUGA	GCUCAAAUGGCAAGACGAA	GCGACGGCUUCUUCACUAA	endo-beta-N-acetylglucosaminidase
221	C19orf42	NM_024104	13.043	1.15039e-08	CUGAUGACUUCAAGAAUGU	GAAAGUCCAAGCUCGUGGU	GUGCAUGGUUUCCCAGCCA	GUGGAAAAGUGUUCGCCGA	hypothetical protein LOC79086
222	DBR1	NM_016216	13.048	1.25399e-05	GACAAAUGCUUACCACAUA	CCAUGUAACUUUAGUGUAA	GGAGGAAUCAAGCCAUUUA	GGACAAAUGCUUACCACAU	debranching enzyme homolog 1
223	ZNF445	NM_181489	13.082	3.39058e-09	GAGAUGACCUCCAGAGUAA	GGAAGAAGCAGAAACCUUA	GGAAAAGACUUCAGCCUUA	GCAGAAGGAUCAAUGUGAA	zinc finger protein 445
224	RPAP3	NM_024604	13.093	3.04049e-07	GAACAGAGCGUCAGCAUAU	GCAGUUGCCUUGAAUAGAA	GCAAUCGAAUUACAACUAC	CAAAGACGAUAGUACCCAU	RNA polymerase II associated protein 3
225	LOC374973	XM_372778	13.097	4.5447e-05	AAACAAGUGUGGAGCGAUC	GGCCAUUCAUUCACGAGAU	CCAUGAAGCAAGACGAAAA	UCUUAGGCCAUGCUCCAAA	LOC374973 protein (Fragment).
226	PTMA	NM_002823	13.114	1.09337e-09	UAACGGGAAUGCUAAUGAG	UGACAAUGAGGUAGACGAA	GCUCCGAAAUCACCACCAA	GGAAGUUGUGGAAGAGGCA	prothymosin, alpha isoform 1
227	EIF3E	NM_001568	13.128	4.57145e-09	GAACAUGACUCCAGAAGAA	GCAGGAAUAUUUAGAUACA	GGAAGACCUUACACGGUUA	GUAGGAUGCUCUUUGACUA	eukaryotic translation initiation factor 3,
228	C20orf3	NM_020531	13.14	9.5651e-05	GCAGAAAGGCUGUUUGAAA	GGAAGAACAUGUCCUUUGU	UGAAGUAAAUCCCUGGAAA	AAGAGACGGUGAUGAAGUU	chromosome 20 open reading frame 3
229	CCDC60	NM_178499	13.16	2.71441e-08	GAAGAUAGGCCGUGGAUAU	CGGCGAGGCUCCACACUAA	GAUGAGAAGUUGAAGACAC	ACAAGAGUAAUUCUGCUUA	coiled-coil domain containing 60
230	PRKRIR	NM_004705	13.178	7.11097e-10	CAUUAUCACUGACGAUGUA	UUAAAUAUGUGGUUGGCAA	CUAUAUAGCUGGCCGAGCA	UUGAACAACCCACAUAGUA	protein-kinase, interferon-inducible double
231	RPS27A	NM_002954	13.183	7.73045e-09	GCAAAUGUUGUCUGACUUA	UGGCUGUCCUGAAAUAUUA	CACAAGAGAAAGAAGGUUA	CGAGAGUGCCCUUCUGAUG	ubiquitin and ribosomal protein S27a precursor
232	SLC25A4	NM_001151	13.205	1.06812e-08	CUAUAGAGCUGCCUACUUC	GGAGGAAGAUUGCAAAAGA	GCUUGGAGCUUCCUAAAGG	GUAUUGGUGUUGUAUGAUG	solute carrier family 25 (mitochondrial carrier;
233	CCND2	NM_001759	13.232	1.24986e-09	UGAAUUACCUGGACCGUUU	CGGAGAAGCUGUGCAUUUA	CUACAGACGUGCGGGAUAU	CAACACAGACGUGGAUUGU	cyclin D2
234	PPM1H	XM_056681	13.238	0.000167275	GCAUGCAGCUCACUGAUUU	GAAAAUUGGUCGCGAUUGU	CGAUGGACCUUGCACUCAA	CCAAAAGUAUGUCCAACAA	KIAA1157 protein (Fragment).
235	XAB2	NM_020196	13.241	2.8942e-08	CAUGAUCGCUGCAAAGAUG	ACGCAGCACUCUCGAAUUU	GCAUCUCGCUGUUCAAGUG	CCAAUUCUCUGUCAAAUGC	XPA binding protein 2
236	MRPS11	NM_022839	13.245	1.22197e-12	GCAGAAAGUUGAACAGAAC	GCACAGGCAUCGCAGCACA	ACAGAGGGAUUUCGGAAUG	CAUCCGAGUUGUGGUGAAA	mitochondrial ribosomal protein S11 isoform b
237	AGPAT2	NM_006412	13.268	1.46164e-05	GUGCGAAGCUUCAAGUACU	GUACUCGCAACGACAAUGG	GCCGGACGGUGGAGAACAU	CCUCAAAGUGUGGAUCUAU	1-acylglycerol-3-phosphate O-acyltransferase 2
238	LOXHD1	NM_144612	13.29	3.33205e-12	CAGCAGACCUUCCCUUGUA	GAAGAAAGCGGAUGGGUUG	GGAUAAAUCUGACACCAUC	CAUGAAAGAUGGGUCCUUA	lipoxygenase homology domains 1
239	RPL13	NM_000977	13.291	1.47492e-08	CGUAAGAUCCGCAGACGUA	GAACGUCUAUAAGAAGGAG	CGGAACAAGUCCACGGAGU	UUUCAAAGCCUUCGCUAGU	ribosomal protein L13
240	ZNF319	XM_168030	13.304	1.92102e-07	GCGAGAAACGCUUCAAGUA	GAGCAGCAGUUCAAGUGUG	CCGAGGAGCCCUUCAAAUG	AAGAUGGGCUUCUCACUAC	zinc finger protein 319
241	RPL10	NM_006013	13.306	2.68075e-09	GAAUUUGUGCCAAUAAGUA	GUGGAUGAGUUUCCGCUUU	CCCAAAGUCUCGCUUCUGC	GCCCGUUGUUACCGGUAUU	ribosomal protein L10
242	CXCR4	NM_003467	13.309	6.87676e-08	GAAGCAUGACGGACAAGUA	UAACUACACCGAGGAAAUG	GAGUCUGAGUCUUCAAGUU	CAAGCAAGGGUGUGAGUUU	chemokine (C-X-C motif) receptor 4 isoform a
243	BASE	XM_290972	13.325	5.14793e-06	GGCUGCAGAUCUUAGGUUA	GAAAUUGGGAACUGUAUGG	UGACGAAGAGGACUUGUAU	GGCGACACCUGUGCAAGAA	Homo sapiens BASE mRNA, complete cds.
244	SRPR	NM_003139	13.342	1.50411e-12	ACAAAGAAGUGUUGGAUUA	CCACUACCAUGAAGAAAUU	GAAGGAAGGUUCUGAUGGU	GCGAGGAGUUCAUUCAGAA	signal recognition particle receptor
245	LRRC34	NM_153353	13.353	3.68347e-11	GAUAUAACCUUCUAUGUGA	GCCCGAAGGUGGAGAAUUG	CAGCAGGAAUCACAUUAAA	GAUGAGGCUACGUGUAUAA	leucine rich repeat containing 34
246	TRAT1	NM_016388	13.366	7.18655e-11	GGAAACAGAAUACUCAUUU	GGGCUUGGCUUUGGUUAUA	GGAUGGAGAUGAGCAACUA	CACCAGGGUUGAUGAGUAU	T-cell receptor interacting molecule
247	OTUD7A	NM_130901	13.37	6.39474e-11	GGGCAGCACUUCUACAUGA	UGUCCUAGCCCAUAUAUUA	GGACGACAUUGCCCAAGAA	GCACACACUUCAGCAAGAA	OTU domain containing 7A
248	ZNF671	NM_024833	13.378	8.97322e-09	GGACAGAGGUAUCACAGGU	GGAGAGAAUUCAUCCGGAA	CCUUACACCUGGCUAAAUA	GAUUAUGAGUGUAGCAGAU	zinc finger protein 671
249	ANKS3	NM_133450	13.4	3.29636e-10	GGAGAGAGUUAGAUUUGAA	GAGCCGAUAUGUGGAUUUA	GAAAUUGGCAUCACGCUGU	GCAACGAGAGCAUCGCCUA	ankyrin repeat and sterile alpha motif domain
250	GSTM3	NM_000849	13.41	0.000149769	GGGAAAUUCUCAUGGUUUG	UUACAGCUCUGACCACGAA	CAACAUGUGUGGUGAGACU	CAACAAGCCUGUAUGCUGA	glutathione S-transferase M3
251	LOC389257	XM_376365	13.428	1.52926e-14	GAAUCAAACGUCUGUCAUA	GAGCGUGACUGCGUGCAUU	UGCUUGGGCUGGAUAAUAA	GAAUGAAUGUGGGUCACUG	hypothetical protein LOC389257
252	RNF216	NM_207111	13.44	5.14584e-09	AAACAACAAUGAAGAGGUA	GAAAACAAAUGAACCAGUA	GUGCGCAGAUGCUCACUUG	UACCGUACCUCUAUUGAAG	ring finger protein 216 isoform a
253	KRT36	NM_003771	13.445	1.2751e-11	GGAGAGGACUGCAAGCUUC	CAGAAGAUCCUGCUGACUA	GCAAGCCUGUUAUUAGAGU	GAUAUGAGAUGCCAGUACG	keratin 36
254	RPS19	NM_001022	13.452	3.59136e-08	CCAGCAGGAGUUCGUCAGA	CCGUCAAGCUGGCCAAGCA	CCUACGAUGAGAACUGGUU	GCCGAGGCUCCAAGAGUGU	ribosomal protein S19
255	TTK	NM_003318	13.465	3.78416e-11	GCAAUACCUUGGAUGAUUA	GGUAUUAACUGCCCAAGAA	GCACGUGACUACUUUCAAA	GAUAAGAUCAUCCGACUUU	TTK protein kinase
256	RMND5B	NM_022762	13.489	2.5518e-09	GCAAAGCCAUUGACAGGAA	AGAGAGAGCUGGACAAGGU	UCACAGUGCUGCCGGAAGA	CGAGUUACCGAUUGAGAUU	required for meiotic nuclear division 5 homolog
257	OR2T5	XM_372789	13.494	1.24796e-06	GCAGAAAUGUAAGUGUGAA	GAGCAAAUGGUACAAGGAA	CAGAGAUCCUUGUCAGAAA	GAACUGACCCACUUACAAC	olfactory receptor, family 2, subfamily T,
258	OR4N4	NM_001005241	13.539	1.0592e-07	GUUAUUGAGUCGACAUGUA	CCACUCGUGUCAUUAUUAU	GAAGAUAGCAAACAACACA	CCUCUGCACUGUUCAACUG	olfactory receptor, family 4, subfamily N,
259	TTYH2	NM_032646	13.575	2.16041e-11	GAACCAAGCCAUGCUCUUU	GGAGGGAGGUCACCAUGGA	GAACUACCCAGAAGAUGAA	GCACUACGGGAAUCAGUUU	tweety 2 isoform 1
260	HIATL2	NM_032577	13.576	7.74836e-08	GCACAGCCUUCGCCCAGAA	GACCAUGGCUGGAUCCUGC	GACCAGGGUACCAUCAAUA	CCUCAAGGUCCCUCAAGGA	Homo sapiens hippocampus abundant gene transcript-like 2, mRNA (cDNA clone MGC:12945 IMAGE:2906049), complete cds.
261	APOBEC3A	NM_145699	13.584	6.72495e-06	GCACCUCGGUCAAGAUGGA	CUUGAUGGAUCCACACAUA	UGACCUACGAUGAAUUUAA	UUGGAAGGCAUAAGACCUA	phorbolin 1
262	ENOPH1	NM_021204	13.584	6.53704e-05	GAUAAUGUGUGCUGGCAGA	GACACAAAGUAGAGAGUGA	GUUAAAGAGUAUCUGCAGA	CCGUGAUCCUGUUAGAUAU	enolase-phosphatase 1
263	LOC389286	XM_371757	13.599	6.35059e-08	CGUCAAAUCUUCAAUGGAA	CAAGGAAUAUAGGCAAAUG	UCGUAGAGCUGAAGAUCAA	UUAUCUGCAUGGAGGAUUU	hypothetical protein LOC389286
264	NIT2	NM_020202	13.616	4.18784e-07	CAGCAUAUAUCUCAUUGGA	AAUCGUGUAUUCAGACAUA	GAAGCGAUCAGACCUCUAU	GAUGGAACUUUACUAGCAA	nitrilase family, member 2
265	PCBP4	NM_020418	13.665	2.7144e-09	CGCCAGAUCUGCGCUGUUA	AGAGCGAGCUGUUACGGUA	GCACAUAUCAAGAUCGGGA	GACUACGGGUGCCCAGGUA	poly(rC) binding protein 4 isoform a
266	PCCB	NM_000532	13.668	8.2213e-06	UCAGGAUGCUUGGAUAUUA	GGAGUCAUCCCUCAGAUUU	GGACGAGGCCGAAUCAAUG	CAGAGUACAUCGAGAAGUU	propionyl Coenzyme A carboxylase, beta
267	XPNPEP3	NM_022098	13.684	1.45028e-06	GAGAACAUCUACAGCAUGA	GAUCAAGUCUCCUGCAGAA	GCAACGAUAUUCCCUAUAC	CCUAUACGCUAGAAGAAUU	X-prolyl aminopeptidase (aminopeptidase P) 3,
268	C3orf68	NM_182523	13.694	9.39727e-10	AAGAAUGUCUAACUGCUUA	CUAUAAUGAUCCAGCCUUU	GUAAAAUGCCGGAAAGAAA	GCAAAAUGGAAUACCUGAA	hypothetical protein LOC152100
269	CHP2	NM_022097	13.697	1.44593e-05	GAACAAACUUCACUAUGCA	GAACAUCGCUGACCGCACG	UAGAGAAGAUGGACGUUGA	GGAGACCGAAUUAUAGAAA	hepatocellular carcinoma antigen gene 520
270	GPR161	NM_007369	13.718	3.0663e-06	CAAGACAGUUCGCAAAGAA	UAACCUGCGUGCUUUAUAA	GGUCAUCCGUGGAGUUUGA	GCAGGAAGGAGCUGAGUAA	G protein-coupled receptor 161 isoform 2
271	RRAGB	NM_006064	13.727	8.53591e-10	UAUCGAAGCUGAUGAAGUA	CAAAUUAUAUUGCCAGAGA	GAGAAUGGAUCCACCACUA	GGGAUGAAACCCUCUAUAA	Ras-related GTP binding B short isoform
272	EAF1	NM_033083	13.752	6.18534e-08	CAAACGGCCUUACCAGAAA	GGGCUGAAGUUGACAUUAU	UCAUGACACUGGUGAAUAU	GGAAGCAACCAGCUCAUGA	ELL associated factor 1
273	KIAA0143	XM_051271	13.776	9.87971e-06	GCCAAGAGGGCCAGUGUUU	CCAUUGAGUUAUUGACAGA	GCCAAAUGCUGCCACCCAA	GGAGAGCAUGGGAGGUAAA	hypothetical protein LOC23167
274	GFAP	NM_002055	13.778	1.9206e-13	GAGGAGAUCCGGUUCUUGA	GAACAACCUGGCUGCCUAU	GGGAUGGAGAGGUCAUUAA	GGCAGAGCCUCAAGGACGA	glial fibrillary acidic protein
275	ZFAND3	NM_021943	13.779	1.76202e-07	GCUCAUGUCUCAUUAAUCA	CAACAACAAUACCUCGAUA	GCGGUUAUGUGUUCUGUAU	GAUGAUUCCGCUCCAAGUA	zinc finger, AN1-type domain 3
276	DHX33	NM_020162	13.783	5.12935e-08	CCAAAGGGCUAUCGCAAAG	CUACUAGAGUCUCAGAUGA	GUUAGGUGCUCUUGAACAU	ACAGUGGUCUUGAGGUGUU	DEAH (Asp-Glu-Ala-His) box polypeptide 33
277	MLXIPL	NM_032951	13.787	2.48757e-08	GACACUCUCUUCACCAUGA	ACAAGUGGCGCAUCUACUA	GGGCACAUCUACCAGUAUC	GCCCAUGCCUUCAAACUUC	Williams Beuren syndrome chromosome region 14
278	MTNR1B	NM_005959	13.803	2.26326e-08	UCACUGCCAUCGCCAUUAA	CCACGGCACUGCAUUCAAG	GUACGACCCACGCAUCUAU	CAUCGGCUCUGUCUUCAAU	melatonin receptor 1B
279	MID1IP1	NM_021242	13.834	2.92097e-07	CAGAAGCACUCGCUCUUUA	GAGAUCGGCUUCGGCAAUU	GCAAAUCUGCGACACCUAC	UCUCGAAACUCACGCGCAA	MID1 interacting G12-like protein
280	LYPLA1	NM_006330	13.855	4.70356e-05	GGGAGGAGCUUUAUCUUUA	GAACGUGGCUAUGCCUUCA	UGUUAGGCCUGUUACAUUA	CAGCCAAUGUGACCUUUAA	lysophospholipase I
281	ZFYVE21	NM_024071	13.855	1.26774e-10	CUGCCAAGCUCCUCUAUGA	GCAGUGUGACGCCAAGUUU	UAACCAGAGAUACUUGUUU	AAGGAGUGUCGGAGAUGUA	zinc finger, FYVE domain containing 21
282	NEXN	NM_144573	13.861	9.81996e-15	CCAGUCAGAUUUACGGUUA	GAAUUGAGCAGGAUAUGUU	UAAAGGAUCUGCAGCUAGU	GAUGUUAGGCCUGCAAGAA	nexilin (F actin binding protein)
283	SPIRE2	XM_047462	13.866	1.98647e-05	GAAGAAGAGUCUCCGUGUG	GCGCCUACCUUGGCUGAAA	GAAGAAGGACGCUCACGAG	GAGGGUAUCAGCUGCCAAA	spire homolog 2
284	USP54	NM_152586	13.872	5.40971e-08	GAUAGAAGUUUGUCAGGUA	GAAUUUACGUCGCAUCUCA	CAACUAACCUACACUGCCA	GGGAAGAGUCCACUGAACA	ubiquitin specific peptidase 54
285	ERCC1	NM_001983	13.878	0.000213779	GAGAAGAUCUGGCCUUAUG	CGACGUAAUUCCCGACUAU	GCAAUCCCGUACUGAAGUU	CAGCGGACCUCCUGAUGGA	excision repair cross-complementing 1 isofrom 2
286	HIST4H4	NM_175054	13.916	2.67963e-09	GGACAAUAUCCAAGGCAUU	GGUCGCACCCUUUAUGGUU	UCCGUGACGCGGUGACUUA	GUGGCAAGGGGCUGGGUAA	histone cluster 4, H4
287	CDCP1	NM_022842	13.925	5.83411e-09	GCAAACCGCUCAUCUAUAA	CAUCAAGUCUGGAGAAAGA	CAACAUUACAGUUCUCAUA	GAGAAUCACUUUGUCAUAG	CUB domain-containing protein 1 isoform 1
288	SPPL2B	NM_020172	13.943	8.74817e-09	GUACAGUCCUCCAGGGUAU	GCUCUACUAUUUCUACGAU	GACGCAGUAUGAUGAGAUU	GGAACUGCACCUUCUAUGA	signal peptide peptidase-like 2B isoform 3
289	KIAA1430	XM_208320	13.962	7.62582e-06	CACCAUGACUGUAGCAAUA	GUACAGUCAUUGAAGGAAU	GGGAGCAGCAUGUAAAUAC	GUUGUUUACAUCAGAGAUA	KIAA1430 protein (Fragment).
290	MZF1	NM_003422	13.973	0.000134008	UUACAGAGGACUCAGAUUU	GGACCGUGCUGGACCAGAU	CUGUCAUGGUGAAGCUAGA	GCGAACAGCCUUUCCGUUG	zinc finger protein 42 isoform 1
291	KIAA1467	XM_029805	13.981	2.7858e-06	UUGCAGAGCUGAAGAUCAA	GCAUUUGUCGUCAGAAUCA	GCAGGAGUGGCCUUCGGUA	GCACCUUUGUGAAGCUCGA	hypothetical protein LOC57613
292	ADPGK	NM_031284	13.988	1.4965e-07	GAGGCAGGCUCCAGGAUUG	GAACAUGGGAGGAGUAAAA	CCACUUCACACCAGUAUUG	GCACAGAGAGGGAAUAUCC	ADP-dependent glucokinase
293	EPHX1	NM_000120	14	0.00171292	GAGGAAACUUUGCCACUUG	UGAAAGGCCUGCACUUGAA	CAACAGAUACCCUCACUUC	GGACAGCUGCUUCCACUAU	epoxide hydrolase 1, microsomal (xenobiotic)
294	HMBS	NM_000190	14.019	3.76305e-07	CAUCACUGCUCGUAACAUU	CAAGAGACCAUGCAGGCUA	GCAUACAGACGGACAGUGU	AGUCUAGACGGCUCAGAUA	hydroxymethylbilane synthase isoform 2
295	FLJ25770	NM_178555	14.023	2.67919e-09	CAAGCAAUGUCUUCAAUGA	GGACAGAGCGUGAUCAAUC	GUAGAGAGCCAGUCACAUU	GUAGAAGAUUUACAGCUGA	hypothetical protein LOC339965
296	BST1	NM_004334	14.072	1.88288e-07	GAGCUGGUGUCGACAGAAA	GUUAACAGCUUUGCAGACA	CCUGAGCGAUGUUCUGUAU	CAUCCUGACUGUGCCUUAA	bone marrow stromal cell antigen 1 precursor
297	ZHX1	NM_007222	14.077	1.33111e-05	GGACGUUCCUGAAGAGAAA	GAACAGACAUAGUUAGUUG	GAAAUCGAUGCUUGGUUUA	GCUUACAUCUCAACAAUGA	zinc fingers and homeoboxes 1
298	UBE2I	NM_003345	14.087	9.0019e-05	GCAGAGGCCUACACGAUUU	GAGGAAAGACCACCCAUUU	UAAAUUCGAACCACCAUUA	GAAGUUUGCGCCCUCAUAA	ubiquitin-conjugating enzyme E2I
299	LOC401296	XM_377933	14.088	3.74401e-06	GUGAAGGGCUGGAAACUCA	UGACAUCGGUGAACUUAAC	GAUAUACCAUCGGGACUGU	GUAAGGAAUUAAGUGCCUA	hypothetical protein LOC401296
300	ZNF174	NM_003450	14.093	4.34179e-05	GCAAGAGAGACACAUAAUA	GCAGAAUCCUGAACCAAGA	GCUCAAACCUUCACCAGCA	GGAGGUAAACGGAGUCUGA	zinc finger protein 174 isoform b
301	KTELC1	NM_020231	14.108	1.60404e-08	GAAGGAAAGGUUAUGAUCA	GGAUCUAACUCCUUUCCGA	AGCCAUGGGUUCACUAUAU	GAUCAAUGUACGAGAUUAU	KTEL motif-containing protein 1
302	ACTG1	NM_001614	14.118	3.3171e-11	GAGAAGAUGACUCAGAUUA	CCCAAGGCCAACAGAGAGA	GAGCCGUGUUUCCUUCCAU	CCACUGGCAUUGUCAUGGA	actin, gamma 1 propeptide
303	SOAT2	NM_003578	14.119	2.83897e-05	GGAAUUAUGUGGCCAAGAA	CAACGUCCUUCUCCAACUA	UGAUGGAGGUGCAGCAUUU	CCGCAGUGGCCCAUGAGUA	acyl-CoA:cholesterol acyltransferase 2
304	RPL21	NM_000982	14.125	4.28996e-09	GUACCUGGGUUCAACUAAA	GAGAAUUAAUGUGCGUAUU	GAGGAGAGGCACCCGAUAU	CCACAUAUAUGCGAAUCUA	ribosomal protein L21
305	NNT	NM_012343	14.144	6.39975e-08	GGAGAACUCUACAUUCAUA	GAAGGAAGGUUCAGUUGUU	GAAGAUCCCAACUCUAUUA	GAUGAAAGAUGGUAAAGUG	nicotinamide nucleotide transhydrogenase
306	GRRP1	NM_024869	14.182	6.80676e-09	CUGAUUCCCUCAUCUUCUA	CGUAAGCCCUUCCUUCUGG	GCAAGGCUUCGGUGAACAA	GGUGAUAGCUAGGCGACAG	glycine/arginine rich protein 1
307	C14orf21	NM_174913	14.189	2.78573e-09	GGAAGGAAAUUGCUGCUGA	GAACCUAAAGGGACAAUAU	CCAUGUGGCUCGAAAUGUG	CUUAUGAGGUGUACUAUGG	hypothetical protein LOC161424
308	GCH1	NM_000161	14.194	4.20819e-06	CCUAAACGAUGCUAUAUUU	CAUAUUGGUUAUCUUCCUA	GAUGCUAUAUUUGAUGAAG	GGAAAGGUCCAUAUUGGUU	GTP cyclohydrolase 1 isoform 2
309	HRNR	XM_371314	14.208	5.10639e-05	GAGCACAACUGAAAGGGUU	GCGAGUGCCUGCCUAUAAA	CAGCCUAGAUACUGAUGAA	ACAAAGAUGUCCUGCACCA	hornerin
310	RPL37A	NM_000998	14.209	1.24511e-09	GGACGUACAAUACCACUUC	GGUAAAGUCCGCCAUCAGA	GGAGUUGAAAGACCAGUAG	AAGUCGGGAUCGUCGGUAA	ribosomal protein L37a
311	HHATL	NM_020707	14.217	1.34104e-06	AUUCAAACCUGGUGUAUGA	CGACUGGCUUUGCAAAUAU	UGGCAGAGCGGGUUUGUAA	UUACGGAAACGCACUUUGA	hedgehog acyltransferase-like
312	C1orf50	NM_024097	14.22	2.16451e-09	GGAGAGUGGUCAGCAGUAU	AGUCAUAGCUGAGCAAAUC	GAACAAGCCAGGAAGGUAC	CCUACAAACUACAGCAUGA	hypothetical protein LOC79078
313	PYY	NM_004160	14.233	1.59213e-08	GGACAGGCUUCUUUCCAAA	GAGCUGAACCGCUACUACG	CGGCAGCGGUAUGGGAAAA	CGCCUUGACCACAGUGCUU	peptide YY
314	RPL34	NM_000995	14.247	1.55464e-08	GCACAGAGUCAGAAAGCUA	AAACUAGGCUGUCCCGAAC	CGUUUGACAUACCGACGUA	UACAAUACAGCCUCUAACA	ribosomal protein L34
315	RBPMS2	NM_194272	14.249	3.96442e-05	AGAAUGCGCUGAACGGUAU	GAGCACACUUCAUCGCACG	ACGCUCAGGUGCGCUGGUA	CAUUAAACCCAGAGAACUC	RNA binding protein with multiple splicing 2
316	TRHR	NM_003301	14.256	4.85331e-07	GCACAGAGCUUGAUGAUAU	GGAAGCAGGUCACCAAGAU	GGCAGUAGCUGAUCUCAUG	UAACAGCCUUUACCAUUGA	thyrotropin-releasing hormone receptor
317	C19orf33	NM_033520	14.264	1.36246e-08	CCACAGCUCUUCCGACUCC	GCGAUUCGGACACGGAUGU	CCAAGCAGCACGAGAGCAU	AGGUCCGGGUCCAAAGCAA	HAI-2 related small protein
318	SSTR5	NM_001053	14.279	1.52313e-08	GCGGGAACACGCUGGUCAU	GGGCUUAUGCAGACCAGCA	GAUGUUGGCUGCCCUUCUU	GUGCUGCGCUUCGCCAAGA	somatostatin receptor 5
319	DNAL1	NM_031427	14.289	2.3712e-05	GAACUUAAAUGGACUGGAG	GAACUGCCAUGCCUCGAAG	GUUGAAAGGGAUCCACAUA	GCUAAUUGCGAGAAGCUUU	axonemal dynein light chain 1
320	CDH24	NM_022478	14.355	6.34843e-06	GAGGAAGGCACCAUCCAUA	GAGCGUUGCUUCUCUAUCC	CCACCAACACGCUCAUUGA	UCUUUGUCAUUGAGGAAUA	cadherin-like 24 isoform 1
321	CTSK	NM_000396	14.361	4.00454e-08	GCAAAGGUGUGUAUUAUGA	GAACAACGCCUGUGGCAUU	GAAGAUGCCUACCCAUAUG	GGAAGAGAGUUGUAUGUAC	cathepsin K preproprotein
322	RAB1B	NM_030981	14.363	2.8058e-09	CCAGCGAGAACGUCAAUAA	GCGCCAAGAAUGCCACCAA	GACCAUGGCUGCUGAAAUC	CAGCCAAGGAGUUUGCAGA	RAB1B, member RAS oncogene family
323	LOC401252	XM_376488	14.369	1.59788e-06	UGUAUUCACUUGCCUCUUU	GGUCCAAGCUAGAAGGUAU	CAAUGCAAGUACCUGGAUA	GGAUCAGGGACCCACUUGA	hypothetical protein LOC401252
324	CEACAM7	NM_006890	14.375	4.16335e-06	CAUGCCAACUAUCGAAUUA	GAAGUAACCAGACAAUUCU	ACACAACGGUCGAGAGACA	GGAGGUCCUUCUAGUAGUC	carcinoembryonic antigen-related cell adhesion
325	ENPP5	NM_021572	14.385	0.000229639	UGAAAUAGCUCAACCAUUA	GAAGUUAGGAUAUCUCAUA	UCAAAUACCUGCCUUACAA	ACACCAAUAUGGAUCACAA	ectonucleotide pyrophosphatase/phosphodiesterase
326	FGD5	XM_379180	14.39	0.000666933	GUAAGAAGUUAGCUGCAGA	CCACAUGUGAAUCCUUGUA	GGGCACAUCUAUUAGCCUC	CCCUAGGUGACCAGGCAAA	FYVE, RhoGEF and PH domain containing 5
327	LOC401357	XM_376622	14.4	5.90355e-06	GAACUCUUAUGCUGUACUA	GAGCAUUGUUCUCAGAUCA	GCUAAAACCUGUCCAACAA	GCACUAUGCCUACCUCCGA	hypothetical protein LOC401357
328	FAM20C	NM_020223	14.404	8.48155e-09	GAGCUGUACUCCAGACACA	GGACUCCUAUCCCAACUGG	GACGUCCUGUUCAAUGUGA	ACAUUGGUAUCAACCGGUA	family with sequence similarity 20, member C
329	DTNA	NM_001390	14.423	1.10166e-08	GGAAAUACCAUGGCAGAAA	GGACAAAUUAAGAUAUAUU	GCAUUAAGCAAGUCCCUGA	CCACUCAACUUGGCUCACA	dystrobrevin alpha isoform 1
330	CABP5	NM_019855	14.429	7.75851e-07	GGAAAGGCAUUGCUGAGAA	CCAAAUUGCUUGCAGAAAC	CCACGGAGAUGGAACUGAU	GGAAAGACCACUGGGACAA	calcium binding protein 5
331	MGC2752	NM_023939	14.441	5.73951e-11	GAACCCGUGUUUCCUCAAG	CAAGAAAGCCUGGGUACAG	GAGACCUCCUGACCCUAUU	AGUACGACCUUCCCUACAA	hypothetical protein LOC65996
332	AHCTF1	NM_015446	14.45	5.53015e-07	GCAAUAGGUUGAAUAUAGA	GACAAGCAGCUGCGUAUUA	CUGAUAGACUUAAGCAAUA	CCACUAAAUUGGUCAAAUC	transcription factor ELYS
333	LOC374973	XM_371253	14.469	8.78984e-06	GAUGAGAGCUUGUGCCGAG	CAAGUACUGCGACUGUAUA	GCGCUGUCCUUCAACCUUC	CCGACUGGUCCGAUGAGUA	LOC374973 protein (Fragment).
334	RCE1	NM_005133	14.494	4.69774e-06	GGAGGGAACUCACAGGCAU	CAGAUGGGCUGAAGGUUGU	UUAUUGAGCAGCUGCGUUU	AUGCAGCUCUCUAUGGAUU	prenyl protein peptidase RCE1 isoform 2
335	CYP1A1	NM_000499	14.509	4.05398e-05	AAAUGCAGCUGCGCUCUUA	GACAAGGUGUUAAGUGAGA	CUAGUCAACCUGAAUAAUA	GUGAUUAUCUUUGGCAUGG	cytochrome P450, family 1, subfamily A,
336	CXCR6	NM_006564	14.521	6.89104e-08	CAAAUUAUCUAUGGCAAUG	UGACAGAGGCCAUCGCAUA	GCAUGUACCUGGUGGUGUU	GACUAUGGGUUCAGCAGUU	G protein-coupled receptor TYMSTR
337	CCDC82	NM_024725	14.529	5.18502e-08	GCUAACAUCUCUUCAUUAU	UGACAGCGAUAUCCUAGUU	CACAAUUACUUGAUAGUGA	UCAGGAGAGUUGUAUAACA	coiled-coil domain containing 82
338	PRAMEF2	NM_023014	14.559	1.54329e-05	GGCCACAUCUGAUAAGAAA	UCAAUUAUCUAACGCCAAU	CAUCAUUACACGUCAGAUA	UGAACUCGAGGGAUGGUUA	PRAME family member 2
339	RLBP1	NM_000326	14.583	2.74301e-09	GCAGUACCCUGAGCUCUUU	GCACGCUGCCCAAGUAUGA	GCAUAUUGCUUCAUCCUGG	CAACGUGGGCCGUGCCUAU	retinaldehyde binding protein 1
340	TOP2A	NM_001067	14.59	4.23538e-06	AAACAGACAUGGAUGGAUA	CAAACUACAUUGGCAUUUA	GAAAGAGUCCAUCAGAUUU	CGAAAGGAAUGGUUAACUA	DNA topoisomerase II, alpha isozyme
341	CACNA2D4	NM_172364	14.606	6.23333e-11	CGACAGAAGUCAAAUAUAA	GAGACAAUCGAGAGCAUUU	GCCAAGUGACUAUGUAUGA	CAGGUACUCUCUCGAUGGA	voltage-gated calcium channel alpha(2)delta-4
342	DUS3L	NM_020175	14.615	3.52301e-08	GGAGAAGACUUGCCGGGAA	CCAUCGACCUCGUGUACAA	GCACAAGGCCAACGCGUAC	AUGUGAAGCCCACGAACUA	dihydrouridine synthase 3-like
343	FLJ22662	NM_024829	14.626	3.09712e-11	GGACUACUCUUAUGAUUUA	GAAAGUGACUGAUACGGCA	AUACAACUCUGGCACCUAU	GAUAAAGAUACCAGCAGUA	hypothetical protein LOC79887
344	SLC35F4	XM_370763	14.648	2.52497e-06	CAACUUGGACGCGGCAGAA	AGAGUGAGUUCUCCAACCA	GAAACGUGCACCUUGGGCA	GGUAGUGUACAUUUGAAAA	solute carrier family 35, member F4
345	POP7	NM_005837	14.654	0.00366415	CCAGUGGAAUACACCCUUA	CCGUGGAGCUUGUUGAUGA	GAUCUACAUUCACGGCUUG	ACAUGAAGACGGACUUUAA	processing of precursor 7, ribonuclease P/MRP
346	C6orf159	XM_374177	14.66	2.83249e-07	CAACAGAGGACGCGAGCAA	GAGCAGAGCGGACCGAUCU	CAGAAUCUCUCGGCCUGGA	ACAGCGGGCUUGAUCCUCA	hypothetical protein LOC134701
347	LOC401398	XM_371953	14.667	1.86798e-06	GAACAAGAGAGCGGAAGUU	GAACAAUCCAUGGCAAGUG	UGGAUGAACCAGACACUAA	CAGGGUGGGUCGAGGCAUU	hypothetical protein LOC401398
348	TATDN3	XM_373886	14.667	9.42717e-06	GGAGAGAUGAGAAGACUUU	GGAGUAAGGCUCAUGAAGU	GAAGCAAACUACAGCUACU	ACUGAGAAGCUUAAAGUAU	TatD DNase domain containing 3 isoform 1
349	SCAP	NM_012235	14.684	1.15776e-08	GACCUCACCUGCUUAAUUG	CAUCAUGGCUGGCACCGUU	GGCCGACGCUCUUCAGCUA	GGUGCAAGCUUGGGUGUCA	SREBF chaperone protein
350	YWHAQ	NM_006826	14.692	1.2528e-10	CAAGAGGCAUUUGAUAUAA	CCACGGUGCUGGAAUUGUU	AGUAAGGUCUUCUAUCUGA	AAUAGCCAAUGCAACUAAU	tyrosine 3/tryptophan 5 -monooxygenase
351	BAI3	NM_001704	14.708	5.03969e-06	GCAAGAAACUCAGAAGAUA	GAAAGUGACUAUAUUGUGA	GAACUUGUGUAUCACCUUA	GAUAAACGCUCCAUAUUGU	brain-specific angiogenesis inhibitor 3
352	PLB1	NM_153021	14.712	8.38606e-07	GCAAUGACCUCUGUGAUUU	CAGGAAGACUGGAAGAUAA	GAACUUCACAGACAACAUU	GAUGAUAACUCAACAGAAC	phospholipase B1
353	MGC70870	XM_380021	14.716	5.6394e-10	GAACAAGUGCUUUAUGAAA	GAAAGACGCCAUCACCAGG	CUUCAUGGUGACAGCAGUA	AGGGUCAUGUGUUUGAAAA	hypothetical LOC403340
354	PRPF4	NM_004697	14.723	1.82762e-09	GACUAUGGAUUGCUAAUUA	GGGCAUAACACAAAUGUAG	UCAUGGCGCUUAUGGGAUU	AAAGUGAUGGGCCUAGAUA	PRP4 pre-mRNA processing factor 4 homolog
355	RP5-1022P6.2	NM_019593	14.773	1.72639e-06	CUACAACCACGAUCAAUAA	CUAAGGGACUAGUCAUAUU	GCAAAGUGAGAGUUGACUA	GUAGAGGAGUAUCAGUUCA	hypothetical protein LOC56261
356	PRAMEF8	XM_378825	14.775	1.13873e-05	GCUCAGACAUGGUCAGAAG	UAACACACGGCUCCAGUAG	CUCAAAGGCUGGCUGGCAA	GCGUGACACAGGAGGAUGA	PRAME family member 8
357	PSMC5	NM_002805	14.786	2.90568e-09	GGAACGAACUAAAUGCUAA	GAAGGUAAAUUUGUUGUAG	CAACAAGGUAGACCCAUUA	GAAGAACUCCAGCUGAUUG	proteasome 26S ATPase subunit 5
358	PGLYRP4	NM_020393	14.797	5.54294e-09	GCUGUUGGCUGCAGUAUUC	CGACAUUGGUUAUAACUUC	CGAAGUAUGGCAUCAUUAU	GGAGACCACUGUCCAGGAU	peptidoglycan recognition protein-I-beta
359	NMUR2	NM_020167	14.814	4.95308e-09	GAACAGAUGUCAAGAACAA	CAACUACCCUUUCUUGUUC	GAAACUAGAAGAUCCAUUC	GAACAGCACCGAGGAGUAU	neuromedin U receptor 2
360	HNMT	NM_006895	14.82	2.84452e-06	GGAUAUAUCUGACUGCUUU	GAGCAGAGCUUGGGAAAGA	CAAAUUCUCUCCAAAGUUC	GCCAAGUGCUGAACAAAUU	histamine N-methyltransferase isoform 2
361	COL6A2	NM_001849	14.827	2.01684e-13	GGAGAGUGCUACAAGGUGA	AGUGUGACGUCAUGACCUA	GUGUGGGCGUGGUGCAGUA	GACACUACCGAGAGAAACA	alpha 2 type VI collagen isoform 2C2a precursor
362	PARP11	NM_020367	14.835	1.12363e-07	UCACAAAGCAGAAGAAUUA	GAGAUUACAUAAACGGAGA	GACGGGAGCUAUGUGAAUU	CAUGCGACCUCCUUCCAAA	poly (ADP-ribose) polymerase family, member 11
363	ACY1L2	XM_117408	14.84	0.000687225	GAAUUUAGCCUCUUCAACU	GCACGACGCAGAAAUCCUU	GAUGAUCCCUUCCUGGUCC	GUGGCUCCGUGCCCUCAAA	aminoacylase 1-like 2
364	C12orf43	NM_022895	14.863	8.25466e-07	GCAAAGAGUGCUACAGCUA	GCAACGAGCUUCAGACCAC	GGCAUAAGGUGAAUGAGCA	GACCAGGUGUCGCUUGGGA	hypothetical protein LOC64897
365	ZCCHC6	XM_372124	14.875	3.19529e-08	GUACAGCCACUUACUCUUA	CAAGAGAAACGCCGAUUAA	AACCUAGGCUCACCAUUAA	GGUUAUAGGUGGCAAGACA	zinc finger, CCHC domain containing 6
366	ZDHHC18	XM_031401	14.898	4.00832e-09	GGACCUGCCUGGCCAUUAA	GGCCAUGACUGCAGCUUGA	CAAGCACUGUCGCAAGAAA	CGGCAGUGCUACCGGAUUG	zinc finger, DHHC domain containing 18
367	OLFML3	NM_020190	14.899	1.01466e-05	GCUACCAGAUUGUCUAUAA	GCACAGGGCAGCUGGUAUA	CCGACUAGCUGCUUUAGAG	UAGACUAUCUGGAGACCCA	olfactomedin-like 3
368	LMLN	NM_033029	14.904	3.76785e-06	CAGAAGAUUUGCCUUAUUA	ACACUGAGGUCAUAAAUAA	GGAAUUCAGUUGGCAUUUA	CAGCUCAGAUUGUAGAAUA	leishmanolysin-like (metallopeptidase M8
369	FUT10	NM_032664	14.911	3.95186e-07	GGACCUACCUCCAUCAUCA	GAAGAUACCCACCUGAGUU	GUACUGACUUUAACAUAGA	CAGACUGGCUUCCAAGUAA	fucosyltransferase 10
370	USP3	NM_006537	14.94	2.32755e-08	GAAGUAAGCGCUCUAAGAA	GUAGAAGAGUUUAGAAAGA	GCACACAGUAUGUAUGGAU	CCUCAUAUGUGGGACAGAA	ubiquitin specific protease 3
371	CHRM4	NM_000741	14.952	1.02611e-09	GCUAUGAGACGGUGGAAAU	GUGCAACGCCACCUUUAAA	GGUCCAAGAUCCAGAUUGU	CUAAUGAAGCAGAGCGUCA	cholinergic receptor, muscarinic 4
372	SERPINF2	NM_000934	14.953	1.86538e-07	GGAACAAUCCGAACAGCUA	GAGCAGGUGUCCCCACUUA	GAAGAUGACCUGGCAAACA	GGAACAAGUUUGACCCGAG	alpha-2-plasmin inhibitor
373	SH2B2	NM_020979	14.962	3.01027e-12	GGACACCUCUGCACUCAAG	ACACCGAGCUCUCCUGUAC	CAGAAGCACUCGUGGGUAG	CUAGAGACCUUUCUGCAGA	SH2B adaptor protein 2
374	MCF2	NM_005369	14.963	8.86678e-10	GGUAUCAUCUGUUGAAGAA	GGAAGAAGUUUAUAUUGUC	GCAACAGGAUCAAUUAACA	GGUGAUAACCGCAAGUUUG	MCF.2 cell line derived transforming sequence
375	USP25	NM_013396	14.966	1.44445e-07	GCAGAUGGAUGAAGUACAA	UGAAAGGUGUCACAACAUA	GAGCUGAGGUAUCUAUUUG	CAAUUAAGUUGGAAUAUGC	ubiquitin specific protease 25
376	RPL18A	NM_000980	14.977	4.27349e-08	UCAUGAAGGUGGAGGAGAU	GUACUUUGUAUCUCAGUUA	AGUACAAGGUAGUGGGUCG	CUAAUCAUGUCGUCGCCAA	ribosomal protein L18a
377	LOC374973	XM_373846	14.978	7.0902e-06	GCAUAAACCUCCAAUCAAU	GGUUAUGAACACAUUAGAA	CUUCUCCGCCCAGGAUUUA	CGGAGUUGGGUGCAGGAUU	LOC374973 protein (Fragment).
378	FLJ35848	XM_375456	14.985	5.42618e-08	GUCGAGAGCUCCCUGGAUA	GGUCGAGGAUUCUUGUUUG	UGAAUAAGUCUGAGAGUGA	GAGGCGAACCGUACGGAUU	hypothetical protein LOC284071
379	KLF16	NM_031918	14.985	2.97218e-10	GCGCCAAAGCCUACUACAA	CCGUGGCGUGCGUGGAUUA	CCGACGUGCUCAUGGCCAU	UGGCAGGGCUGCGACAAGA	BTE-binding protein 4
380	C2orf33	NM_020194	14.989	2.744e-08	CGACAGAUAAUCAAACUAA	GCACCGGAGUACACUGUGA	UCCAAAUGCUAGUGUGAUA	CGUCAGGUAUGGCAUUUCA	hypothetical protein LOC56947
381	CST1	NM_001898	14.999	5.12757e-10	GAACAGAAGGUCCCUGGUG	CAAAGAUGACUACUACAGA	UAACGCAGACCUCAAUGAU	GGUACUAAGAGCCAGGCAA	cystatin SN precursor
382	C11orf42	NM_173525	15.002	7.28369e-09	GGACAAACCCACCAGAUUC	CCUCAGAGUUCGACAGUGA	GGACCCUCAUCAAGGAUAA	GCCCAAUGCAGUAGCAGUA	hypothetical protein LOC160298
383	PPP1R12B	NM_002481	15.012	2.08082e-08	UAACAGAACUGAAAUCCGA	GAUAUAAAGUCCAAGCUUG	GACCAGCCGUGUAGAAGAA	ACACGAAGGUCUACUCAAG	protein phosphatase 1, regulatory (inhibitor)
384	LOC402682	XM_380026	15.013	1.2136e-08	AGAGGUGAGUGCAGCCUUU	GGUAUUGGACCCUCACUAC	CUGCCUCGCUCACUUCGGA	CGUAGGGUCAGGCACGGAA	hypothetical protein LOC402682
385	CD200	NM_005944	15.022	1.47757e-05	GUACACACCUGCUUCCUUA	GGUCAGGGAUUGAAAAUAG	AAGCAUUGUUUCCCUGGUA	CGUCCUAAUCUCAAUCUUA	CD200 antigen isoform b
386	ARL4D	NM_001661	15.03	2.8329e-06	GGGAACCACUUGACUGAGA	GGAACCACUUGACUGAGAU	GAGAAGCUGCGACCACUGU	GAGCGCCUCUAUGAGAUGA	ADP-ribosylation factor-like 4D
387	C22orf23	NM_032561	15.04	8.14193e-08	AGUCUUACCUUCCAAGCAA	GGGAGCAGUUCAAGCCUCA	GGCAAACAGUACCGAGGAA	GAAUCCAAACUGACGAACA	hypothetical protein LOC84645
388	GPR182	NM_007264	15.052	1.52784e-07	GCACACCAUUUGCUUCCAA	CCGCUUCACUCACUACUUC	GUAGUCCAUUACCUUCCUA	CUACGUGGCCGUCUUUGUC	G protein-coupled receptor 182
389	ZNF629	XM_370967	15.061	7.82314e-10	GGUCGUACCUAACUAAACA	CAAGAGAAGUCUGCCAAAU	AAUUGUAGUUCACGCCUUA	ACUCAAGGCCUCUUAAGAA	zinc finger protein 629
390	RPL11	NM_000975	15.063	2.54204e-09	GAACUUCGCAUCCGCAAAC	UAAAGGUGCGGGAGUAUGA	AAAGCUAGAUACACUGUCA	AAAGAUUGCUGUCCACUGC	ribosomal protein L11
391	ARRB1	NM_004041	15.073	2.77221e-07	GAACUGCCCUUCACCCUAA	UGGAUAAGGAGAUCUAUUA	CGAGCACGCUUACCCUUUC	CAAAGGGACGCGAGUGUUC	arrestin beta 1 isoform A
392	TMEM166	NM_032181	15.09	1.47062e-05	GAGCCUGAAUCGCUACUAU	GCAACAUCCUAGCGGCCUA	CGAGAGGACUUUGAACAAG	GCCCAGAGCACGUGGAGAU	transmembrane protein 166
393	CORO7	NM_024535	15.096	1.7155e-05	GCACGCAGGCCCAUGAGAA	GGGCUGCCAUUCAGACCUA	CCGCAAGGCUGUGGAGUUC	CCAAUGUGCUGGCCUCGUC	coronin 7
394	HOMEZ	NM_020834	15.099	1.69658e-05	GAGUCAGCAUCUAGUGUUA	GGACAACGCAGUACCUGGU	GCAUUAAUUGCCAGUAGUU	ACUGAUAUCCCUCAAUUGA	homeodomain leucine zipper protein
395	POLR2I	NM_006233	15.101	2.86235e-10	GAACUGACCCAGAUUAUCG	GGUAUUCGCUUCUGCCAGG	CAAGAUCACGCACGAAGUG	GAACCGCAUUCUGCUCUAC	DNA directed RNA polymerase II polypeptide I
396	MAGIX	NM_024859	15.108	1.15453e-08	CAGCAGCACUUCCCUAGUU	GGACGACGCUCAAGAAGAC	UAACGCACCUCCCCAAUUG	CAGCACCGUUGGUUAGAGA	MAGI family member, X-linked isoform a
397	PCBP2	NM_005016	15.114	4.98174e-08	GAUUGAAGGUGGAUUAAAU	CUAGAGGCCUAUACCAUUC	UCAAUGAGAUCCGUCAGAU	CGAUUUGAUUGGCUGCAUA	poly(rC)-binding protein 2 isoform c
398	MGC16075	NM_032761	15.121	3.83677e-08	GGCAAGCCCUCUCCUUUGA	GCACAUGCAUUGGGUCAAG	GCAGAGACCCUAUGACUCC	GGCACCAUGUGGACCUAUA	Homo sapiens hypothetical protein MGC16075, mRNA (cDNA clone MGC:16075 IMAGE:3616854), complete cds.
399	NA	NM_001012267	15.138	3.33986e-06	GUGCAGAGGAGAACAACUA	GGCCAGGGUUUGAAUUAGU	GCUCUGGAAAGCCUGAUAA	GGAGGAUACAAAUAGAUGA	NA
400	ZNF90	XM_292836	15.15	5.69847e-08	GUACAAAGUCACAAAGCUA	UCAGAAUGGUCCAGCGUUU	GCUGUAAGACCUAAAGUUC	GAAAAUCGUUGUGAAAGUG	Zinc finger protein 90 (Zinc finger protein HTF9) (Fragment).
401	RPS6KA2	NM_021135	15.152	3.34077e-09	GAUCGAAGAUGGAGAGAGA	GGAAGAAGGUGUCGUGAAG	UCAAGGAUGUCUAUGAUGA	GCAAGCGAUGUGUGCAUAA	ribosomal protein S6 kinase, 90kDa, polypeptide
402	LOC155006	XM_377947	15.163	3.54452e-06	CAGCAGAGGUUUCCUAGUA	GAACAUCAAUGGUGUCAUC	CCGGAGAGCUCUGGAAGAU	CUGCAGACAUCCCAGCCUA	Homo sapiens cDNA FLJ31198 fis, clone KIDNE2000543.
403	FLJ45910	NM_207390	15.171	0.000102814	CGAAUUACCUGUCCUGAAG	UGACAUUGCCCGUGUAAGA	UGACGUGGCGAACAAAUAU	CCUUUGAGGGCAAGUGUUA	hypothetical protein LOC388512
404	ADAMTSL3	NM_207517	15.176	2.24674e-08	GGACAGAGGUCAUCAAUAU	GAACAUAAUCCUUGGACUG	ACAAUCCGAUGUCCUGUAA	GUAGAGGAAUCCAUGCAUG	ADAMTS-like 3 precursor
405	MGC13098	XM_379839	15.206	5.08454e-07	GGAAGCCAAUGCCAGCUCA	CGGAAGACCAGCAAAGACA	CAACAGAUGACUGGGUUAC	CGAAGACUCGGACGAUGAG	Homo sapiens hypothetical protein MGC13098, mRNA (cDNA clone IMAGE:5017025), partial cds.
406	C1orf172	NM_152365	15.21	4.2059e-11	GGAGACAUAUGAUAAACCA	GAGAAGACCAGUAAGAUCU	CCAGAGAGCAUUACCUUCA	CAAGGACCCUGGCCACCAU	hypothetical protein LOC126695
407	RIMS4	NM_182970	15.212	1.10333e-08	CAAAGUCGCUCGCAAGUCG	GCUCAGAGGGCAACCUUAA	GAGUUUGCCUGGCGUCGGA	AGACACUGCCAGCGGCCUA	regulating synaptic membrane exocytosis 4
408	CLDN23	NM_194284	15.235	1.79761e-13	UCACGGUGCAGGUCAGCUA	CGUCAGCACCAUCCAAGUG	GCCCAAGGCCUACACCAAC	CCAUCAAGUACUACAGCGA	claudin 23
409	GPBP1L1	NM_021639	15.241	6.49511e-07	GAAGGUAGAUUUGGAGUAA	GAGCACAGGUUAUUGAAAG	CCAAGAUGCUAGUUAUCAA	GAAACCAGUAGCAGUGAAA	GC-rich promoter binding protein 1-like 1
410	RNF157	XM_290732	15.264	6.01008e-05	UGAGAAGCCUGGUCAAUAU	UAAGGUGGCUGAAGACGAA	UCACAAGGUAGUUCAGUUA	CUAAUUCCGUGUACCGCUA	ring finger protein 157
411	FAM134A	NM_024293	15.271	6.84142e-08	CGACAUCCAUUCUCUGGUA	GGUCUGAGCCUAGGCAUGA	AAGAGGAUGUGGCAGCUAA	CCAAGAAGCUCAGGCCGUG	hypothetical protein LOC79137
412	ZNF684	NM_152373	15.282	1.20141e-12	GCAUAAAGCCCAACUCGUG	GGAGAGAAUCCACCAUUAU	GAGCACAAGUCUUAAUCCA	GGAAGCAUCGGGAAAGCAA	zinc finger protein 684
413	TTC19	NM_017775	15.285	1.28184e-05	CAUCAGAUCUGGCAAGACA	GAUAAAUCAUCCUGAGCUA	GCACAGAGAACGAUAUACA	CAACUUAGCAUUUAUACGG	tetratricopeptide repeat domain 19
414	ATAD1	NM_032810	15.292	1.69264e-07	GCAGGCUGUCGAUUUAUUA	UGAUAUAGCAGGUUUAGAU	GGACCUGCAUCGGGCAAUU	GAUAAGUGGUAUGGAGAAU	ATPase family, AAA domain containing 1
415	B3GNT4	NM_030765	15.296	4.3179e-05	UAUCGUCACUGCCGAAAUU	GGAACACUAAGGUCAAAUA	AAAGGGAGAUGACGAUGUC	GAGAGUAGGGAGUUUGAUG	UDP-GlcNAc:betaGal
416	ACY1	NM_000666	15.3	8.4497e-07	GAACCUGACUAAGCUAGAG	GCCCAAGCCUGACUAUGGA	GGCCAUGCCUCACGCUUCA	GGACAUAUAUACACGCCUG	aminoacylase 1
417	P4HB	NM_000918	15.314	6.5977e-06	ACAGGACGGUCAUUGAUUA	GGACGGUCAUUGAUUACAA	CCAAGAGUGUGUCUGACUA	CAGAGAGGAUCACAGAGUU	prolyl 4-hydroxylase, beta subunit precursor
418	SLAIN1	NM_144595	15.318	1.31272e-07	AGACAUAGUUCCAGUGUGU	GUAGUGAUCAAGAAUAUGA	UCAAACGGCUUACAGCUGU	GGGAGUAACCUGCCUCGAA	SLAIN motif family, member 1 A
419	PODNL1	NM_024825	15.33	3.87652e-09	GAGCUUAACCUGGCCUAUA	GCAGAACAAUCUCAUCUCC	GGAAUCAGCUAACCCGGCU	CCGUGUACCUCCACAACAA	podocan-like 1
420	C19orf41	NM_152358	15.33	2.27827e-12	CAAAUCAACUGGACCUUGU	CGAAUGUGAUCAAGGAAUU	GCAAAUACCCGAGGAACCA	CGCAGCACUUAAUGGGUAA	hypothetical protein LOC126123
421	MED23	NM_004830	15.344	3.52305e-07	CAAGAGAGGUUAUAGCAUA	GAGAACUCGUUGUAUGAUA	CAUUUAAACUGGUUCGGAA	CGAGAUCUCUUAAAAGUGA	mediator complex subunit 23 isoform b
422	CBLL1	NM_024814	15.368	3.60379e-09	CAAGAUAUAGACCGUAUUA	GCAGACGAAUUCCUAUAAA	GGGAAUGAGUCCUGGUAUA	AAGUGUGGAUUGCCUAUUA	Cas-Br-M (murine) ecotropic retroviral
423	LRFN3	NM_024509	15.372	8.7034e-07	UGACAGGCCUGCUGCAUCU	GUACUGGUCUUCAUCUUCG	GCAGACAACUUCAUCGCCU	GGAUGAUUGUGCCGAGACA	leucine rich repeat and fibronectin type III
424	C6orf142	NM_138569	15.409	5.7966e-06	GAAAUUGACUUGUCCUUCA	GCAAAUCUCUCCUCACCAA	GUAAAUAGGUCUAAAUCCA	UGGAGUAAUUCGCCCAGUA	hypothetical protein LOC90523
425	C11orf16	NM_020643	15.411	2.69725e-07	GAGCUGGUCUCGAAAGCAA	GAACACAGAAAGCGGAGUC	CAGCCUGAGUGGAGGUAUU	GCAAUAUGUCAGUGGAACA	hypothetical protein LOC56673
426	C18orf37	NM_194281	15.436	3.8259e-11	UAAGCCAGCUAAGAAGUAU	UUAAGGAUCCCAACUUUGU	AACAAAUCCUCGCUUCUGA	CAGGUCUGCUUGCCAACUA	Ies6-similar protein isoform 1
427	CHR415SYT	XM_376320	15.438	1.87862e-05	GCCAAAUUCUUGAGACUAG	UCAAAGUUCUAGCAUUUAC	AGGGAGACAUCACCAGAAA	GUUGGCAAUCUUUGGAAUA	chr415 synaptotagmin
428	LASS4	NM_024552	15.441	5.17633e-07	UCAACUACAUGCAGUAUCA	GGACAGAGCUAGAAGACCG	GCAGGACAGGUUCUGGUUA	GAGAAGGACAUUCGUAGUG	LAG1 homolog, ceramide synthase 4
429	ELMO2	NM_022086	15.448	1.96696e-05	ACAAGGAGGUGUUGGAAUU	GCUAUGACUUUGUCUAUCA	UUAAGCAGAUUGCAGGGUA	CAAAUUGCGUAGCCUGAGU	engulfment and cell motility 2
430	LOC339766	XM_295059	15.45	0.000667179	GAUGGAAUCCUCAAAGCAU	GGCAUAGCAUUGCAUGUUC	UCCAUUCUCUCCCAUCUUG	GUAUCGACCAAACACAUGA	LOC339766 protein (Fragment).
431	PMEPA1	NM_020182	15.458	2.66053e-07	GCAAAGAGAAGGAUAAACA	UCACGGAGCUGGAGUUUGU	GAAAGGACACCCUCUCUAG	GCGAGGUCAUCGGCCACUA	transmembrane prostate androgen-induced protein
432	RPLP2	NM_001004	15.473	2.14265e-08	GAAGAAAGAUGAGAAGAAG	UCAACAAGGUUAUCAGUGA	GGAGGAGUCUGAAGAGUCA	CCAAGGACAUCAAGAAGAU	ribosomal protein P2
433	ENTPD7	NM_020354	15.478	6.28811e-06	GUACAGGGUUUAUGUCACA	GGUACUAACUCAGAGAUUC	GCAUAUAUCAAUCGCCUAU	UAAAUCGGCUUGGAUGUAC	ectonucleoside triphosphate diphosphohydrolase
434	KIAA0146	XM_056298	15.48	7.92617e-06	GUACGAAACCACUUUAUAA	GCAGGCUAUUCAUUUACUA	CGACCGCGAUCAGAAAUUC	CCGCAAAGGCAAGCAUCUA	Protein KIAA0146.
435	AKR1D1	NM_005989	15.487	3.86665e-05	GACAGCAGCUCAAAUUGUU	GCAAAUGGUUAUAUCACAA	GUUAAAGGAUGCACUUCUA	GGAAAGCUAUGGGCUACAA	aldo-keto reductase family 1, member D1
436	C1orf182	NM_144627	15.498	5.10356e-11	CAACAAAGCUGCCCUCGGU	CCAGCUAUAUUAAUCUUCA	UAAAUCACCUGCCCCAAUU	CUAGUCAUCCUAACAGAAA	SSTK-interacting protein
437	C14orf174	XM_378487	15.503	6.92583e-10	GUACUGGUCUUUCAGGGUC	GAACCCGGAGCCAAGUCUA	CCACAGAGCUACGGAGCCU	GGAUCACUGUCCAGGGGUA	hypothetical protein LOC161394
438	LOC285141	XM_209489	15.506	0.00648945	GACUGUAAAUGAACCAGAA	GAGAGUACCAGCUGGCAAA	GACGAGAGCUCUGACGAAG	GCAAGACGGUGAAAACAGU	Homo sapiens similar to CG14853-PB, mRNA (cDNA clone MGC:157763 IMAGE:40127368), complete cds.
439	PPARA	NM_032644	15.51	4.83928e-06	GCCCACAGCUCACCACCUA	GCUCUGGGCAGCUUUCAAA	GCUGGUACCUCUUCAACAG	GGGGAAAGCUGGCCACCUU	peroxisome proliferative activated receptor,
440	GNA14	NM_004297	15.519	1.12702e-10	GGAAUUCAACCUUGUCUAA	CAUGUACUCUCAUCUAAUU	GAGAGUGUCACCUCCAUUA	CAACGAGAAUCGCAUGGAA	guanine nucleotide binding protein (G protein),
441	C21orf125	NM_194309	15.532	3.01298e-07	GGAAUGAACCCAGGCCUCA	UGACAAGAAUCGAUUUGAG	GCUGAACAAACGAGAACAU	GGGCCUGUGAGCUUGGCUA	Putative uncharacterized protein C21orf125.
442	WDHD1	NM_007086	15.545	1.13906e-09	GAUCAGACAUGUGCUAUUA	GGUAAUACGUGGACUCCUA	GCUGUGAAUUUAGCCAUUA	GGUCGAAUAUCGUAUACUG	WD repeat and HMG-box DNA binding protein 1
443	SMARCD1	NM_003076	15.56	4.69087e-06	GCAGAGACGACAAGAAUUA	UGACUGAUGUGGUGGGUAA	GGCAAUAUAUUAAGACACA	UAAGUCAGAUGCCGAGGAU	SWI/SNF-related matrix-associated
444	C4orf39	NM_153027	15.565	6.0947e-10	UAACAGACCUUAUACGCUG	GGGCUCACCUGUCCUAUAG	GCUCAGACAUCCAGGGACG	UGGGAGAAGCGAAUCGUUU	hypothetical protein LOC152756
445	C11orf10	NM_014206	15.592	6.93397e-06	GUACACUCGUGAUAUCUAU	GAGCAGAUAUACCAGCCCA	GCUCUGGGUUGGCAUCUAC	CAUCUGACCGUGGUGCUUU	hypothetical protein LOC746
446	WFDC12	NM_080869	15.595	1.3546e-09	GAAACAAGGAUGAAGAUGU	GGGAAAGGAAGUGUUGUUA	UACCAGGUGUCCUCAGAAA	UCAAGUGUGUGAUUCCUGU	WAP four-disulfide core domain 12 precursor
447	EIF3I	NM_003757	15.607	1.64687e-05	GUGGAGAGCUCAACCAGUA	GAAAGCAGCUGGCCCUUCU	GAAGAUCCCUUGCAAUGAC	CCACAGUACUUUGAAUUUG	eukaryotic translation initiation factor 3,
448	GPR39	NM_001508	15.607	1.65774e-08	GCUCGGACAUCUUGGUGUU	UGACUGCUCCCAAAUCAUU	GCGCGAAACCAGCCAAUUC	GGAGGUGACAGACCACAUG	G protein-coupled receptor 39
449	LOC150084	XM_117213	15.611	1.0269e-07	GGAUGUUACUGAUGAUAUG	UGAUGGAUGUUACUGAUGA	CAGGAAACCUCCCACCCUU	GGAGGGCACACGUGAGAUU	hypothetical protein LOC150084
450	LOC389432	XM_371853	15.613	4.09426e-06	AGGAAGACCCGGAAACUUA	GAAGUUGACUCUGACUACA	AAGUUGGUAUGAAGCAUUA	GGAAAUGCUCUGAUGACAA	hypothetical protein LOC389432
451	TMEM132E	NM_207313	15.617	1.90543e-10	GGACAUCUCCGCCCUAGUG	GUGGAGCACUUCACACUCA	CCCCGGACCUGCACAAUUA	CCAGUCAGCUACCGCCUGU	transmembrane protein 132E
452	SLC25A46	NM_138773	15.634	5.8533e-13	GCAAGUCUCUUUACAGAAA	GUGAACAGCUGAAUAGAUU	GUUCUGACGUUAUACUUUA	CAAGGAACACGCACAAUAA	solute carrier family 25, member 46
453	ZNF512B	NM_020713	15.637	2.91435e-08	GGUGAAGUGUCCAAACUCA	CACCAAACCCAUUACGGUA	GCAUCUACGGGCUCAAGUA	GGACAAGGCCCGAGUUCAC	zinc finger protein 512B
454	RHBG	NM_020407	15.67	5.56992e-06	GGACGGCCCUCAACACAUA	CAUGAUCAAUGCUGACUUU	GCACUACGAGGACCAAGUU	ACAGUAACGCGGACAAUGA	Rhesus blood group, B glycoprotein
455	LOC339457	XM_376631	15.678	1.04905e-06	GAACUGCGCGGACAAGCUG	AAGCAGGGCCCUAGCAGUA	GGAAAGCAUGCAUCGCUGG	CUGCCCUGGCCAUCAAAUA	hypothetical protein LOC339457
456	ISLR2	NM_020851	15.684	1.36319e-06	GGACUGCGCUUACAAAGAG	GAUCUGAGCCACAACUUCA	GCGCCUGCGUGGACAAGUA	CGCCAACUCUACGUCAAUA	immunoglobulin superfamily containing
457	KIAA0194	XM_371771	15.684	7.90415e-06	GAGAAUUACUCAGCUGAAA	UAAUGGAACUGUCAACCCA	UUUCACACAUUCUAGAAGA	UCCAGGAUGUUUACCAGAA	KIAA0194 protein (Fragment).
458	UMPS	NM_000373	15.684	0.000133127	GAAGGUCACUGAUGCCAUA	GAACUAAGCGUCUUGUAGA	UGAAGGAGGUAUCUUUAAA	GAAGACUCAUGUAGAUAUU	uridine monophosphate synthase
459	LOC389286	XM_374179	15.695	3.14014e-07	CUAGAGAGCUGCCUAAGAA	GGGAACAGCUAAUCGAGUU	GAGCAACUUUAUCCUCUUU	GCUACAUUAUGCAGGAGUA	hypothetical protein LOC389286
460	C17orf81	NM_015362	15.743	4.44423e-08	CAACUCAUUUGACCUUUAA	GAGGAAGAGUUUCGUGAAG	GACGCGAGUUGGAGAUGUU	CAGAUGACGACCUGGAUAU	S-phase 2 protein isoform 4
461	ZCCHC7	NM_032226	15.743	2.41651e-05	CUAAUCGUCCUUUCAGAUA	GAUUAUAGAGGUCAGUUCA	GACUAUAGAAGCAUACGAA	AGACAUUGAGGCCCAGAUA	zinc finger, CCHC domain containing 7
462	CGB8	NM_033183	15.76	9.11189e-08	GCUCUCAGCUGUCAAUGUG	GGACUCCUCUUCCUCAAAG	GACAUGGGCAUCCAAGGAG	GUGCAACUACCGCGAUGUG	chorionic gonadotropin, beta polypeptide 8
463	RPL7	NM_000971	15.767	2.09128e-10	GCAUGGAGGAUUUGAUUCA	GUAGAGCCAUAUAUUGCAU	GAACUAAUCUACAAGCGUG	GGAGGAAGCUUAUCUAUGA	ribosomal protein L7
464	PCGF3	NM_006315	15.806	1.74964e-08	GGAGUUCUAUCACAAAUUG	GUACAUCGGUCAUGACAGA	GGAGCUGCCUGGUGAAGUA	AGACGACAGUUCAAACAAA	ring finger protein 3
465	ROBO3	NM_022370	15.807	5.24891e-07	CGACAGAUAUUACAACGAA	CAACAUCCCUCAGGAGAUC	CCAAAGGCCAGGACAGAAA	GCGAGGGUCCUGUCUAUAG	roundabout, axon guidance receptor, homolog 3
466	PES1	NM_014303	15.809	4.5186e-07	CAACGAAGGUGAUGGUGAU	GAAGGAAGGAGAUUACGUU	CCUUGAAGCUGGAGGAUAA	GAGCUUGGCUGACUUUAGG	pescadillo homolog 1, containing BRCT domain
467	F12	NM_000505	15.814	0.000538694	GAACGUGACUGCCGAGCAA	GAAAGACCACUGCAGCAAA	CCAAGGAGCAUAAGUACAA	GGAGGGACCUGUGUGAACA	coagulation factor XII precursor
468	LPCAT1	NM_024830	15.817	1.03004e-07	GAACUCUGAUCCAGUAUAU	GGACAGAUACUCAGAAAGA	GGAAAGUGGCCACAGAUAA	GAAGGGAGGAGAGAAGAUA	acyltransferase like 2
469	CORT	NM_001302	15.833	1.73276e-08	CCAGUCAGCCCACAAGAUG	GGAGAUUGGGCUUAAAAUA	GCCGAGACAGCGAGCAUAU	GAAGAGCAGCAGCAGGGUG	cortistatin preproprotein
470	NDE1	NM_017668	15.834	4.57613e-09	GGACCCAGCUCAAGUUUAA	GGAAAGAUCUGGCGAUGAC	GGAGGAAGAAGCUAACUAU	GGAGGGAAGCCGAGAAUAU	nuclear distribution gene E homolog 1
471	SEMA3C	NM_006379	15.836	3.4592e-07	UAAAGGCCCUCAUCAAUAG	GCUCGAAUAUGUCCUAAUG	CCAAGGAGUUCCCAGAUGA	CAAAUGAUGCUAAGGUGUA	semaphorin 3C
472	TRIM49	NM_020358	15.85	1.56103e-06	GAAGAAGCCAACAAUGAUA	GGAAGGAUUAUGUGAAUUU	GAACGAAAUGUGCCAUAAA	GAAUCAGAAUGAGAAGAUA	ring finger protein 18
473	MAN2A1	NM_002372	15.86	6.05094e-06	GCAAAUGUCUAUCCCAUGA	GCAGUGCGAUCUUCUGUGU	GAAGUUAAGCCGCCAGUUC	GAGCACAUAUACCGCCAUU	mannosidase, alpha, class 2A, member 1
474	LMAN1L	NM_021819	15.866	1.21132e-08	GGGCUGGGCUCCUGUCAUU	GCAUCGGGAUCUUCUUUGA	GAGCACGGAUCACCUACUG	UCUUAGAGCUGGACCACAU	lectin, mannose-binding, 1 like
475	METTL3	NM_019852	15.872	3.59811e-06	GAACAGGACUCGACUACAG	GGUAUCAUCUCUAAACCUA	GAUGAAAUCUAUGGCAUGA	CAGCACAGCUUCAGCAGUU	methyltransferase like 3
476	ZNF490	NM_020714	15.89	1.62417e-08	CAUCAGGUCUCCCUUAAUA	GGAAACUCCUACUGGAUUA	CGAAAGGACUCAUAGUAGA	GCAAGUGGUCGUCUAGUCA	zinc finger protein 490
477	CBR1	NM_001757	15.894	2.60295e-06	AGAAGGGAGUGCACCAGAA	AGAUGUGUGCACAGAAUUA	GCGCAUACGGGGUGACGAA	GUGAACGUAUCUAGCAUCA	carbonyl reductase 1
478	DEPDC7	NM_139160	15.897	2.17032e-13	GAUAGUAGUUGCAGCCUUU	GCUUAUGGACUACAAAGUA	AGACGGAAAUAGCUUUAGA	CCGAACAGACUUAGUGAAA	novel 58.3 KDA protein isoform 2
479	MFHAS1	NM_004225	15.901	2.31243e-07	CCACCCAGCUCCAUCAGUA	GCAAGCUACUCUACUUUGA	GCAUAAGGCUGCAGGAAAG	GCCCAGCGACUGUGGCUAA	malignant fibrous histiocytoma amplified
480	CD79A	NM_001783	15.908	1.28155e-11	CAUAGGAGAUGUCCAGCUG	CAAGGUCCCAGCAUCAUUG	GGAAACGAUGGCAGAACGA	UCCAAUGCCCGCACAAUAG	CD79A antigen isoform 1 precursor
481	PAPLN	XM_370767	15.919	5.89069e-13	CCAGAACAAUUACCAGGUG	GACCGUGCCUCACCAGAUC	CGGCUAAUUUGAUGGAGAA	CCUACAGAACCUAGCCUAU	papilin
482	CHST7	NM_019886	15.929	1.09716e-05	GCGAGAAGCAGCACAUCUA	GAGCCCAUGUGGCAUCUAU	GCACAACUCGCGCCUCAAG	CAAGUUCGCGCUGCUGUUG	carbohydrate (N-acetylglucosamine 6-O)
483	UROS	NM_000375	15.952	0.000633298	GGAGUUAUCUGGUGACAAU	GGAAUUAGGAUUAUAUGGA	GAAGCUUUCUCAUCCUGAA	UAUCAGGGAAUUAGGAUUA	uroporphyrinogen III synthase
484	RPL4	NM_000968	15.955	3.93077e-09	GCAGAGUCCUAAAGAAGAA	AGAUAAAGUUGAAGGCUAC	CUACUACAGAGGAGAAGAA	UGUUGAAGCUAAACCCAUA	ribosomal protein L4
485	H1FOO	NM_153833	15.958	1.27143e-11	GCACGUCGGUGGCAGCUAU	AGAGAAGGCUCGCAAGCAA	GCACAAGUACCCAACAGUG	UCAAAUUAGUUCCCAAGCA	H1 histone family, member O, oocyte-specific
486	ADAMTS19	NM_133638	15.971	2.10357e-05	GCACAAAGAUGAACCAUGU	GGCAAACAGUCUAUUAAUA	GCCAGGAGAUUCAUUCUAA	CAGAGGAGCAGGUUAUGUA	ADAM metallopeptidase with thrombospondin type 1
487	UPK3B	NM_030570	15.972	3.17668e-07	GAUAACAGCUUGGGACCUG	GCGGAUCGGCUCCUUCAUG	CGGCGAAGUGGCAGCAUGA	CUUGCCAGCGCCAGCGAUA	uroplakin 3B isoform b
488	GSTO1	NM_004832	15.974	0.000249336	GUAGGAAGCUUUAUUAGAA	GCAAUGAAGUUAAAUGAGU	GAGAAAGACUGGCAAGGUU	UAGAGGAGGUUCUGACUAA	glutathione-S-transferase omega 1
489	TUBA3E	NM_207312	15.974	1.34863e-06	CAAGGAGAUUGUUGACCUA	GCACAGGGACCUACAGGCA	GCGAAGGCAUGGAAGAGGG	AGGAAGAUGCAGCCAGUAA	tubulin, alpha 3e
490	TMEM170	NM_145254	15.994	1.28837e-10	UCACAAAUAUGGUAGGUUC	GAUGUGGUAUGGUGUAUUC	GCACUGGUGUCUUCUCUCU	GAUUUUAGCUACUCUAUAG	transmembrane protein 170
491	LOC401589	XM_377033	16.005	1.06995e-08	GAACAUUGCUGUCUGUGCA	GCAGAGUUCGUAUGCAUGA	CAACACUAGUAGCGAAUCU	AUGCUAGAAUAGAGAAUCA	hypothetical protein LOC401589
492	HTR4	NM_000870	16.007	1.36276e-07	CAAGACAUCUGGAUUUAUG	UCAUGGUGCUGGCCUAUUA	GCAUCUAUGUCACAGCUAA	CCAAUAUUGUGGAUCCUUU	serotonin 5-HT4 receptor isoform a
493	PACRG	NM_152410	16.011	3.95022e-11	CGAGGUGACUUCCCAAUUG	GAGCAUGAUUCGAAAGGAA	GAACUCCGGAGACGGCAUU	GGCAAGGAAUCCACGACAU	parkin co-regulated gene protein isoform 1
494	LZTS2	NM_032429	16.014	2.35967e-07	GAAUGAGGCUACCAUGUGC	CAACAGCCUUCAAGCCAGU	GAAACUCACUGUCCAGCCU	GCAAUUGCAGGACGACUUC	leucine zipper, putative tumor suppressor 2
495	SPRR1B	NM_003125	16.024	2.90927e-05	GAAACAGCCUUGCCAGCCU	GCACCAGCCCAGCAGAAGA	GAGCCCUGCCCUUCAAUAG	GCCCAAGCUUCCAGAGCCA	small proline-rich protein 1B
496	C8orf44	NM_019607	16.034	1.34504e-05	GGAGUCUUCUGUUCUCUAA	GAGGAUGUGUCUCCAAGAG	CCAGAUGUACCGAGUUUGA	UAGCCAGGUAUUAGAAUUA	hypothetical protein LOC56260
497	IRAK1BP1	XM_059729	16.036	3.35255e-12	GCGCAAAGCUCAAGAAGUC	GAGAGACGCUACCGGGCUU	GCAAGUAAGCGGCACCUCA	CAUCCAGACUCUCAAGUUC	interleukin-1 receptor-associated kinase 1
498	CATSPER4	XM_373822	16.047	1.90267e-06	GCAAGCCAGUGCACACAGA	CGUGAGAAAUGGCCCAGAA	GGUGGAACAUGGAGGCUGU	GGGUAGAAAGUGCUGGAAU	cation channel, sperm associated 4
499	CROP	NM_006107	16.071	6.08399e-10	GGAAAUUAUCGCCCACAUU	GAAGAUGGAACUAAGCCGA	GACAGUGUAGUCCUGCAAA	CCCAUUAGUGUGCCUCUUU	cisplatin resistance-associated overexpressed
500	B3GALT5	NM_006057	16.088	1.32483e-08	GCAAGUGGUUUGUCAGUAA	CGAGUCAGGUGUACAAUGU	GGACAGGUACCCACCAUUC	GAGCGUCCCAUACAUUAAA	UDP-Gal:betaGlcNAc beta
501	PLOD1	NM_000302	16.096	1.03099e-06	CGAGGAACCUGGCCUAUGA	ACAAAUUCCUGCUGGAGUA	GGAAUGUGCCCUAUAUUUC	CUAAGGAGACCGAGGGAUU	lysyl hydroxylase precursor
502	TXNDC15	NM_024715	16.097	0.000187543	GAGAAACAUUACAGGAUUA	CGACAGAGGACUCCAAUAA	AAACCAAUGGCCAGAUUUA	UCACAGGACCUUAUGGAUU	disulfide isomerase
503	KRTAP5-8	NM_021046	16.106	6.75929e-08	CCAAUUUGCUGCCAGUGCA	GCUAUAAGCCCUGCUGCUG	AAACCCUGCUGUUCCCAGU	GCUGUAAGCCCUGCUGCUG	keratin associated protein 5-8
504	UBE2F	NM_080678	16.107	2.8071e-10	GAAGCUAAUUUACCUUGUA	GAGAGAACAUUCAAUUGAU	UGAAAUGCCUGACCAAGAU	UAAAGAGGUUGCAGAACUU	NEDD8-conjugating enzyme
505	RPS28	NM_001031	16.109	8.51569e-09	GACACGAGCCGAUCCAUCA	GCAGGUGCGCGUGGAAUUC	GCGACGUGCUCACCCUUUU	GGACCGGUUCUCAGGGACA	ribosomal protein S28
506	VNN1	NM_004666	16.11	0.0105077	CCUAUUGUAUGCUCAUUAA	GGAAGGGCGCUAUUAUCUA	GACGGACGCUUGUUUAGUC	CAGCUUACGUGGCAAUUUU	vanin 1 precursor
507	DBNL	NM_014063	16.124	5.60826e-05	GCACAUUGACCACCACAUU	ACUCUGGACUGCCCAAAUU	CCAAUGCCGUGUCUGAGAU	CGACACAGAGAUCUCCUUU	drebrin-like isoform b
508	MUTED	NM_201280	16.161	3.61023e-06	AGAAGGACCUAGCGAAAUU	CUUAGUAGCUAGUGAGAAA	CAAAAGGGCUGAAGUGGAU	AAACGUGGUCUUCGAGAAA	muted
509	UGCG	NM_003358	16.161	0.00770638	GAUAUGAAGUUGCAAAGUA	GCGAAUCCAUGACAAUAUA	GGACCAAACUACGAAUUAA	GAUGCUAGAUUGUUUAUAG	ceramide glucosyltransferase
510	PAAF1	NM_025155	16.171	1.61062e-07	GUACGACGCUACCAGCUUU	CUUCAAAGGUCACAAAGGA	GAAUGGAUGCCCAGCUGAA	GUACUGACGGGACCAUGAA	proteasomal ATPase-associated factor 1
511	ZNF251	XM_114621	16.181	1.27088e-05	GGAACAAGCUUAGAGAUUA	GAACAGAGAGACUCCCGGA	GGAAAGAAAGCGAAGGCAA	GGCAAAGGCUUCCCAUGGG	Homo sapiens cDNA FLJ20428 fis, clone KAT03458, highly similar to Z184_HUMAN ZINC FINGER PROTEIN 184.
512	MAN2B1	NM_000528	16.186	3.90656e-05	GAGCAGGCCUCGCUGUUUG	GAAGGUGAAUUGGAUGGUA	GCUCGGACUUCCAAUAUGA	GCCCAGCGAUGUGGUAAUA	mannosidase, alpha, class 2B, member 1
513	MTDH	NM_178812	16.195	6.47051e-13	CACCAGAGAUUGACAAGAA	GCAAUUGGGUAGACGAAGA	GAGUGACCGUUCAAUAUUU	GCGUAAACGUGAUAAGGUG	metadherin
514	NDUFV2	NM_021074	16.222	4.99678e-07	GAACAAGGUUGCAGAAGUU	UCGAAACUCUGACAGCAUA	UAAGGAAUUUGCAUAAGAC	GGACCUGGAUUUGGUGUAC	NADH dehydrogenase (ubiquinone) flavoprotein 2,
515	ZNF442	NM_030824	16.231	8.74929e-09	GAAAGUCGCCAGCCAGAUA	ACACAAACAUUGAAGAUCA	AAUCAUGGGUUGUUCAUUC	GAAGGACUCACAUGGCUGA	zinc finger protein 442
516	C2orf28	NM_016085	16.24	3.54668e-09	GGAAUACUAUCACCUCUUA	CCAGAAAUGUGUCCUGAGA	GCACAUACCACUGUCAUCA	UUACUCAGCUCCAGACUCU	apoptosis related protein 3 isoform a
517	TMCO5	NM_152453	16.248	3.96703e-09	GAUCAAGCCCUCUACAUAA	CAGCCAGACUUGAAAGGAA	CCAAAAGACAGCAAGAUUA	AGACGUUGGUCCACAGUAU	transmembrane and coiled-coil domains 5
518	TRIM24	NM_003852	16.248	1.55446e-10	GAACAUACCACGACAAGCA	AGACUUAUCUAAACCAGAA	GAUCAUAGAUACACUAAUC	UAACUGUGCCUGAUUAUUA	transcriptional intermediary factor 1 alpha
519	DERL3	NM_198440	16.268	1.7157e-12	GAAAGCUGCUCCUGGAUGU	GGUCAGGGCUAGAUCUUCA	CAACACAGCCAUGCCAGAA	GGAUUGCGGUGGGCCAUAU	derlin-3 protein isoform a
520	FGD5	XM_087384	16.295	1.01503e-09	GAAAUGUGCUGCCUAUCAA	CAGCCAAGGUUGAUCAUGA	CAUUCAAGAUCAUGGAUAA	AGAGGACUAUCUUGUAAUU	FYVE, RhoGEF and PH domain containing 5
521	ZF	NM_021212	16.296	5.9416e-09	GGAGGAGAGUCGCUACCUA	CGACUACGCUCUGCCAGUG	CAACGAGACUGGACUGGCU	GGGCAAACGCGUACAGGCA	Homo sapiens HCF-binding transcription factor Zhangfei (ZF) mRNA, complete cds.
522	HES4	NM_021170	16.309	3.27362e-09	AAAGAGAGCUCCCGCCACU	GAGCGCGUAUUAACGAGAG	CCGCCGUUCUGGGCAAGUA	AGUGUCUGGCGGAGGUGAA	hairy and enhancer of split 4
523	ZNF311	XM_294093	16.326	0.000452869	GAAAGAGGGCCUUAUGGAU	UCGGAAACCUUUAAGAAUC	CAAUCGAACCUGUACAGAA	GCUCCUACCUCUAUAGCCA	zinc finger protein 311
524	C1orf128	NM_020362	16.329	3.03616e-08	GAGAUGAGACUGUACAAGA	GGAUCUUACAGGAGAAUUA	CAUCUGCAAUUACGAAGCA	GACCGACCGCUCCAAGUUU	thioredoxin family Trp26
525	HGFAC	NM_001528	16.331	7.60294e-06	GAGAAAUGCUUUGAUGAGA	GAACUCCGAUCUGCUCUAC	GAAGGCACCCGACAUACAG	CGGCGUGGCUUACCUCUAC	HGF activator preproprotein
526	SAA1	NM_000331	16.334	3.4661e-06	GAGAGAAUAUCCAGAGAUU	UUACAUCGGCUCAGACAAA	GGAACUAUGAUGCUGCCAA	CUGCAGAAGUGAUCAGCGA	serum amyloid A1 preproprotein
527	CSAD	NM_015989	16.341	9.53488e-05	CAACAUGUAUGCUGUAAAU	GAACCAGUGUCUCCCAGAA	GUGAUUCGCUACAGUGUCA	GCAGGAGAGUCCAGAUUAC	cysteine sulfinic acid decarboxylase-related
528	CNOT6	NM_015455	16.344	4.72493e-05	GAAAGAACGUGGCUAUAAU	ACUCUGGUGUUGUAGAAUA	UUUAAGGAGUUGAGGUAUA	CCGCAGAACUCGGAAACAU	CCR4-NOT transcription complex, subunit 6
529	UPP1	NM_003364	16.346	0.000125648	UCAUAAAGCUGCUGUACUA	GGUAGAGACUAUCCCAACA	UGAGCUACUUCAUCAAGAA	CAAUUUCCCAGCCUUGUUU	uridine phosphorylase 1
530	SOX5	NM_006940	16.347	9.85937e-06	GGACAUCAAUGGAGAAAUU	GAAGGUGGCUGUUGUGAAU	CCAAGAAGCUCGGCAAAUG	UGACAAACCUAGAGAAACA	SRY (sex determining region Y)-box 5 isoform c
531	ARHGAP9	NM_032496	16.36	1.77328e-08	GAACAAUGAUGUCCUGCAA	GAAGAGACCGCCCUUACAA	GAAGGUCGGUUAGAUUUGG	GGGCCGAAGUUGUUUCAUG	Rho GTPase activating protein 9 isoform 1
532	KRTAP1-5	NM_031957	16.364	4.33382e-05	CCACGCAGCUGCCAGACUA	UAUCCCAGCUUCUCCAUCA	CAUCAGCUAUGGCCAGGAG	GCUGUGAGCCCACUUGCUG	keratin associated protein 1.5
533	PLEKHA4	NM_020904	16.37	1.68802e-06	CAGAUACGCUGCUGACCAA	UAAACAAGAUCCACGCCUU	GAGUCAACUUUCCACCAAA	CGAGAGAGGGUUUGGGACA	pleckstrin homology domain containing, family A
534	ACSS2	NM_018677	16.372	0.000751084	GAGAAGGGUUUCCCAGUAA	GAGACAACCUACUUUAAGA	CCACAACCUUCAAGUAUGU	GCACCUGGCUUGCCUAAAA	acyl-CoA synthetase short-chain family member 2
535	TMEM164	NM_032227	16.38	0.000124119	GAAAGGAGGUGCUUACACU	GGAGGUGGGCUUUAAGUUC	CCACCAAGACCGUCAUCUA	UGGCUGGGCCCUUGUGUAA	transmembrane protein 164
536	S100A7L2	XM_371244	16.38	1.22049e-05	GAGCAGGCACUGAGGCAUA	GAGACUGCAUUGGGCUAUA	CCAGAGCUACUAUCCAUAU	GCUGGAACUUCUGAUGUGA	S100 calcium binding protein A7-like 2
537	HRH2	NM_022304	16.386	1.54339e-06	GGCAAGGUCUUCUGCAAUA	GCACAAAGCCACAGUGACA	GCAAUGUGGUCGUCUGUCU	GAGGAUCAAUCACAUUAGC	histamine receptor H2
538	SLC7A14	XM_035946	16.394	7.30631e-07	GAACAUCUAUCUCAUGCUA	GAUUGCAAAUGAUGAGUUA	CCAAGAAGCUGCCCUACAU	UGAUUGGGCCUCAUUAUUA	solute carrier family 7 (cationic amino acid
539	ZSCAN10	NM_032805	16.404	7.70137e-08	GAGGAGAGUUCCCGAGAUC	GGAAUUGCCUGCGGAAGAG	GGCCACCGUUUCCGCAAUA	GCAGCUGUCUCGCCUGAAG	zinc finger and SCAN domain containing 10
540	NP	NM_000270	16.416	2.26144e-06	GCACAGAAAUUGGAACAGU	GCAAUAAUCUGUGGUUCUG	GAACGGAUACACCUAUGAA	GCACGGCACUGUGGACUUC	nucleoside phosphorylase
541	RPL7A	NM_000972	16.418	2.50211e-10	GGUGAACUCGGAAGACAAA	CCAUCGAGCUGGUUGUCUU	CUAAGUCUGUGGCUCGUAU	GGACGUCCCAACGAAGAGA	ribosomal protein L7a
542	LOC401357	XM_379501	16.424	2.62544e-06	GAACGGACGGACUGGUGUA	GCCCUCGGCUCCCUUAAUC	CCAGGACUGUCUGCUUCUU	ACAACGGAGACCAGACCUA	hypothetical protein LOC401357
543	RSPO1	NM_173640	16.428	8.32864e-08	GAAGUCAACGGCUGCCUCA	GAAGUGAGCGAGUGGUCUC	AUGAACAAGUGCAUCAAAU	AGCCAUAACUUCUGCACCA	R-spondin1
544	RPL9	NM_000661	16.432	5.40464e-09	GAAUGGGUCUCUUGUUGAA	GACCAGGUGUUGCUUGUUC	GCACAGUUAUCGUGAAGGG	GUUGACAAAUGGUGGGGUA	ribosomal protein L9
545	LOC63920	NM_022090	16.44	3.26001e-08	GAUAGCACUUGAUGUAUGU	GCAGGUACCCUUAUCAGAU	GAGCAGUAAUUUAGUUGAU	GUGGUGAGGGUAAUAAAUU	transposon-derived Buster3 transposase-like
546	IGFBPL1	XM_294567	16.441	0.00027915	GCACAGUGACGGUUCUAGA	CGAGUUCGCUCCUGUGGUC	GAAGUGAGGGCUGUGCCUA	GAUUGUAAGCCUUGGGAUC	insulin-like growth factor binding protein-like
547	OR2M2	XM_372825	16.45	2.79613e-06	GCUCCAGUCUUCAAGGGUA	GCACCAAGCCCACCACACA	UGACAGCAGUGAACUUACA	GAUUAUGUACAUUGCCUAA	olfactory receptor, family 2, subfamily M,
548	INPP5D	NM_005541	16.458	3.11793e-05	GGAAUUGCGUUUACACUUA	GGAAACUGAUCAUUAAGAA	CGACAGGGAUGAAGUACAA	AAACGCAGCUGCCCAUCUA	SH2 containing inositol phosphatase isoform a
549	SERTAD2	XM_376059	16.472	1.52882e-06	UCAAAACUCUGGCUCCUUA	GAGGAGCUCUGUCCCACAU	GGAAGUUUGAUGAGCAUGA	CCUUACAGCGCCAGACUAU	SERTA domain containing 2
550	HNRNPC	NM_004500	16.498	1.01771e-10	CAACGGGACUAUUAUGAUA	CAGUAGAGAUGAAGAAUGA	AGAAGGAGCUGACCCAGAU	GAAACGUCAGCGUGUAUCA	heterogeneous nuclear ribonucleoprotein C
551	ARHGAP19	NM_032900	16.499	2.18496e-06	GAAGAACCCUACUCCAGAA	CAACAAGAUUGAAGUGGUC	GGGAUGGCUUUUAUGAUUA	AAACGGAACCGGGUAGAUU	Rho GTPase activating protein 19
552	LOC116236	NM_198147	16.499	2.02393e-10	GAGGAGAUCUUUAACUGGA	UCAAGGAGGCGGUCACAUA	GGAGGGUGCAGCCUUGUUU	CGAACGGAGGAGAGGAUUA	hypothetical protein LOC116236
553	MEFV	NM_000243	16.529	5.41922e-08	GACCACUCCUCAAGAGAUA	GAGAAUGGCUACUGGGUGG	GCCCGCAAAUCCAGAAAUU	GCAUAUGACACCCGCGUAU	Mediterranean fever protein
554	PUNC	NM_004884	16.558	9.09547e-10	CACCGGAGCUGGAGUAUCA	CCUCAAACAUCGCCAGUAU	CGAGAAACGUGUGGAUAUG	CCGGAAGGCUCGCAUCCAA	putative neuronal cell adhesion molecule
555	FLJ30634	NM_153014	16.569	3.20309e-11	GCAAGACAGAGGAUGCUAA	GUAAGGAUGAAGUGUUAAA	UCAUUGAUCUGCACAAGAG	CAAAGUCUAUCCAGCUUCG	hypothetical protein LOC148231
556	SCGB1C1	NM_145651	16.575	2.48742e-10	CAAGUACAAUGUCAACGAA	GAACUCAAGUCCUGCAGAG	GGAGGACAACGAUGAGUUU	CAGUCAGGACGGUGCCUAA	secretoglobin, family 1C, member 1
557	ATP13A4	NM_032279	16.587	1.21642e-05	GCAUUACGGUCUCUGUAUG	UCAAGGAGGUUCUAAAUCC	GCACGUAUGGGCACAUUGU	GUAGUUAAGCCCUGCAGAA	ATPase type 13A4
558	LOC203547	XM_379728	16.601	4.78083e-07	GCACGUAUGUACUGCUUAA	UAUACAAACUCACCCUUUA	GGACUUGCCUGGAAGCAGA	GCACACACUGACCAGAUAA	hypothetical protein LOC203547
559	EBNA1BP2	NM_006824	16.606	2.99184e-12	GGAGAGCUAUGAUGAUGUA	CAAGAGGCCUGGCAAGAAA	CCAGAAAGCUGUUGAUCCA	GAGAAAGCCCAUAUGAUGA	EBNA1 binding protein 2
560	TCEB1	NM_005648	16.619	1.57537e-09	GGCCAUGAAUUUAUUGUAA	GAACAUGCAUUAACAUCAG	CGAACUUCUUAGAUUGUUA	CAUGUGCUAUCGAAAGUAU	elongin C
561	STRA6	NM_022369	16.621	9.72123e-07	GUGAGAAGCUUCAGCCGUA	CAGCUACUCUGAGGAAUAU	GGACUGUUCUAUUAUGCUG	UGCCCAAGAUCUACAAGUA	stimulated by retinoic acid gene 6 homolog
562	SEMA3G	NM_020163	16.63	6.2155e-08	GGAAGAGCCUCGAGGUGUA	CAACCGCUCUGCCAUCUUU	GGGAAGAGAUCCUUUGACA	CCAUGUACCUAGAUGAGUA	semaphorin sem2
563	GRSF1	NM_002092	16.633	1.74506e-08	GUAUAUAACUGAGCCAGAA	CAUCAUAGGUAUAUUGAAC	GAAAUUGGUAAUCGAUACA	GGACUUCCUUAUAGUUGCA	G-rich RNA sequence binding factor 1 isoform 2
564	TMEM35	NM_021637	16.637	9.60639e-07	GAGCAACCCUCCUUAUAUG	GAUGAAACGUGCUUACAAG	GGUCGGUGAUCCUCUCAAA	CCAGAACCGUAACUAUUGU	transmembrane protein 35
565	CATSPER4	XM_372805	16.648	2.29323e-06	GGCCUGAGCUGGUAUGUCU	GAUUCAAGAUGGCAGAAGU	UUACCUCGAUCACCUACAA	ACGCGCACCUGCAGGAUAU	cation channel, sperm associated 4
566	GNPDA1	NM_005471	16.657	3.97806e-05	ACAAGAAGCUGAUUGAAUA	UGAAGACUGUCAAGUAUUU	GGAAUGCAGUCGACCUACA	CAGGUGGGAUCGAGCUAUU	glucosamine-6-phosphate deaminase 1
567	GNPAT	NM_014236	16.658	6.28478e-05	GGAAGUGAGUGAGAUCUUA	UAAUAAACCUGCUGAAGAA	CAAGAUACAUUCCUCAGAA	GAAAGAGGAUGUCUACAGU	glyceronephosphate O-acyltransferase
568	FASTKD1	NM_024622	16.66	6.71981e-08	AGAAACUCAUGUCUGAUUA	UAGCAGAUCAGCAUUUGUA	UGCGAAACUUAGAGAAUUA	CAUCAGUUGUGAACCACUA	FAST kinase domains 1
569	ZNF655	NM_024061	16.66	3.5492e-09	CCGACAUGGAACAGGGACU	CACCAAGGGUCCAGUUUCA	CCUCAGUUUGUGCAGGACA	AGGAAAUACCAGCCCAGGA	zinc finger protein 655 isoform b
570	SPAG4L	NM_080675	16.669	2.05314e-08	ACACGUCAGUCACCUAUAA	GUGAAGAUCUCAAGCAACU	CAACAAUGACCAAGCCCUA	GAUGAUACACGGAGAUUAC	sperm associated antigen 4-like
571	C1QA	NM_015991	16.68	9.70199e-12	CCAUAUCGCUGGCCUCUAU	GCACUGUACCCGGCUACUA	AGGAAGAACCGUACCAGAA	CGUGGCAUCCCGGGAAUUA	complement component 1, q subcomponent, A chain
572	ZNF197	NM_006991	16.681	1.44445e-05	CCACAUAGCAGCUGAAAUU	GCUCAGACCACUUAUCUUA	GGAGACAGCUUGACUUUCG	CUACUGACCUAGUGGCAUU	zinc finger protein 197 isoform 1
573	CRLF1	NM_004750	16.701	8.42582e-07	CAACACAUGUGAGGAGUAC	GAUGUACUCACGCUGGAUA	GGCGCGAGCUCAAGCAGUU	GAGAGGUCCUGCCAGAUAA	cytokine receptor-like factor 1
574	GPRC5D	NM_018654	16.719	2.59523e-05	GGUAUGAUGUUUGUGAAUA	GCUCAUGCCUCCAAUCUAG	GGAAGGCUCAUCUUUAUCA	GGAUGUAGCAUUAACUUCA	G protein-coupled receptor, family C, group 5,
575	SLIC1	NM_153337	16.729	2.286e-10	GCACUUAGACACACACAGU	CGCGGGAGCUUCAGCAGUA	GCACGUCAAACUGCUCUUU	AGAAAAGUCUCUAAGUUUG	selectin ligand interactor cytoplasmic-1
576	MGP	NM_000900	16.731	1.07717e-10	CCUUAGCGGUAGUAACUUU	AUGAAAGCAUGGAAUCUUA	UGUGAUGACUACAGACUUU	GAUCCGAGAACGCUCUAAG	matrix Gla protein
577	FGD4	NM_139241	16.733	1.739e-07	GAGAAUAUGUGAAAGGAUU	GGAGAAAGCUGCCACUCUU	GGUAUGAGAUGCUCCUUAA	GCAGCAAGCCAUUCUAAUA	FYVE, RhoGEF and PH domain containing 4
578	ZFY	NM_003411	16.733	1.01804e-06	GAACAUAUGGUGCAUGAUA	UGAAAUUGCUGAUGAAGUU	GACCAUCGAUGCAGAAUCA	GGAAAUACAAGAAGCAGUU	zinc finger protein, Y-linked
579	CATSPER4	XM_375698	16.736	4.04856e-08	GGAAGGAGCUGCCAGAGUC	GAACGUAGCCUCUUCUGUC	GAACGUCCAUGCCCUGGUC	CCAGCAAGCUCUUCUGCCA	cation channel, sperm associated 4
580	ZNF250	NM_021061	16.736	2.65659e-07	GAUCCAAGCCUGACAUAAU	GAUGGAAACCUAUGGGAAU	ACUCAGACAACCUCAAAUA	CCAUUAAUUUCAGAGCAAA	zinc finger protein 250 isoform b
581	SUSD2	NM_019601	16.745	3.11129e-06	GGAUGGACCUGAAAGGAAU	CAACAAAGUGUCAAUGAUG	GGACUACGGCUGUGACAUG	CAAAGUGGUCGUACCUGUA	sushi domain containing 2
582	PRM1	NM_002761	16.747	1.68533e-09	GAUAUUACCGCCAGAGACA	AGGUACAGACCGAGAUGUA	GAGAUGUAGAAGACACUAA	CAGACACGGAGGAGAGCCA	protamine 1
583	C10orf116	NM_006829	16.757	1.6704e-11	GCCAAGACCACCCAGGAAA	CCACAGAGGCGGGGCAGAA	GGCCAAGACCACCCAGGAA	CGACAAGACUGCUAACCAG	adipose specific 2
584	CASS4	NM_020356	16.769	2.76178e-08	AAAGCAACGUCGAGUGUUU	UCACAUAGAAGCCUCUGUA	CCGCGGAGAUCAUCACUCA	ACGUAGCGCUGGCCACUAA	HEF-like protein
585	TRPM8	NM_024080	16.788	2.78779e-05	GGAAUCAGCUAGAGAAGUA	CGAAUGUUCUCACCUAUUA	GAAGAAACCUGUCGACAAG	GCAAUGGUAUGGAGAGAUU	transient receptor potential cation channel,
586	FLJ41733	NM_207477	16.789	6.52906e-07	GACAGAAGCUCCUGCGCUG	GGGUAAGUCUAGCCCAGAA	GAGGGAAACUGAGUCACAU	UAGGGAAGAUCCUCCGGGA	hypothetical protein LOC400870
587	SCD5	NM_024906	16.79	1.78248e-10	GAAGAGCUCUCAAUCAAGA	GGGCAUAUAUUGAAAGUCA	CAUAUUGGGUGGCUGUUUG	GUCCGGAUCCAGAGAAAUA	stearoyl-CoA desaturase 5 isoform a
588	ZNF85	NM_003429	16.792	6.48806e-05	AAAGAGGCCUGGAGUAUGA	AAUCAUUUCUCACACCUUA	GGACUUAACCAAUGUCUCA	UAACUGAACAUAGCAGAAU	zinc finger protein 85
589	MAN1C1	NM_020379	16.799	6.52213e-08	UGGCAGAGCUAUAAGCGUU	CGGAGAAGCAUCCUUGUUU	CUACGAGGGUAACAUGUUC	UGGAGGCGAUAGAGACCUA	mannosidase, alpha, class 1C, member 1
590	JPH2	NM_020433	16.81	4.10621e-08	GAAACACCUUUGAGGGAUA	GAGGGCACCUGGAACAAUG	AAGCAGCGGUGCCAAGUAU	GGCAUGGGCUGGGCAUAGA	junctophilin 2 isoform 1
591	KRT81	NM_002281	16.825	1.52111e-09	GCAGCUGCCGGAAAUGUUA	GAGGCUAUGUGAAGGCAUU	GGUAUCAGCUCCCUGGGUG	GAGCAACAGCUGAGAACGA	keratin, hair, basic, 1
592	DDB1	NM_001923	16.838	4.46357e-07	GACAAGAGUUCUCAUGUUA	GCAAGGACCUGCUGUUUAU	UGACAUACCUUGAUAAUGG	CACUAGAUCGCGAUAAUAA	damage-specific DNA binding protein 1
593	PSMA6	NM_002791	16.841	1.10156e-08	GAGCAAGGCCCUCAGGUAU	CCUGACAAAUUAUUGGAUU	CAAGUAUGGCUAUGAGAUU	GGUUACUACUGUGGGUUUA	proteasome alpha 6 subunit
594	NCLN	NM_020170	16.85	8.55517e-08	CUAAGACCCUGACCCGUAA	CAAGCGGGACCCAGAGUUU	GUGAGUGACUGGCUGAUUG	GGAAUGCAGUGCUGAACAC	nicalin
595	FADS3	NM_021727	16.851	2.16106e-08	GCAGAUACCUACCCUACAA	GGAGAUCGGCCACGAGAAG	GGCCUCAGCUACGAAGUGA	GGAACCACGUGGCCCAGAA	fatty acid desaturase 3
596	LRFN1	XM_116036	16.859	0.00358762	GAUCAUAGAUUGACCAGAA	GGACAACGAUUUCGCAAUG	CAGUGCAUCUAGUGGAUUA	UGGAAGAGCGGAAACAAUU	LRFN1 protein (Fragment).
597	SPAG1	NM_003114	16.86	4.02383e-09	GCAGAAAGGUUUAAGAUGA	UAAGGAAUGUGCCAUAUAU	GUAAAUACAGCGAAUGCUU	CCACUGUAGUUGCCUAUAA	sperm associated antigen 1
598	DKFZp564C0469	XM_374130	16.861	4.3038e-05	GGAGUGGAAUUUGGCAAUC	UACAAUUGACCUAGUGAAU	GCCGGAUCCGCGAGCAUUU	GUAAAACAGUUCAGGGGAA	Homo sapiens uncharacterized gastric protein YC11P mRNA, complete cds.
599	SPANXA2	NM_145662	16.877	2.36635e-09	GCUACAGGAGGAACUUUAA	CCAACGAGGCCAACGAGAU	GACAAACAAUCCAGUGCCG	GGUUGAAAUACCUGCAAAG	sperm protein associated with the nucleus, X
600	ZNF580	NM_016202	16.878	7.02633e-10	GCACGUGCGCCUCCACUAA	GACAUGACCUCUCUAAACC	GGCACGGUCUGGUUCAUUU	UCCAAAGGGAGGAGCAUCA	zinc finger protein 580
601	PPP1R3C	NM_005398	16.892	2.13077e-10	GAACUUGGCCUCUUAUCGA	CAAGAAGCGCGUUGUGUUU	GCACAGAUAGUGAUACCUU	CCACGUCCUUUGACAAGUU	protein phosphatase 1, regulatory (inhibitor)
602	SHD	NM_020209	16.909	2.58032e-07	GAAGAAAGACCACAUCUCC	CCAAGUGGCUACGGGACUA	GGAAGGCAGCUACCUAGUG	GGAAGCCGACACUGAGUAU	Src homology 2 domain containing transforming
603	FAM59A	NM_022751	16.925	3.70744e-08	GAAGGUCGCCUCCGAAACA	CAACGGAGAGUGCGUAGAA	GUCCAUCACUGGCUAGGUA	AGAUAGAGAUUCCGGUACA	hypothetical protein LOC64762
604	CCBL2	NM_019610	16.925	4.4239e-06	UAUGGUAACUCACGUAGUG	CGAUAGAGAUGGAUAUGGU	CAGCUCACGUGAUGGAUAU	GUGGAAGUCGAGACAGUUA	kynurenine aminotransferase III isoform 1
605	OR7A5	NM_017506	16.929	1.62727e-07	UCUGAUAGCUUUCUUAAUC	GACCAUGAGUGCUCUGUAU	GGGAAUACAUUUGUUGUGG	GAACAAUGAAAGGGCAAUU	olfactory receptor, family 7, subfamily A,
606	ASCL3	NM_020646	16.934	8.20212e-06	GGUGAAAUGUGUCAAUGAA	GACCCUAUGUUCAGAAUUG	UGACAAACUUCCUAUCUUC	GAAUAACCCUGGAAAAGUU	ASCL3
607	MAZ	NM_002383	16.942	3.57045e-08	CAAAGGUACUGGUGAGGUU	GAAAGUGCCAUGUCACGUG	CGGAUCACCUCAACAGUCA	GCUGAGCUCGGCUUAUAUU	MYC-associated zinc finger protein isoform 2
608	MOCS1	NM_005943	16.944	2.95947e-07	GAUGUGCGCUUCAUAGAGU	GCACAGAUGUCAGAGUAAG	CAGAUCAGCUUCAUCACAU	AAGAAGAUGGUCAGCUAUA	molybdenum cofactor synthesis-step 1 protein
609	LOC133491	XM_373099	16.96	0.000122594	CAAGGAAGCACGAAAGCAA	GAAGGUCACGUGCCUGUAC	CAGAAGAGGCCUGCCGCUA	UGUCGAAGGACGAAGAGAU	LOC133491 protein (Fragment).
610	CHAC1	NM_024111	16.961	7.18762e-09	CAAGAUGCCUGGCCGUGUG	GGAGACACCUUCCAUCGGG	CCUCAAGCGCUGUGGAUUU	GUGCAAGGGGAGCAGGUAA	ChaC, cation transport regulator-like 1
611	NOTUM	NM_178493	16.968	3.85006e-11	GAACUGCGACUCCAGAUAC	GCUACUACCUGAAGGAGUC	GAAGGCGGCUGGUACUGCU	AGUCUGAGAAGAACGAGUA	notum pectinacetylesterase homolog
612	SR140	XM_117117	16.977	1.86696e-13	GCACAAAGCCUGUCACAUU	GAACUAUGCUUGUUAUAUG	GAAGAAGGCCCAAUUUAUU	GAAGGUUACUAGGUACAUU	U2-associated SR140 protein
613	RPL17	NM_000985	16.982	3.60859e-08	GCUAUUCACUUGACCCGGA	CAAUCUUCGUGUUCACUUU	CCCACGAAAUCAUGCAAAU	GUGUACCAUUCCGACGUUA	ribosomal protein L17
614	UGT1A4	NM_007120	16.987	1.68561e-05	GAAGAGAUAUUCUAGAAGU	GGGCUACACUCAAGGGUUC	GGAAUUUGAUCGCGUUACG	CAAUGUAUCUUUGGCCCUU	UDP glycosyltransferase 1 family, polypeptide A4
615	KLHL15	XM_293407	16.998	8.79243e-05	CAACCCAACUUGUCACUUA	GAAGAUAUGCUGAAGAUUG	GCAAAUAUAUGAUGGGAAG	GGAAAUUUCUGGAUAUGAU	kelch-like 15
616	HIF1AN	NM_017902	17.006	1.20468e-05	GAAAUUUCAUGAGUUCGUU	CACAUAGAGUCAUUACUAA	UCAUGGACUUCUUAGGUUU	GCGGGAAGAUUGUCAUGGA	hypoxia-inducible factor 1, alpha subunit
617	EPHA6	NM_173655	17.007	1.47062e-06	GGAAUAUACUGGUCAAUAG	AAACAUCAUUCGCCUAGAA	CCACAUGGAUCGGCAAAGA	GAUCCCAGUUGCCAUUAAA	EPH receptor A6 isoform a
618	TRERF1	NM_033502	17.007	2.43816e-06	GAAUUCAGGUCAACAAUAU	ACAAAGCACUAGCCACUUA	GGACACGCCUGGCAGAAAU	CAGCGUAUCUCCAUGCAAG	transcriptional regulating factor 1
619	CXXC4	NM_025212	17.03	1.78583e-07	CACCAGAUCUGCAAAUUUA	GCAAGAGGCUCAUCAACUG	AGACAGUGCGUUUCAAAUU	GAACACUGCAGACCUUUGG	CXXC finger 4
620	ANKRD50	XM_048747	17.054	3.72191e-06	GGAAUUAUAUCACGCAGUA	GGAGAACAUUAUUGGCUAA	GAUCGCACAUCAUGCAUAG	GUACGUACUCUACUGGAUA	ankyrin repeat domain 50
621	TJP2	NM_004817	17.062	5.13583e-12	GAACGGGUCUGGCAACUAA	GGAGAGACGUCAUCAGUAU	GAACAAAGAAGAAUCCUAU	GGAGUGGUCCGGUUAAAUA	tight junction protein 2 (zona occludens 2)
622	EDNRB	NM_000115	17.065	1.49698e-07	GCAGAGGACUGGCCAUUUG	UCACUGAAUUCCUGCAUUA	GCAGAUUGCUUUAAAUGAU	GCGAAACGGUCCCAAUAUC	endothelin receptor type B isoform 1 precursor
623	SNF1LK	NM_173354	17.065	3.65522e-06	GCUCGGACCUCAGUGGUUU	ACGAUUAGAUUCAAGCAAU	GGAGUACUGUCACGACCAU	GAAAAUCUAUCGUGAGGUU	SNF1-like kinase
624	LOC348801	XM_379205	17.073	3.31122e-10	AGACUAAUCUUUCCAAGUU	UCUGGAGACUUACUAAUGU	CAUCUCGCUUGUAAGGAUA	CUCCAAACCUCACACACUU	Hypothetical protein.
625	PDLIM2	NM_021630	17.077	1.20358e-07	GAGACAUAAUCGUGGCCAU	AUGCCGAGGCCCAGAGCAA	GUGACGAGCUGUACUGUGA	CGCCCAUCAUGGUGACUAA	PDZ and LIM domain 2 isoform 2
626	ITGB7	NM_000889	17.08	1.52217e-05	GACCUGAGCUACUCCAUGA	GAUGAUGGCUGGUGCAAAG	GGACAGUAAUCCUCUCUAC	ACAGUAAUCCUCUCUACAA	integrin, beta 7
627	CDGAP	XM_057296	17.08	1.31121e-10	GGUAUUAUGUGACAACAAA	GUUCUAAAGUGACGUCAUA	ACAAUAACUUGCUGACAUA	AAGCAUACCUCCUCAACUU	Cdc42 GTPase-activating protein
628	C14orf166B	NM_194287	17.08	1.91057e-09	UACCAAGGCUAUUGCUAUA	CAACCAAUUCUCUGAUGUA	CAACAAUCACCUUGGUUUG	CAAGCCCUGUCGACCAAUU	hypothetical protein LOC145497
629	GUCY1A3	NM_000856	17.087	2.97705e-06	GCCAAGAAGUUCAGUAAUG	CCACAUCGCUAUUCUGCAA	GACCUUCUGUGCUCCAUAU	UCUCAGACAUCCCAAUUCA	guanylate cyclase 1, soluble, alpha 3
630	S100A7	NM_002963	17.087	1.12449e-06	GCUGAGAGGUCCAUAAUAG	GAGGAUAAGAAGAUUGAUU	UCGACAUGUUUCACAAAUA	UUACCUCGCCGACGUCUUU	S100 calcium binding protein A7
631	RGNEF	XM_016532	17.1	6.22195e-06	GAGACAAGCUCACCGAAAU	GUGCAUGGGUUUCAUAUUC	GCGCAGAUCCUCUACGUGU	GAAGAUCCGUAAGAGCAAU	Rho-guanine nucleotide exchange factor
632	KIF24	NM_194313	17.106	4.1542e-06	GGAACACCCUGGAGAAUAG	AGAAAGGCAUUAAGUGUUG	GUUCUGAAAUCCAAGUGUA	GAGUUGAGCUCUCCUUUGG	kinesin family member 24
633	MYH14	NM_024729	17.124	1.03828e-06	CAACAUUGCCUUGAAGAGA	GAGCGCAUCCUCUCUGGAA	GAACGGAACACCGAUCAAG	CUUCGGAGCUUCACGGGUU	myosin, heavy chain 14 isoform 1
634	KIAA1272	XM_097736	17.131	1.26291e-07	CCAAAGAUCAGCCAGAAUA	CCGCGGAGCUCCACUACAA	GGUCGUAGGAGGACUUAGA	CGACGGUCCUGACUCUGAA	Homo sapiens mRNA for KIAA1272 protein, partial cds.
635	HSPB9	NM_033194	17.134	2.267e-12	CAGAGACGGUUUCCAAAUG	GCAGGUGGAUGGCCAAUGG	GGAAAAUGCUCCCGUCCAA	GCUCUAAGGCUUCCAACCU	heat shock protein, alpha-crystallin-related,
636	SR140	XM_059037	17.136	0.00180298	GGACAUCUCAUCAUGGAAA	CAACGUGGGUGAGAAAGUG	GCGAGACUAUCACACGGUU	GCAGACGGCCGACAAAUGC	U2-associated SR140 protein
637	CATSPER4	XM_375849	17.143	2.72767e-07	CAGCAGCCCUCAUCCAAAU	GGACAUUCGUCUCGGCCUU	AUGGUGGGCUGGAUCAUGA	GGUCAUCCUUGCCAUUUCC	cation channel, sperm associated 4
638	CDON	NM_016952	17.145	7.75954e-07	GAUCUUGGACCCUUAUGUA	CCACAAAGCAUGUUAUUAC	GCAGGGUACCGGAGAGUAA	AGUGGAAGUUCGUAGUUUA	surface glycoprotein, Ig superfamily member
639	PSMD10	NM_170750	17.156	5.25059e-08	UGAGAUCGCUGUCAUGUUA	GGGCUAAUCCAGAUGCUAA	GCCGAUAAAUCCCUGGCUA	GGGUGUGUGUCUAACCUAA	proteasome 26S non-ATPase subunit 10 isoform 1
640	RNF25	NM_022453	17.159	1.07422e-06	GGACCAGGAUUCACAGUAU	CCAGAAAGCUAUGCUAGAU	GGUCAAAUCAGCAAAGGUU	GAGCGAAACCGAUACUUCA	ring finger protein 25
641	ST3GAL1	NM_003033	17.16	1.10645e-05	GGGAGAAGAAGCCCAAUAA	GGACGACACCUACCGAUGG	CGGCAGGGUUUGAAGCUGA	CUUAUGGGCCUGAGAUAGA	sialyltransferase 4A
642	APOBEC2	NM_006789	17.166	2.91734e-06	GAACCUGCGUCUGCUCAUU	GUAAACUGCGCAUCAUGAA	CCUGCCAACUUCUUUAAAU	AAGAAGAGGGUGAAUCCAA	apolipoprotein B mRNA editing enzyme, catalytic
643	NAPRT1	NM_145201	17.173	3.94883e-12	GGACAGUGGUGACCUGCUA	GCAGUGAGGUGAAUGUCAU	UGACGGGUCUCCACUCAUG	GGAGUCAGUCCUCAUCGUA	nicotinate phosphoribosyltransferase domain
644	SF3B2	XM_290506	17.175	5.76059e-13	GAGAGAAAGUUCGGCCUAA	UAUGACAUGUCCACGGUUA	UGACAUCGACUACCAGAAA	GGACAAAGCCGCUCCACCU	splicing factor 3B subunit 2
645	CX3CR1	NM_001337	17.178	1.82172e-08	GCAAGAAGCCCAAGAGUGU	UAAGCUCUAUGACUUCUUU	UUACUUACCACACGAGUGA	GAGCAGGCAUGGAAGUGUU	chemokine (C-X3-C motif) receptor 1
646	ADRB3	NM_000025	17.18	5.97076e-07	UGACAGAGGCAGUAAAUUA	GAAAUCCAGUUGCCAUUGA	GGUCAAAUGUCUUGUGUCA	GAACAGAUCCCUUCUUUUC	adrenergic, beta-3-, receptor
647	C19orf36	NM_052878	17.182	4.92589e-06	CGACAGCAGUGUACCAGAU	CCAACGAGCUGCGAAACAU	CCAGAACGCCAUCAUCGAA	CCUAGCACCUGAAGGAUCA	hypothetical protein LOC113177 isoform 3
648	CENPJ	NM_018451	17.188	2.85832e-07	GGACUGACCUUGAAGAGAA	CCAAACAACUUCAUUCAUU	AGAAUUAGCUCGAAUAGAA	AAACAGACCUUUGAAGAUU	centromere protein J
649	PLEKHG3	XM_375695	17.193	1.28602e-11	GAGAUGAAGCGCAUGUUUA	GAAUCGAUAUCACGGCCAA	GAUGAGGUCGGCUCCAUGA	GCGAGCGCGACGAGUAUAA	pleckstrin homology domain containing, family G,
650	SPATA2L	NM_152339	17.233	5.39712e-11	GUACCAGCCUCAGCCUAUA	UGAAGGGUGUGCUCUCAGA	GAGCAGAGUGCCAAACUGU	GGGACUUGCAGGAAGACGA	spermatogenesis associated 2-like
651	ACD	NM_022914	17.235	1.51755e-06	CAACCAAGACUUAGAUGUU	UCAAGGAGUUUGUAGGGUU	GAAAGUGGUACCAGCAUCA	GUUCUGCCUUCCAGUAUGA	adrenocortical dysplasia homolog isoform 1
652	RPS4X	NM_001007	17.236	4.60737e-08	GAACUGAUAUAACCUACCC	CAAGAUUACUGAUUUCAUC	CAAACAGAGCAGUGGGUGA	CCACUCGACUUUCCAACAU	ribosomal protein S4, X-linked X isoform
653	LOC389257	XM_371778	17.237	0.000193847	GUACUUAACCUUCGGGAUA	AGAGAGAUCUAUUCCAGAA	GGUGAGCGCUUUAGAGAAG	GAACUACCAGCGCGAUAGA	hypothetical protein LOC389257
654	KLC3	NM_177417	17.251	1.56484e-10	CGGAAGAGCUGUACAAAGA	GAGUCUAUCAGGCGAGGAA	AAGCGGAAGAGCUGUACAA	CAAGUAUCAACAAGCGGAA	kinesin light chain 3
655	RPS3A	NM_001006	17.254	3.19335e-07	CAUGAUGUCUUCGUUAGAA	GGUCGUGUGUUUGAAGUGA	UGAACGAGCUGAUGGAUAU	GAACAAGCGCCUUACGAAA	ribosomal protein S3a
656	MDFI	NM_005586	17.256	3.2024e-06	AGGGCAGCAAGAAGAGUAA	GGUAGUAACAGGAUCCACU	GCACCCCACUUCUGCCGAA	CUGGAGAUCUGCAUGGAGU	MyoD family inhibitor
657	GPR108	XM_290854	17.262	2.68161e-06	GAAGGCCUCUCCAAAGUCA	GCAGGUGGCUGUGCCCUUU	GCGACUACGUGCUGUGGAA	CAACGUGGCCUACAUCAUC	G protein-coupled receptor 108 isoform 1
658	HIST1H2AL	NM_003511	17.274	7.5525e-07	CCACAAGGCCAAAGGCAAA	AACAAGAAGACCCGCAUUA	AAGCUGCUGGGCAAAGUAA	ACAAGGCCAAAGGCAAAUA	histone cluster 1, H2al
659	PSMD1	NM_002807	17.279	1.82172e-08	GCAAUGAUAUCGUUAGACA	GAGAUAAUUUGGAAUGGUU	GUGCCUGGAUCCACUAAUA	CGAAUGAUGUCCCAGGAAU	proteasome 26S non-ATPase subunit 1
660	BTBD12	NM_032444	17.28	9.79834e-06	AAACGUGAAUGAAGCAGAA	GAACGAAGUCGCACAGAAG	GCAGAGAAUUGCGAAAGCA	GCGAACAGGUGCCUAUUGC	BTB (POZ) domain containing 12
661	NOL1	NM_006170	17.296	3.43796e-07	GCAACGAUCACCUAAAUUA	AGACAGAACUCGUCAGAUU	GCAUACCCAUGAAAUUUAA	AAGCGUUGCUGCCCAUUGA	nucleolar protein 1, 120kDa
662	GRIP2	XM_042936	17.3	9.12409e-07	GGAGUCAUGUGGUCAGUCA	GGACGGGACUAUGGAGGAA	GCGAGGACCUGGUGAAGCU	ACGUGAAGCUGCCCAAGAA	glutamate receptor interacting protein 2
663	LOC389257	XM_371781	17.309	9.67969e-06	GAAUUUGUGCCAAUAAGUA	GGAUGAGUUUCCACUUUGU	CCCAAAGUCUCGCUUCUGC	UGUUGUUACCGGUAUUGUA	hypothetical protein LOC389257
664	SLC2A11	NM_030807	17.31	3.82795e-09	GGCAAGACCUUCCAAGAGA	GCUAUAACCUCUCUAUCAU	GAUCACCUAGUCCUGCUUA	GCAGGCUCCUUUGAGAUGA	glucose transporter protein 10 isoform c
665	NFYC	NM_014223	17.312	1.57952e-05	GGACAGAUCCAGACACUUG	CACCAAUGCUCAACAGAUU	UCCAAGAGAUGAACUGAAA	GAUAUCGCCAUGGCAAUUA	nuclear transcription factor Y, gamma
666	ANKRD37	NM_181726	17.326	2.51027e-07	CCAAGUUUCUUACAACAAU	GAGAAGCUCCACUACACAA	CUGAAGAUCUCGCUUGGUC	UCUCGGAAGUGUAGAAAAU	ankyrin repeat domain 37
667	SUPT5H	NM_003169	17.34	2.63862e-06	CGGAAGGGCUUUCUGUUCA	CGACUACGAUCGCAUCAAG	CGGGACACCUACCUGGAUA	GCGAGUAUUACAUGAAGAA	suppressor of Ty 5 homolog
668	LZTR1	NM_006767	17.345	3.90234e-09	GACCAUAGCUGCUCGGACA	ACACAGUGGUGGCCUAUAA	GAAGGACGGUUGCCAGUCG	ACAACCGGCUGCAGGCGUA	leucine-zipper-like transcription regulator 1
669	KRTAP3-3	NM_033185	17.346	3.97105e-06	GACAAAUCCUGCCGCUGUG	CACCUGCUGUGACAACUGU	UGUGAGCCCUGCCUCCCAA	CCACACACAGUUUGGUUAC	keratin associated protein 3-3
670	COPS3	NM_003653	17.355	2.71343e-08	GAUAGAAGAUGGUGAGAUU	CAAACCAGCUGACCUCAAU	UCCGAAACCUGGUGAAUAA	GACAAGAUGCAGAUGAAUA	COP9 constitutive photomorphogenic homolog
671	KIAA2026	XM_034640	17.361	4.62762e-05	GAAGUUGGAUGAAUUGUAU	AAAGAAGCCUGCUGCAUUA	GAGAAACCGUCGCCGUAUC	GCGAAUGAGAGCUGGCAAA	hypothetical protein LOC158358
672	FAM65A	NM_024519	17.37	8.24424e-07	CCCAUAAUCUCUACCCUUA	GGAGGUGACCCGCCUAGAA	GAACUCGGAUGAUCAGGCU	GAAUUGAGGGUAGUGGAAA	hypothetical protein LOC79567
673	CCDC92	NM_025140	17.377	6.63906e-08	GAACGAAAAUGCUGAGUUG	CCACAAACCUGGAGAACCA	CGAUGAAGGUCCUCUGGAU	UAACAUAUGAGCUGACAGU	coiled-coil domain containing 92
674	ARL17P1	NM_016632	17.384	1.2435e-08	GGACAGAUGAUGCCAGUUA	GAUGCGGAUUCUUAUAUUG	AAGCUUAACUUCUUAUCCA	CGGCACAAAUGAUGAGGCA	hypothetical protein LOC51326 isoform b
675	TBC1D14	NM_020773	17.39	6.68293e-08	GGCCUUAUGUUGACUUAUU	GACGAUGACCCACAGUUUA	CCUAAUUGAUUGGAUCUUU	UAGCAGCAGUGUUGAUCUU	TBC1 domain family, member 14 isoform a
676	ZNF529	NM_020951	17.391	4.71729e-06	GUAGUGAACUUACUCGACA	AGACUUACGUCAGCCCUUA	GGAUAGAUAACUCCAGUAU	UCGGAGAACUCAUGACAGU	zinc finger protein 529
677	MS4A14	NM_032597	17.393	7.23987e-08	GCACUUAAUUACAUCGGUU	GCAACUCACGUCAUCACUA	UAUCAGCGCAUGCCAUAUU	GUAGAAGGCCUGUCAGAAC	membrane-spanning 4-domains, subfamily A, member
678	SEMA4G	NM_017893	17.394	2.19664e-06	GCUCUGGGAUGCACAUUAU	GGAAAUCGAGGCUGUGAGA	CGACGGAAAUACUCACUGG	GACCCUAUAUGGAAUACCA	semaphorin 4G
679	DEPDC5	NM_020237	17.407	4.14722e-08	GUAGAAAUGUCAUGUAGAC	GAAGCACGCUGGACCACCA	CGUCAUAAGUACAAGAUGU	GGACCUGAGCAGAGUGACA	DEP domain containing 5 isoform 1
680	COMMD7	NM_053041	17.416	1.21662e-08	GAACCAGCAUGGAGUGUUU	GAAUUAACCUUGCCUCAGU	GCAGAAUACUCCCACCCUU	GCAGCGAAUUGGAGAAAGU	COMM domain containing 7 isoform 2
681	C1orf105	NM_139240	17.422	6.81076e-09	GAAGAUAUCCUCAUACCUC	AAAGAGAACUAAAGGCUUC	GAGACAACGUUCUUCCUUG	GAAAGGAACCAAUAGGCAA	hypothetical protein LOC92346
682	IQUB	NM_178827	17.423	2.84369e-08	GGAGUAGAGUAUCACAAUG	CCAAGACAAGUUUCAUAUA	ACACAACACCUAAGAUUAU	GCAUAUACCGGUGUCGUAA	IQ motif and ubiquitin domain containing
683	IMPDH2	NM_000884	17.437	1.92027e-06	GGACAGACCUGAAGAAGAA	GCACGGCGCUUUGGUGUUC	GGAAAGUUGCCCAUUGUAA	GAAGAAAUAUGAACAGGGA	inosine monophosphate dehydrogenase 2
684	WBP2	NM_012478	17.448	1.718e-06	GGAGUGAUCGUCAAUAACA	CAUGAAAGACUGUGAGAUC	GCAAUCCUCACAACGUCUA	CCUAUGAUCACGUGGAACU	WW domain binding protein 2
685	OPA1	NM_015560	17.449	4.29268e-11	GAACAGCUCUGAAAGCAUU	GAAACUGAAUGGAAGAAUA	AAAGAAGGCUGUACCGUUA	AAACACAGCUCUGGAAUAA	optic atrophy 1 isoform 1
686	RASGRP3	NM_015376	17.451	2.18054e-08	GGAGAAAGCUGCAAUGAAU	GAAUGCCUCUCACCACUUA	GCACUUGCAUUGAGAUGUU	AAGAUGAAAUGAUGGCUUA	RAS guanyl releasing protein 3 (calcium and
687	SCAMP2	NM_005697	17.454	1.58284e-07	GUAGCCAACUUGCAUGUGA	GGACAGCGGUUGGAUUGCA	UGUCUACACUGGAUAAUCA	GAACACUGUAGCCAACUUG	secretory carrier membrane protein 2
688	GDPD1	NM_182569	17.468	5.07548e-07	CCCAAUGCCUUCUAUUAUA	GAAGCGGUAUAAUCGAGAA	CAACUGGGGUCAAUGUAAA	CCUAACUGCUCGAGGCAUU	glycerophosphodiester phosphodiesterase domain
689	TPD52L1	NM_003287	17.48	1.11366e-05	GAAAGAAAGGCAUCUAGUU	UCACAAGCCUCAAGACGAA	GCUAGAAGACGAAAUUACA	GCAAGAAGUUCGGAGACAU	tumor protein D52-like 1 isoform 3
690	MGA	XM_016713	17.489	8.41481e-05	CCCGAGAGGUGCAGACUAA	GACAGGUGCUAAAGUUGGA	CUAUUUAUCCUCUCCGUGA	AAAACUGCCUGACUAACUU	MAX dimerization protein 5
691	KIAA1272	XM_297816	17.49	0.000833704	GGGAAGGCAUCCGCCAGUA	GCACUUUGGCCCACCAGAA	GCCCUGAACCGAAGGAAGA	GCCAGGUGCUUUCUGAGUC	Homo sapiens mRNA for KIAA1272 protein, partial cds.
692	CREB3L2	NM_194071	17.516	1.20006e-08	CCAGAAACCUGCUGAUCUA	AAAUUAAGCUGGAGCCUCA	CCUCACGGCUCCUCAUAAA	GAGAAAUGGUACCUGUCUA	cAMP responsive element binding protein 3-like
693	LDHAL6B	NM_033195	17.524	1.28302e-10	UGGAAUAGAUGAAGAAGUA	GCAACUGCCUAUGAGAUUA	AGUAAGGUCUCCAUCAUAG	GACGAUGGAUCUUCAACAU	lactate dehydrogenase A-like 6B
694	GPRC5B	NM_016235	17.533	2.40637e-07	GAAUUUCUCUUACCGAUUU	GAACACGCCCAACUACUUC	CAAUGCAGCUCUCCGAACA	CAACUGCUCCGCCAAGUCA	G protein-coupled receptor, family C, group 5,
695	LOC145757	XM_378550	17.536	4.11604e-11	GGAGUCGGCUCAUGGGUUG	CCACAGUCAUUGUUUCCAG	CCAAAACUCCCGCGAGAAG	AAGCCCAGGGAGAGCAGUA	Hypothetical protein LOC145757.
696	FLJ31818	NM_152556	17.539	1.43684e-06	GAUAAGAUCUGGCGAGAAC	GAGCUGUACUUGCCACUAA	GGGCGAAGGUCGUAUUGAA	CGCAAGAAGUACCGAGAAG	hypothetical protein LOC154743
697	ARVCF	NM_001670	17.552	7.16009e-13	UGGCUGAGCUUGUGCGGAA	UGUGGAACCUGUCAUCCUA	GCAGAAAGAUGGUUGGACC	GGUGACCACUCGGACAGUA	armadillo repeat protein
698	CCL25	NM_005624	17.554	1.61957e-06	UUGCAAAGCUCCACCACAA	GUAAAGAAGUUGAGUUCUG	GAAGUUGAGUUCUGGAAAC	GUUAUCAUCGUCCAAGUUU	small inducible cytokine A25 precursor
699	PSMB3	NM_002795	17.562	9.05343e-10	CGGCAGAUCAAACCUUAUA	GGCUGAACCUGUAUGAGUU	GCACCUGCGCCGAACAAAU	GGUUGGACCCGAAGACCUU	proteasome beta 3 subunit
700	HOXB4	NM_024015	17.567	1.40182e-09	GCAAAGAGCCCGUCGUCUA	GCGAUUACCUACCCAGCGA	GCGCAAAGUUCACGUGAGC	CAACUCAAACUAUGUCGAC	homeobox B4
701	MGC13098	XM_379855	17.573	3.22731e-07	GAACUCUUAUGCUGUACUA	GAGCAUUGUUCUCAGAUCA	GCUAAAACCUGUCCAACAA	GCACUAUGCCUACCUCCGA	Homo sapiens hypothetical protein MGC13098, mRNA (cDNA clone IMAGE:5017025), partial cds.
702	SYVN1	NM_032431	17.576	4.78202e-07	CAACAAGGCUGUGUACAUG	UGUCUGGCCUUCACCGUUU	GGAGAUGCCUGAGGAUGGA	CCAAGAGACUGCCCUGCAA	synoviolin 1 isoform a
703	COL9A3	NM_001853	17.582	1.67609e-11	GACCUUCAGUGCCCAAGUA	GAUGAUCAGCGAACAAAUU	CCAAGGAGCCGUGUUAGGA	CGGCAUUGACGGAGAAGCU	alpha 3 type IX collagen
704	GART	NM_000819	17.592	1.01361e-06	GAAUAAUGCUGACCAAGAA	GAGAAGAGGUGUCGUGUCU	GCAAGAGGGUACUCCAUAU	GAUCCAGAGUGCCAAGUAA	phosphoribosylglycinamide formyltransferase,
705	UBE2Q1	NM_017582	17.594	5.48867e-05	UAACUUGGCUGCUGUCUUG	GAAAGGGAAUACUCUGCUA	GAGGCAAGAUUACUUAAAU	CGACCUGUGUAAACUCUAU	ubiquitin-conjugating enzyme E2Q
706	HDX	NM_144657	17.602	1.29602e-11	GGACGUGGGUUGGCAAUAA	GGAAAUUGUUUGUCCAUUG	CCACCGACCUUGUAAAAUU	GAAAUAGUUCGGACUUGGA	highly divergent homeobox
707	COL20A1	NM_020882	17.616	6.92109e-09	UCAAGUAUCUGAUCGUUUG	GGAAGAAGUCCCUGACCUA	UGUCAAAGUUCGACUCCUU	GCGCCUACUUCCCGAGACA	collagen, type XX, alpha 1
708	UQCRC2	NM_003366	17.625	0.000324799	GGAGUUACAUUACUUCGUU	GGCUAAUGCUGAUAUCAUA	GGUGAUUGCUUCUUUGGAA	GGUGGCAAAUUAAGUGUGA	ubiquinol-cytochrome c reductase core protein
709	MUC5AC	AF345651	17.636	1.5725e-08	GUACUGACCUCCUUUGUUC	CGCCUUUCCUUCACAUACA	UGACCUCCUUUGUUCCUUC	UUACUCCACACACCUUAUU	Homo sapiens mRNA for MUC5AC protein (tracheal), partial.
710	GJD3	NM_152219	17.637	8.92262e-10	UGUUCGAGGACGAGCAAGA	UGUUGUCACUUGGGAAGAA	GCUCUUCUAUUUCGCGGUG	GUGCACACGAAGAGGCGCA	gap junction protein, delta 3, 31.9kDa
711	GLB1L2	NM_138342	17.644	4.65835e-07	GGACGUUACUGGAACAUUG	CGCAAAGGCUUAAUUGGAA	GCGAUUACACGGCCAAGUA	AGUCAGAUGUCACCAGCUA	galactosidase, beta 1-like 2
712	OC90	XM_379582	17.645	5.9418e-05	GAACAUGUGUCGGGAACUG	CAAUGGCUCUGCUCCGUAU	GCGCCUAAGUCACGCAGUU	GGGCCCAAGUCAUCUUUAU	otoconin 90
713	CATSPER4	XM_373873	17.646	2.73945e-07	GUAGAAAGACUUGGGAUAA	GAACUACGGUUUGCAAGAC	GAUAUAAUGCAAGGUGAUA	GCGGCAAGAAUCAGGAAGU	cation channel, sperm associated 4
714	IRX6	NM_024335	17.648	6.22459e-06	CGACGAGUCUUCCUGCAUA	GAAAGAACGCGACCCGGGA	GGAGAAACCGCGCAUCUGG	GAGCCUAUUAUCCCUAUGA	iroquois homeobox protein 6
715	FKSG42	NM_032032	17.652	2.9918e-06	GAAACGAACUCCAAUUUAU	UGAAUGACUUUGUCUCUAA	CAAAGAACACUCCCAGAUU	AAACCUGAAUUCUAUGUUC	Homo sapiens FKSG42 (FKSG42) mRNA, complete cds.
716	GIMAP6	NM_024711	17.654	2.00659e-05	CAACAAGGCUUACCAAUAU	GCAGCUCCCUGGAAGACUA	GCCAAGCCAUCGUCUUAUC	GGGACGUCUUCGAGUCUAA	GTPase, IMAP family member 6 isoform 3
717	PDE4D	NM_006203	17.673	0.000133413	GAAAUCAAGUGUCAGAGUU	GAACUUGCCUUGAUGUACA	CCAAGGAACUAGAAGAUGU	GAACGUGGCAUGGAGAUAA	cAMP-specific phosphodiesterase 4D isoform 2
718	WDR67	NM_145647	17.677	1.33387e-10	GAACAAGCAUGCCUAAAUA	GACGGUACAUUGCAUCUAU	GAUAAAUGCGGCUGUAGAA	GACCACGCCUACUGACAUU	WD repeat domain 67
719	ZNF630	XM_033853	17.679	1.35684e-09	GCACAGACCUUGCUCCUUU	GGAGACCACCUAAGUAUAA	GAUCAUAGAGAGUGAGUUG	CGUGAAACAUUGACUGAUG	zinc finger protein 630
720	FAM124B	NM_024785	17.686	2.22493e-06	GAACGGGCCAGUCCUGUGA	GAAGCGACCUUGCAAAAGA	CUUCGGUGCUGCAGUUUAA	CAAGAGAUCGGCCAGUUAG	hypothetical protein LOC79843 isoform a
721	GPR153	XM_291419	17.689	1.66293e-06	GCAGUGGGCUGGCUGGUAU	GCUCCGGUCUGCACCAUGA	GCGCCAAGCAGAAGAAGUG	CCACCAUAGUCUUCAUCUA	G protein-coupled receptor 153
722	PSMA2	NM_002787	17.689	3.17255e-08	GCACAGAGCUCGAAAACUA	GAGCUUACUUUGCCUGGAA	GCAUAUAGGUUUGGUGUAC	GAAUGAGGGACGACCAUAU	proteasome alpha 2 subunit
723	MYO18B	NM_032608	17.699	9.53196e-06	CGAGGAGGGUCAAAGCAUA	UGACAAGCAUCAAUGGUGA	GAGGAAAGACGACGAUGUU	GAUGGGACCCUGUGCGGUA	myosin XVIIIB
724	CBLC	NM_012116	17.709	9.67851e-06	CAACAAGGAUGUGAAGAUU	GGCCAACACUCCUCAAGAA	GAGACAAGCCAGGCAGUUA	CAUUUGAGCUCUGCAAGAU	Cas-Br-M (murine) ecotropic retroviral
725	BAGE3	NM_182481	17.71	0.000246668	GGAUUUCAGUCACAUCUUC	AGAAAUGUACCCAGAUGUA	GAUCGAAGGAAGAUGCAAA	CAGCUCUCGAUGUGCAUUU	B melanoma antigen family, member 3
726	TBL3	NM_006453	17.71	1.01396e-06	GGACAUCACUGCCUUUGAC	GAUCAGAGCGUCCGUAUCU	AGAAACAGUUCGCUGGCUA	UCUGACAGCUGGCGACCAA	transducin beta-like 3
727	SPIRE1	XM_290818	17.711	1.84907e-05	GAUUAGACGUAGCAGAUUA	GCACUGGACUAUGGUUUGA	GAGACGACAUUCCAUUGAA	AAGAAACGCUGCACAAGUC	spire homolog 1
728	TMEM27	NM_020665	17.711	2.61356e-07	GUGCCCAUCUGGAUUAUUA	UCAGGGAUCUGGCAACGUA	GGGAUACCAAUGAAGAAUA	ACAAGAACCGGAUCAACAA	transmembrane protein 27
729	C1orf89	NM_030907	17.739	7.72259e-07	GCUCCAAAUUUGACCAGUA	GGCCGACGUUGCCCACAUA	GAUCAUAUGCUGCUGGCUU	GGAGAACACAGAUGCCUUC	hypothetical protein LOC79363
730	USP51	NM_201286	17.768	2.81279e-09	GAGCAGGGAUGACCACAUA	AAACAAAGCAGCACCAUUU	GGCGAAAGAUUAAUACCUU	GCUUUAAAGUAGGUAAGAA	ubiquitin specific protease 51
731	DSPP	NM_014208	17.769	6.91097e-07	GCACAUCAGACACUAAUAA	UAAGGAAGCUGAGGUAACA	GGAUGUCGCUGUUGUCCAA	CCGAGGAGAUGCUUCUUAU	dentin sialophosphoprotein preproprotein
732	LOC203547	XM_377041	17.775	1.01861e-07	GAUAUUACAUGGAUCCCUG	CAUAAUAGAACACUGCAGA	GAGACUAAGGUGUCAGUAU	CCCAAUACGACAAGACAAU	hypothetical protein LOC203547
733	NONO	NM_007363	17.779	3.54687e-08	CAGAGAAGCUGGUUAUAAA	GAAGCCAGCUGCUCGGAAA	AAUGAAGGCUUGACUAUUG	CGACAUCACUGAGGAAGAA	non-POU domain containing, octamer-binding
734	RPL12	NM_000976	17.782	1.72657e-06	CAACAUUGCUCGACAGAUG	GCACCGAUCCUUAGCCAGA	CCUGAGGAUUACAGUGAAA	CAUUAAACACAGUGGGAAU	ribosomal protein L12
735	LOC401357	XM_377941	17.79	0.000238871	CACCAAAGCACCACACUUA	GGACGGGCAUUAGCAGUAU	CAGACCAGCUCAGGGAACA	GGGCUCAGCGAGUUUGCAA	hypothetical protein LOC401357
736	LOC166994	XM_374163	17.799	6.10154e-07	GAGCUCAAGUCAGUCUGUU	UGUCAAACAGGGUGUCUGA	CCUGGAAGGUGUGGGCUCA	CGGAGAAGGGACUGGAUCU	Homo sapiens cDNA clone IMAGE:5743861, with apparent retained intron.
737	MEST	NM_002402	17.803	0.000192555	GGAGGUAUCUUUCCUGAGA	CAACAAUGACGGGAACUUA	GUAAAUCCCUAUCCAGAGU	GGUGAUUGCCCUUGAUUUC	mesoderm specific transcript isoform b
738	ART5	NM_053017	17.804	7.75878e-10	CCAGACACCUUUGACGAUA	UCAAGGCCCUGCAUUUCUA	GAACGGGUGACCUUCAUAU	GCCCACAGAUUUGGUAAUG	ADP-ribosyltransferase 5 precursor
739	DHFR	NM_000791	17.808	0.000319559	GUAUAUGAGAAGAAUGAUU	GGAGAAAGGCAUUAAGUAC	UUCCAGAAGUCUAGAUGAU	GAGAAAGGCAUUAAGUACA	dihydrofolate reductase
740	EIF5A2	NM_020390	17.808	1.72151e-05	CAACUGAUAUGCAUUCAAG	GAACUAGGCAAAGAAAUAG	GGAGAUGUCAACUUCCAAA	UGCAAUGAGUGAAGAAUAU	eIF-5A2 protein
741	WDR78	NM_024763	17.813	3.73991e-07	UCACUUGGAUCAGAAUUUA	CGGGAAAGAUUGACUAGUU	CAGUACAGUUUCUAAGUCA	GGAAGAUAAAGGCAUAAUG	WD repeat domain 78 isoform 1
742	EIF2B5	NM_003907	17.817	9.01402e-08	GCAUGAAGCUCUUGGUAUU	CAAUGUGGUUCGAAUAAUU	GCACGUAACAGCUAAGGAA	GCCUAUAACGUAAGUCUAA	eukaryotic translation initiation factor 2B,
743	PDCD5	NM_004708	17.819	2.32969e-07	CUAAAGCAGUAGAGAAUUA	GCACAGGGAAGCAGAAAUG	GAAGGUAUCAGAACAAGGU	GGCAAGAUAUGGACAACUA	programmed cell death 5
744	DENND3	XM_291270	17.824	1.34045e-05	AACAAUAGCUUCUACCCAU	AAUACUACCUGGACACACU	CAUCAACUACUUCGACUAC	CGGAGCACUACGAGCAAAU	DENN/MADD domain containing 3
745	AGER	NM_001136	17.826	1.82415e-12	GAAAGGAGACCAAGUCCAA	GGAGGAGCGUGCAGAACUG	GCGAGCCACUGGUGCUGAA	GCCCAGCCCUCUCCUCAAA	advanced glycosylation end product-specific
746	CCDC34	NM_080654	17.833	1.80777e-13	CAGGUGCGCUUACCAGAAA	ACUGAAAGCUCUAGAGGAA	GAUAAUUGCUGAAGAAAAG	GGUGUGGUUUAUUGGCAAA	coiled-coil domain containing 34 isoform 1
747	ACTG2	NM_001615	17.837	6.92016e-10	GAGAGAGGCUAUUCCUUUG	AGAGAGAAAUUGUGCGAGA	CGAGGGAUCCUAACUCUCA	GCAUGGAGUCCGCUGGAAU	actin, gamma 2 propeptide
748	C14orf139	NM_024633	17.859	4.3463e-07	UCUGGCAGCUGGUGAGUUA	GGACUUGUACCCAGGCAUG	CCGAGAGACAGCAAUCAUA	GGUCAUGACACUUUCAAAA	Uncharacterized protein C14orf139.
749	BTBD14A	NM_144653	17.86	2.35772e-09	GCACCGACCUCAUGUUCAA	GAACUGACGCCGUGAAUGU	GAAAUUGUACUGUCAGAAC	GUGCAGGGGUGAAGCAUAA	BTB (POZ) domain containing 14A
750	HRNR	XM_373868	17.862	4.35764e-05	GCAACAUGGUUCUACAUCA	GAACGACACGGAUCUAGCU	CGACAUGGGUCCGGUUUGG	UAGUAGCACUUCACCCUAU	hornerin
751	D15Wsu75e	XM_209704	17.863	2.39332e-05	CAUCAAGACUUUAUCCAAG	UCACAUGGAUGAGGAGAAU	GCUCAGAAGAUACCGUGAA	CUAAGAAGAUCGAUCGCCA	hypothetical protein LOC27351
752	MAK10	NM_024635	17.867	2.2356e-09	GAAAUUUACUCGUGUGUUA	AGAAGCUUGUCGAGAAUUA	UUACGUGCCUUUACAUUCA	CAUUUGGCCUGGUUAGGUA	corneal wound healing-related protein
753	SERTAD4	NM_019605	17.873	4.858e-06	GACCGGAUAUAAUGAAAGA	GAAGUGUACCUCCGAAGAU	GUGCAUCUAUUUACAAGAG	GCCCAAGAGUGGUUUAUGG	SERTA domain containing 4
754	ZKSCAN5	NM_014569	17.874	1.33683e-06	GUACAAAGGUGGCAGGUCA	GAACUUCGGUCGCCAUUCG	GACCGAAUCCCGAGAAGUU	CGCCAACGUUUGAGACUUU	zinc finger with KRAB and SCAN domains 5
755	PPP1R3F	XM_210826	17.878	0.00618245	GGACGACUGGUCUAAUUAA	UCAACAAUCUUACCCCUUA	UCGCAUUGCUGUUGAGUAC	UGAGAGGGUCGAUGGACUA	protein phosphatase 1, regulatory (inhibitor)
756	RELA	NM_021975	17.879	4.96546e-14	GAUGAGAUCUUCCUACUGU	GGAUUGAGGAGAAACGUAA	CUCAAGAUCUGCCGAGUGA	GGCUAUAACUCGCCUAGUG	v-rel reticuloendotheliosis viral oncogene
757	LIM2	NM_030657	17.889	1.07518e-08	GAUCCUGUCUGCCCUAUGC	UGGCAGUGCUCAUGACGUU	GCAGACAGACAGCAUCGGU	GGGAAAGGGAGCAACCCAA	lens intrinsic membrane protein 2, 19kDa
758	OR4X2	XM_061666	17.89	0.000638037	GGUGUGUACUGUCCUUGUA	GGAGGCACCCUGUCUGUGA	CAGAGGGUUUGCUUUGUGA	CUACCACUCUGCCCAUAGA	olfactory receptor, family 4, subfamily X,
759	FLJ46481	NM_207405	17.895	1.09797e-06	GCAAUUCCCAGGUCCAUAA	GCACAACGUCUGCAAGAAA	GCUCAGACAUACCUCUUGA	GAGAGGAACCGCCUGAUCA	hypothetical protein LOC389197
760	RPSA	NM_002295	17.897	2.53897e-11	GGUCAUGCCUGAUCUGUAC	GCACCAAUCUUGACUUCCA	GCGCAUGCGUGGCACCAUU	CAACAAGGGAGCUCACUCA	ribosomal protein SA
761	ADAMTS10	NM_030957	17.913	0.000127978	GCAAGGAUGUGAACAAGGU	UCAAAUCGCGUCAGUGUAA	GGGCACACAUUCGGCAUGA	GCAGAAAUCCAUCGUGAAC	ADAM metallopeptidase with thrombospondin type 1
762	C4orf23	NM_152544	17.932	6.90409e-08	GGGAAUACCUUGACUUCAU	GCAAUUAAACACAAGAAGU	CGAAAUGGGAGUUUGAAGA	CGAAUUUACUGUUAGGUGG	hypothetical protein LOC152992 isoform 2
763	KIAA0825	XM_376412	17.934	3.89743e-05	CGUAGUAACUGCAAUUGAA	GCUAUGAACCUUGUAAAUG	CGAUCCAGAUGUGGCAUUA	CGUCAGAGUUUGUGCUACA	KIAA0825 protein (Fragment).
764	NDUFB8	NM_005004	17.936	2.53993e-08	GACCAAAGCAGUAUCCUUA	UGAGAGAGAUCCAUGGUAU	GUAUGCAGCUCUUCGGUUU	CCGCCAAGAAGUAUAAUAU	NADH dehydrogenase (ubiquinone) 1 beta
765	C20orf141	NM_080739	17.938	2.12064e-09	GCAAAUGGGUACAGUCUCA	GACAAUCCAGGCAGUCUUU	CCACAGCGCAAACUUCUCA	CCAGUGCGUCCACCUGUAU	hypothetical protein LOC128653
766	TBX1	NM_005992	17.941	3.34204e-05	GCAAAGAUAGCGAGAAAUA	GACGACAACGGCCACAUUA	GCGAAAGGCUUCCGGGACU	ACGAUAAGCGCUACCGGUA	T-box 1 isoform C
767	MYO7B	XM_292982	17.942	0.00156823	AAAGAGUGCACUACAAUUU	CAGGACGACUCCACUAUGA	UUACAACACCCGAACAUGA	AAACAGCAACCCAGAAAUG	myosin VIIB
768	FLJ25371	NM_152543	17.949	1.1306e-09	CAAAUGGGCUAUUCUUGUU	CAGACUACAUAAAGGAUUA	CAGCACACCUCCUAUGUAG	CAUAAGUACGUCGGUGAAA	hypothetical protein LOC152940
769	RUNDC3B	NM_138290	17.957	7.55321e-07	GAUGACAAGUCCAGGCCUA	GCAAGUUACAAGUCUCUAA	AUACGUUGCUUUACCGAAA	CAGCAGAAGUUAGCCUUUC	RUN domain containing 3B
770	MYF6	NM_002469	17.966	6.22612e-05	GAAGGAGGAGCAAGUAUUG	GGCCAAGUGUUUCCGAUCA	GCACUGAAGCGGCGAACUG	GGAGCGCCAUCAGCUAUAU	myogenic factor 6
771	HSD3B7	NM_025193	17.975	3.91144e-07	GCCCAUUGCUGCCCUACUG	CUAUGAGGAUUUCAACAUG	GUUCCUGGCUGCCCUCAAU	UCAGCGCCAUUUCGGCUAU	hydroxy-delta-5-steroid dehydrogenase, 3 beta-
772	ZNF623	XM_378044	17.983	8.74982e-07	GCAGAGACCUUCUACUUGU	GCACCAAGGUUCUAGGAAU	GGACACCUAUUCGGAAGAA	CAGCUACCGUCAUGAUCAA	zinc finger protein 623 isoform 1
773	FLJ25328	NM_152488	17.992	4.99678e-09	GGAGGAAUGUGCUGUCACU	CAAAUAGUCACAACCCUUC	GAAGUCGACUCUGCUCUGG	AUACAAGUGUGAAGAGUAC	hypothetical protein LOC148231
774	TATDN3	XM_375838	17.992	7.48081e-09	GACACUUGCUCCAGAAAUA	CAUAAGAAGUGGACAGAAG	CGACACAGAAUGCAUUAAA	ACUAAAGGAUUUGGAUGUA	TatD DNase domain containing 3 isoform 1
775	TROAP	NM_005480	18.002	2.62122e-05	CGAGUACCAUUAAGAGAAA	GACCAGGAGAGUUGUAUAA	CGCCUCAAAUCGUGUUUAA	GGACGAUGAGUGUGCCUUU	tastin isoform 1
776	OVOL2	NM_021220	18.009	2.14048e-08	AAAGACACCUGUGCACCUU	AGGCAUUCGUCCCUACAAA	CCGCACACCAGGAGAAUAC	AGAAAAGGGCAGACACCUA	zinc finger protein 339
777	A26C3	NM_001004053	18.023	2.7909e-08	GAAGCAAGAUGGGCAAGUG	CCACGACGAUUCUGCUAUG	GAACAAAGUGGGCCCUUGG	GCACUGAUCCGAAUAUUCC	ANKRD26-like family C, member 3
778	UGT8	NM_003360	18.049	0.000297704	CCAGGGAUCUUUAACAGUA	ACACUAAACUCAUAGAAUG	CGAGAGAGGCCACCAUACA	GAUGCUGUGUACUGACGUA	UDP glycosyltransferase 8 (UDP-galactose
779	DISP1	NM_032890	18.062	1.48313e-06	GCACAUAGCCAACAUAAGA	GUAGAUAAUUCCAGGAUCA	UGCCUUGGUUGGAGUAUUA	GAACUCUUCUGACGGCGUG	dispatched A
780	EMG1	NM_006331	18.086	5.47444e-11	GAACCGAGCUGGCUUGCUA	GGACUGGGAUGCUCUGCCA	CCAGUUGGAUGUAUGAAAG	CCUCAUGGUUCAACUUUUA	C2f protein
781	LCE3D	NM_032563	18.091	1.65577e-08	AUGCAUGAGUUCCCAGAUA	GAUGCUGAGACAAGCGAUU	UGAAGGAUUGGCAGUGCUU	GCUUUCACAGGCUGAGCUA	late cornified envelope 3D
782	DACT1	NM_016651	18.097	1.63233e-08	GCAACAGUGUGAACCUUAA	AAACGGGAAUGAUGUAUAU	GAACAUGGGCGUCGUGAAG	CGGGAUACCUUCUCUGAAC	dapper 1 isoform 2
783	CBR4	NM_032783	18.102	1.0063e-07	GGAGAUCAUUUGGCAUUUA	ACACAGAUAUGACGAAAGA	CGAGUAAAUUUCUUGGUAA	GAAUGUAGUUGCACCAGGA	carbonic reductase 4
784	GGT6	NM_153338	18.102	1.64759e-11	CAGAGGCGCUGGUUCUAAA	GGCCAUGACUCACACCCUA	CACGAUAGCUCCUCAGGCA	CAGGGCAGGUCGACAGGAA	gamma-glutamyltransferase 6 isoform b
785	DCST2	NM_144622	18.104	4.63008e-07	AAUCAUGGAUGGUGUGAAA	GAAUAUUUAUCGUGACCUG	CUAAGUACAUUCAACCCUU	CCAGACCGCCGAAGUGCUA	DC-STAMP domain containing 2
786	SELK	NM_021237	18.108	7.89746e-06	GGGAAUAGCUGAGUUUGUG	UAUGGAAACUCAUCUGAUU	CAGAUAUGAUGAUGGAAGA	CCGAAGAAUGGGUAGAAUC	selenoprotein K
787	RSPO3	NM_032784	18.108	1.1882e-06	GGAAAGAAUUGGCAUGAAG	GUAAAGAAGCAAUACCUGA	GAAGCCAACAACCAUACUA	ACACGGGUCCGAGAAAUAA	R-spondin 3
788	S100A5	NM_002962	18.114	1.51644e-07	AAACUGACCCUGAGUAGGA	CUACAACGACUUCUUUCUA	GAGCAGCAUCGAUGACUUG	CCACGUUUCACAAAUAUUC	S100 calcium binding protein A5
789	ZNF452	NM_052923	18.12	1.84189e-05	GAGAAGAGGUGGUGACUUU	GCACCCAGCUUCAGUCUAU	GAACUUGCGCCAGAAUGUA	GGGCUGUGGUCGGCAAAUA	zinc finger protein 452
790	UNG	NM_003362	18.122	0.0022111	CUACAGACAUAGAGGAUUU	GAACUCGAAUGGCCUUGUU	GCAGUGCCAUUGAUAGGAA	CAAGCCAACUCUCAUAAGG	uracil-DNA glycosylase isoform UNG2
791	FLJ35767	NM_207459	18.125	5.93253e-08	GGAGAUCAGCUAAGCAUUU	GGUCUUCCCUGGAGAUUUG	GAAGACAACUGGGACCCUG	CCACUGAACUAUGGCCUCA	hypothetical protein LOC400629
792	UBE2V2	NM_003350	18.125	6.58891e-05	GCUAAGACGUCUAAUGAUG	GGACAGGCAUGAUUAUUGG	GAGUUAAAGUUCCUCGUAA	GCAUACCAGUGUUAGCAAA	ubiquitin-conjugating enzyme E2 variant 2
793	PA2G4	NM_006191	18.149	1.4458e-05	GAACAAAGUUGCCCACUCA	UCUAUGAGAAGGAGGGUGA	UAAACAGUAUGGACUGAAA	CGGGCGAGGACGAGCAACA	ErbB3-binding protein 1
794	CILP2	NM_153221	18.154	1.05022e-11	GAGAGUACCUGAUCAAGCU	GCGAGAGGCUGGCCAGAAU	GAUCCCGCCUUCAAGCGUA	GGGAUUACCUGACCCGGCA	cartilage intermediate layer protein 2
795	ANLN	NM_018685	18.159	9.66151e-12	GGAGAUGGAUCAAGCAUUA	GAAAUCCGCUUGCCUCUAA	GGAUAAAUCUGGCUAAUUG	ACGCAACACUUUUGAAUUA	anillin, actin binding protein
796	RBM42	NM_024321	18.159	4.48012e-11	CCAGAGAAAUUGAAACGGU	GGUUGGGCCUGAAAGAGAA	CCAAUUAUCGCGACCAACA	GCGCCAUGCGUGAGAUGAA	RNA binding motif protein 42
797	CXCL6	NM_002993	18.162	2.81467e-09	CGCGUUACGCUGAGAGUAA	UGCACUUGUUUACGCGUUA	GAAGCAAGUUUGUCUGGAC	CAAAACGAUUGGUAAACUG	chemokine (C-X-C motif) ligand 6 (granulocyte
798	ZFP91	NM_053023	18.163	0.000105319	GAAGAGAUGUUAAUCAGUG	CAGACCAACUUGAUUAUGA	GAAGGGAUGUCAAAGUCAU	GUAUGUCCGUUGUGAGAUG	zinc finger protein 91
799	MYSM1	XM_055481	18.184	2.05457e-05	GAAGAGAACUGUACAAAGG	GUUAGAGGCUUCAGUGUUA	CAGAUUACCUGCCUGGUUA	GCAGUGAUCUCUUGUUAGA	Protein MYSM1 (Myb-like, SWIRM and MPN domain-containing protein 1).
800	CD248	NM_020404	18.187	2.61491e-07	GCGCAUCACUGACUGCUAU	GCAGCCAACUAUCCAGAUC	GGACCUCGGAGAUGAGUUG	CCACCAGCCUCCUGUGAUC	tumor endothelial marker 1 precursor
801	GPATCH3	NM_022078	18.198	1.19999e-06	GAACCUACCUGGCAGAUAU	GGACAUGAGUGUGUACUAU	GCAUGAAGUUUCGGACAGA	CCAAAUGCGUCUAGAACAG	G patch domain containing 3
802	CRYGN	NM_144727	18.206	2.06934e-08	GCAGCUCUCUUCAAUCAGA	GUCAAGAACUGUGUGAACA	GGAGCAGCAUGGAGCCCUA	GAGAACAUUUCCGCCUAGA	gammaN-crystallin
803	ADAMTS7	NM_014272	18.215	4.15743e-05	GCGAGGACCCGGAGAAGUA	GAACGUGGGCUGUGACUUC	CAACGAGGACUACUUCAUU	GCAGAUACUGUGUGGGUGA	ADAM metallopeptidase with thrombospondin type 1
804	FLJ36208	XM_292562	18.233	3.58395e-05	UGAAACGGGUCGUCACGGA	CGCAGGUUCUACCAGAUGA	GAAGAUGCCGGAGUCAAGC	CCGCAAGCGCUCAUCGUUG	hypothetical protein LOC283948
805	OR52L1	XM_291977	18.234	5.13906e-05	GAGCUUAUGGGCUGACUAU	CCGCUUUGGUCAUCAUGUA	GCGAGUGCUCAGAGUGUUU	CUUAAGGCGUUUAGCACAU	olfactory receptor, family 52, subfamily L,
806	SIN3B	XM_050644	18.248	1.6769e-07	GAAGUACGAGGACACGUUC	CGUCCGGAGUUCUGGAUAA	GCAGUUCGGCUACGUUGUG	CGAUUGUGGUCAACUGCUA	SIN3 homolog B, transcription regulator
807	HSPBAP1	NM_024610	18.249	2.14732e-06	GAAAGUACAUUGUGGAUUG	GAACAGAUUGCCUCAAAUA	CAACUAGAAUCCCUUAUGA	GCACGACACUGGAAUGCUA	Hspb associated protein 1
808	ST7L	NM_017744	18.253	1.60907e-09	CCAAUGUACUGGUAUAUAU	GAAUAUAGGAGAUACACUU	GCACUGGAAACGAAUAGAA	GAAUCAAAGCAGCCUAUCA	suppression of tumorigenicity 7-like isoform 1
809	UFD1L	NM_005659	18.254	0.000215688	CAACUCAGCCGACUUAACA	AAUCAAGCCUGGAGAUAUU	GACCAAACCCGACAAGGCA	GAGCGUCAACCUUCAAGUG	ubiquitin fusion degradation 1-like isoform B
810	GALT	NM_000155	18.256	1.27966e-06	AAACAAAGGUGCCAUGAUG	GAUCUAGCCUCCAUCAUGA	GAUCUCAGCAGGCCUAUAA	GCAAACGACCAUCAGCAUA	galactose-1-phosphate uridylyltransferase
811	MDM2	NM_002392	18.257	4.76617e-07	CCACAAAUCUGAUAGUAUU	GAUGAGGUAUAUCAAGUUA	GCCAGUAUAUUAUGACUAA	GAUGAGAAGCAACAACAUA	mouse double minute 2 homolog isoform MDM2d
812	ZNF576	NM_024327	18.262	7.51287e-07	CCAAAGCCCUAAUCACCCA	AGAGUGCGGUCAGGACUUU	CAACACUACAUUCGGCAUG	GGAUUCACCCAAGGAGAGA	zinc finger protein 576
813	HNRNPK	NM_002140	18.263	1.07436e-07	GAGCGCAUAUUGAGUAUCA	GAUCUUGGUGGACCUAUUA	GGUCAGCGGAUUAAACAAA	GUCGGGAGCUUCGAUCAAA	heterogeneous nuclear ribonucleoprotein K
814	CLRN1	NM_052995	18.267	9.06747e-06	GGGACAGCCUUCUUCAUGU	UGCCAUCCUUAUUGUGUUA	GGCUGUACCUUUUGAGCUU	AAGCAAUCCCAGUGAGCAU	clarin 1 isoform c
815	KIAA1683	XM_371146	18.287	2.25838e-06	GAGCUGACCUGUCCGGUAA	GGACAUACCUUAUCACGCC	UAGCCCAGUUCCCAAAGUA	GAAGACCAAACGUGUAAGU	KIAA1683
816	SGCA	NM_000023	18.287	4.27332e-06	CAACGUCACCUCUGCCUUG	UAAGGUGGGUUCUGCCUCA	GACCAUGAGACGUUUCUGA	CUACUUGCCUGAAGAUGGU	sarcoglycan, alpha (50kDa dystrophin-associated
817	MIER3	NM_152622	18.288	3.01285e-06	GUACGAUGGUAAUGAGAAA	CGGACUAUAUGGAUCGUUU	GGCAUUCUAUGGCUAUGAA	ACUCGGAGCUAAACCCUAU	mesoderm induction early response 1, family
818	LOC400506	XM_373669	18.298	1.76783e-06	CGACAGAGGUUAGGGAUAA	CGAGAUACUUCAUCCGUUG	GCUGCAGCAUUCAAGGUAA	GAAUGAGACACGCGCCUUG	hypothetical protein LOC400506
819	TNMD	NM_022144	18.3	4.7566e-08	GAAGAAGAUUUACAUGGAA	GAGAGAGGUUAUUGUUGUA	GACCCUAACUCUAAUUGUC	CCGCGUCUGUGAACCUUUA	tenomodulin
820	MRM1	NM_024864	18.307	1.40823e-09	AGAAACAGCUGCCCGCUCA	GGAACGGCCUACUCUCCUU	GAACGUCUCUGUGGCUGCA	CUGAUGACCUCACCGGAUU	mitochondrial rRNA methyltransferase 1 homolog
821	KRAS	NM_004985	18.313	2.00242e-05	CGAAUAUGAUCCAACAAUA	UAAGGACUCUGAAGAUGUA	GACAAAGUGUGUAAUUAUG	GCUCAGGACUUAGCAAGAA	c-K-ras2 protein isoform b
822	SBK1	XM_372749	18.323	0.000198724	GGUCACCCAUCGUCAGAAA	GAACUAGAUCCAAAUCCAA	CCACGCAGAUGUCAAACCU	GGACCAGUACCACCUCAUC	SH3-binding domain kinase 1
823	C7orf11	NM_138701	18.337	1.47891e-09	GAUCAGGGCGUGUUAGAGA	AAGAAUGUCUAAUGAGUUG	GGAUAUAAGCCAACAAUAC	ACUCAAACAUUCACAGGCA	chromosome 7 open reading frame 11
824	ACOT2	NM_006821	18.341	4.52867e-10	GGAAACAACUCCAGACUUU	GGAAGGACCUGACCAGAAG	GAGGUGGCCUGCUGGAGUA	GACCAAAGAUGGCUAUGCA	peroxisomal long-chain acyl-coA thioesterase
825	SLC6A4	NM_001045	18.363	3.11488e-09	GGAGUAUCAUCUUGGGUUA	GAUCUUCACUGUUAUCUAC	GCAGGGACGUGAAGGAAAU	GAGCUUCGUUUCGGGAUUU	solute carrier family 6 member 4
826	KISS1	NM_002256	18.37	2.43431e-10	AGAAGGACCUGCCGAACUA	GGGAGAAGGACCUGCCGAA	GAGAGGAAGCCAGCUGCUA	GAAGCCAGCUGCUACUGCC	KiSS-1 metastasis-suppressor
827	STRA8	NM_182489	18.371	3.07198e-08	GAGCAAACCCUGGAUAAUU	GGAAGACAGUGUACUCUCA	UGGCAGCGCUCUUCAACAA	GGCCUUAGCUGUGCAAACA	STRA8
828	SERPINI2	NM_006217	18.391	1.0238e-09	UAACCGAGAUAUUUAGUGG	CGACCUUUCUGGAAUAACA	AUAAGCCUCCCUAGAUUUA	UGACAAAUCCUGACACCCA	serpin peptidase inhibitor, clade I (pancpin),
829	ZNF830	NM_052857	18.395	3.25856e-12	AAACACCGCGGAAGCGUUA	GUAGUGUGCUGCCAAACGA	GACAAAGAGUGGGACGAAU	CGGAAUCGCCAGGAUGAAA	coiled-coil domain containing 16
830	SESN3	NM_144665	18.395	4.62603e-10	GAAAGAAGCCUGAAGGUUU	GCGCAGAGCUUUAUUUAAC	GAAGGAAGUUGUCCAAGCA	GAGGAUGACAUGAUUAUAA	sestrin 3
831	KIDINS220	XM_059396	18.397	0.00285373	GCACACCUAUCAACCAGUC	GAAUCACUUUGUUCCAAUG	CCAAACUCCUGCCCGCAUG	GGGCCUGGAUGUCUUGCCA	kinase D-interacting substance of 220 kDa
832	KCTD10	NM_031954	18.406	6.32428e-06	GGAAGGGUCCUGUUCAUAA	GAAGCACUUUGGUACGAUA	CAAAUAAGCCAGCCGUGAA	GGUGGAGCCCUCUACUAUA	potassium channel tetramerisation domain
833	PRDM13	NM_021620	18.408	1.06812e-08	CCAGCAAUCUCAACAAGCA	GAUCUUCUACCGAGCAUUG	CUUAUUACCCGCUCAAAUU	CCUUCAAGCUGGGCAAGUA	PR domain containing 13
834	SPSB4	NM_080862	18.408	1.30747e-11	GCAAGAAGCUGUACCCGGU	ACACUCAGCUUCAUCGUGG	AAAACUAUCUGCAGUACCA	GCACCCACGCUGUAGUUGG	splA/ryanodine receptor domain and SOCS box
835	MYO7A	NM_000260	18.425	2.033e-10	GGACGGGUGUGUACUUUGU	GCAGUACUUUGUAGACUAU	GAUCAACGCAGCAAUUUAC	CGAAAGCACUGCCCACUCG	myosin VIIA
836	ATP8B4	XM_372574	18.429	8.19992e-07	GCUCAUCUGUCACCAAGUC	GAAGGGCCAUCAUAGCUCU	GGGAAGUUCUGCUGGGUUC	UGGCAACCGCCGAGAGCAA	ATPase class I type 8B member 4
837	L2HGDH	NM_024884	18.436	9.47737e-07	GGAGAAAGAUUUAGCUGUU	GAAAUUCGAUGUCAGUAUG	GCAGGUGGCUUUGUCAUUU	GGAAAUCGCAUUCUUCAUG	L-2-hydroxyglutarate dehydrogenase precursor
838	LCE2A	NM_178428	18.457	8.17055e-08	CAAAGUGCCGACCUCAGUG	GAUUGUUGUGAGUGUGAAC	CCACCCAAGUGUCCUCCAA	CCAAAGUGCCGACCUCAGU	late cornified envelope 2A
839	FAM100A	NM_145253	18.459	8.20343e-11	CAACUUCCCUGACGCUCUC	CAACAGGCCACCUCAGAAC	CAUGGAGGCAGAGAGAUAA	GAGCUCAAGCACCAGGUCA	hypothetical protein LOC124402
840	GRHL3	NM_021180	18.465	3.8082e-07	UUGAGGAGGUGGCCUAUAA	CCAACAAAGUCAAGAGUGU	CCACAGGAGUCGAUGCUCU	CAUCAAGUCAGGCGAGUCA	sister-of-mammalian grainyhead protein isoform
841	FAM120B	NM_032448	18.478	5.50333e-05	GGGAACGCCUAGUUUGAAA	AAAGCUACCUGGUGUACAA	UAUUAUGGCUGAACCAAGA	ACAAAUGCUUAUCGUCCUA	family with sequence similarity 120B
842	NLRP5	NM_153447	18.49	7.96627e-11	GAUGGCGUGUGAAGCCUUA	AAGUGUGGCUUCCGAUUAA	GAUUGACCCAUGCCUGUUA	CACUUGCGCUUAUGGGUAA	NACHT, LRR and PYD containing protein 5
843	RARA	NM_000964	18.492	3.82033e-14	GACAAGAACUGCAUCAUCA	GCAAAUACACUACGAACAA	GAGCAGCAGUUCUGAAGAG	CCAAGGAGUCUGUGAGAAA	retinoic acid receptor, alpha isoform b
844	FRMD6	NM_152330	18.497	2.12172e-08	GCAAGGGUAUCGACCAAUU	GAAAUUGGGUCUUCCACCU	AAGCAUCGCUGACUCUUGG	CCGGGAAUCUUACAUCAGU	FERM domain containing 6
845	MGC72104	NM_207367	18.498	8.86099e-07	UAAACGACCUUACCAAUUU	CAAAGGCACACUCGACUUC	GUUCAAAGGUUCUGGGACC	UGUCAGAGGCGAGGCAAAU	Similar to FRG1 protein (FSHD region gene 1 protein).
846	VEZF1	NM_007146	18.5	4.9737e-06	GAACCAUGCUUGUGAGAUG	CACUUAAGCUGUCAUGUAA	GACCCAGUCUGUCAAGAAA	ACCCACACCUAUGACAUUA	zinc finger protein 161
847	FLJ22795	NM_025084	18.514	4.29469e-08	CAGUAGUGCUUCAGUAGUG	CGAGCAGGGUGGUGAGUAG	GAACACUGCUUGAACCAAA	GAAGUGUGUUGUGGGAUAA	hypothetical protein LOC80154
848	PIAS2	NM_004671	18.519	5.57582e-06	GGACGCCCCUUGAAUAUUA	CCAGAGCACUAAUUAAAGA	UGAGGGCGCUGCAUUUAUU	ACAACUAGCCUUCGGGUAU	protein inhibitor of activated STAT X isoform
849	C20orf108	NM_080821	18.522	3.41297e-10	GGACAUGCCUGCAAUCCUG	GCACAUUGGAAUCUCAUUA	GCAUUACGCUAGUCUCUGU	GCCCUUGAUUGUCAGAUAU	hypothetical protein LOC116151
850	ANAPC5	NM_016237	18.524	1.29185e-05	GAACAGGCCUUAAGUCUUC	UAGGAAAGCGGUUGUAUUA	UGUCAGAGCUCAUCGAUAU	GAAGGCGAGUUGAAGGAUA	anaphase-promoting complex subunit 5
851	CCDC128	NM_152994	18.535	8.28878e-08	CGACAAGGCUAAACUAGAA	GACACUAUAUCUCCAUUGA	GCAGCGAGUGGAUUCAUUA	GAGACAUUAUCUAAACAGA	coiled-coil domain containing 128
852	C14orf73	XM_040910	18.537	3.73827e-13	CAUCAGGCGGGACCACAUA	GCUGAUCACCUGCGUCUAG	GCGGAACCAGCAUCUCUUG	CCGGUCAUCUCCAGCGUGU	hypothetical protein LOC91828
853	CCNJL	NM_024565	18.541	2.18625e-06	CAAGGAGUAUGCCCAUUAC	GCACGUGUAUUGAAAUCCU	GCAGAGGAUCUCAAGCUAU	CCGGCUGCUUUGACAGAUA	cyclin J-like
854	ZC3H14	NM_024824	18.545	1.75123e-07	CGACUAAUGUCAACAGUGA	GUAGUCAGCUCUGCCGUUA	GACACGAGAUCUUGUACAA	GAAAUGGAUUCGACCUCAA	zinc finger CCCH-type containing 14 isoform 2
855	MMP28	NM_024302	18.548	2.78196e-06	GUAAGAAACGCUUUGCAAA	GUACGGAUACCUCAAUGAA	GAACUGGCCUGAGCAUCUG	GCACUUCGACCAAGAUGAG	matrix metalloproteinase 28 isoform 1
856	IRAK1BP1	XM_098450	18.555	5.71367e-05	UGACAGAAUUACACACAAU	GGACAGCUGAGAUUCCAUU	GUGAAUGGCACGUUAUCUA	CAGCAACCUUGAAGAUGUU	interleukin-1 receptor-associated kinase 1
857	SEPT14	NM_207366	18.556	7.04508e-08	GAGAUAUGCUUCUUUGUAC	GAGUUGAAACAGAGAUUUA	CAAGAGUUCUAUGAUCAAU	GGUAGGGAGUACAGAUGAA	septin 14
858	KIAA1602	XM_035497	18.556	7.6241e-08	GGGAAGAGAUGCCCUCGGA	GGACACAGAGUCUUACCUA	GCACAAACAGCCUGAAGCA	UAAACAGGGUGGAUGGCAA	Homo sapiens mRNA for KIAA1602 protein, partial cds.
859	CD163	NM_004244	18.559	5.75191e-10	GGUCAGAUCUGGAGGCAUA	GAUCUGGGCUGAAGAAUUC	GGAAGACGCUGCAGUGAAU	GGACACAUCUGGCUUGACA	CD163 antigen isoform a
860	MORN1	NM_024848	18.562	4.23223e-09	GGACCGGGAUGGACAAGUG	GUUAUGGUGUCUACGUAUA	ACGGGAAGUUGUUAUUUAA	UAUUAUGGGUUGUGGAUCA	MORN repeat containing 1
861	PLA2G2F	NM_022819	18.572	2.45191e-09	GAACAACACUGAGAUAGUC	GGGCUACGGUUGCUACUGU	UCAACAAGACAGAGUGUGA	CAACUGCAGCAUCUAUGAA	phospholipase A2, group IIF
862	ZNF300	NM_052860	18.58	6.40168e-13	UCUCAGAAAUCGUCCCUUA	GACAAGACAGGAAGAGUAA	CUACCGAGUUGUUAUAAGA	UCAGGCAGGUCACAUUUGU	zinc finger protein 300
863	LOC347487	XM_066752	18.585	3.63419e-05	UGACUGACCUGCCCAUUAA	GCACAGACGAAGAAUAUAU	CAAAUUAUCAGCAACAGAA	AGACAUCACUGGCUUGUAC	hypothetical protein LOC347487
864	SMS	NM_004595	18.592	9.17047e-09	GGAGGCAUAUUGUGUGAAA	UAGAUGAAGUGGUAUAUGA	GAGAGUGAUUUGGCAUAUA	GUAUUGUCCUGUGGAAUUU	spermine synthase
865	TEX15	NM_031271	18.597	8.63187e-06	AAAGUCAGAUCAUCCAAUA	GUACAAGUCAGUCAGUUUA	CAACUAACUUGAUUGAUUC	CAACAGGAGUCCGGUAAUG	testis expressed 15
866	TTY7	NM_031943	18.598	0.000244975	GAACAUGUAUGAACUGCAU	GAGCAUAGUGUUGCAAUAU	UGAGUCAGAUGAAGUGGUU	ACAAUACAAUCAGGAAGGU	Homo sapiens tissue-type testis chromosome Y mRNA sequence.
867	GCN1L1	XM_045792	18.6	4.69862e-11	GGAGAGAAAUCCUCAGUGA	CCAAGAAGCUCACUGAAUG	GCAACAAAGUUCAGCAGUA	GAGACAAGUUUACUCCUUA	GCN1 general control of amino-acid synthesis
868	ATG9A	NM_024085	18.602	8.71357e-09	GAAAAUGGCUCCCUUAUCA	UGACAGAACUGGACAUCUA	GUACAUGAAUUGCUUCUUG	AAGAAUGGCUUCACAUGUA	APG9 autophagy 9-like 1
869	SLC24A4	NM_153646	18.611	8.97864e-10	CCAGACACAUGGAGAAAUA	GCACAGAUCCUGCGAUUCA	GAUAGAGUUUAACGUCUUU	GGACACAGACAGCCAAGAA	solute carrier family 24 member 4 isoform 3
870	GTF2H4	NM_001517	18.618	1.63762e-07	GCUCAGCUCUGGUACUUUA	GAACCGAGUACACCUACAA	CUGAGGGUGUCCUGUAUAA	GCUGUAGCUCUGUGGGUAA	general transcription factor IIH, polypeptide 4,
871	SIRPG	NM_018556	18.62	2.70379e-08	GCACUGAGAUGGCUUUGGG	GAGAAGCUCCUGUUGGUCA	CAUCAUCUCUUACUGCGCU	CAGGGUAACAACAGUUUCA	signal-regulatory protein gamma isoform 3
872	LEAP2	NM_052971	18.625	8.95528e-10	GAAGUGAGUUCGGCAAAGA	AAAAGACGCUGUUCCUUAA	GUGCAGUCCUCAUGAUCUU	GAGUGUAUCACAAGGCUAU	liver-expressed antimicrobial peptide 2
873	RIMS3	NM_014747	18.628	8.18382e-05	GGACCACCACCGCCAAGAA	GGAAGUGAUUGAAGCUCGG	CAGCAUUAGCGGUGAAAUC	CAAACCAGGCUCCAAAUCC	regulating synaptic membrane exocytosis 3
874	MYOZ1	NM_021245	18.636	5.08785e-08	CAACAGGCCUUCUUUCAAU	GCAUUGACCUGCUGGCCUA	GGUCAGGGAUUCUCAUACA	UCACUGUGUUCAAGACCUA	myozenin 1
875	C9orf116	NM_144654	18.641	6.58129e-11	GGAACAAUACUCUCAAUGU	CCAGAAGGCUGUCUCCGUG	GGACCAGUAACCAGGCUUA	GGAGAGGACCAGCGACUAC	hypothetical protein LOC138162 isoform 2
876	LOC92129	XM_372239	18.641	1.33074e-09	GGCACUCCCUGGCCUGUUA	GGCCCUAGCUCCAGACCUA	GUACAGUGCUGGGGAGAUU	ACAAGAAGUAAAUGGGAGU	Hypothetical protein LOC92129.
877	MFRP	NM_031433	18.643	0.000653267	GAUCGAAGCCCUCAGCAUA	UGACAAGCCUGCCCUGCUA	GCAACAGAAUCGAGCAAGA	GUAAGGGUGUGCAGUGGAU	membrane frizzled-related protein
878	S1PR2	NM_004230	18.645	5.93618e-09	CCAACAAGGUCCAGGAACA	GACAAGAGCUGCCGCAUGC	GCCAAUACCUUGCUCUCUG	UUGCCAAGGUCAAGCUGUA	endothelial differentiation, sphingolipid
879	SERPINA10	NM_016186	18.646	2.71634e-09	GUACGGUGCAGGCAAGUUU	GACCGGCCAUUUCAUUUCA	CAGAGUGCGUGCCUAUGAA	CGACUGAAACCCAGAUCAA	serine (or cysteine) proteinase inhibitor, clade
880	GAL3ST2	NM_022134	18.659	1.2907e-07	CCAAGAACAACAUGUGGUU	CAGAGAUACUUCCGGGUCA	AGAAAGUCAUGCCCAACGA	CCUCCUUCAUCUACUACAA	galactose-3-O-sulfotransferase 2
881	RASAL2	NM_004841	18.659	1.13511e-10	GAACAUAACUCCAGUCCAA	GAAAGUAGCCUUCCUAAUG	GGAGUUGGCUUGUGCCUUA	GAUAUUACCAAGUCAUUGA	RAS protein activator like 2 isoform 2
882	KIAA1245	XM_372792	18.661	5.76693e-05	GGAGAGGCCAUGAGUAUGA	GAGCUAUGCUGAAGAGACU	ACAGCAGUAUCCAUGAUUU	GCUGUGAGAUUCUAAAGGC	Homo sapiens mRNA for KIAA1245 protein, partial cds.
883	PDGFA	NM_002607	18.669	1.87579e-11	GCGGAUACCUCGCCCAUGU	GAGAUAGACUCCGUAGGGA	GGACGGUCAUUUACGAGAU	CUAAGCAUGUGCCCGAGAA	platelet-derived growth factor alpha isoform 1
884	VWA1	NM_022834	18.672	1.98188e-10	GGACGUGGAUGACCUGCAC	CCGAGAAGCACCUGCACUU	GGCCAGAGCGCAUCGUCAU	CGCUAGUGCCUGAGUCCAA	von Willebrand factor A domain-related protein
885	SOX21	NM_007084	18.68	2.42725e-09	GGAAACUGCUCACAGAGUC	GCAGAGAUCUCGUCGUCCU	GCUCAAGAAGGACAAGUUC	GCUACAUGAUCCCGUGCAA	SRY-box 21
886	GIPC3	NM_133261	18.684	1.64952e-08	GGAGUUUGCACGCUGUUUA	CAGCAAAUGUCCAGUAGAG	GGAAGCGCCCAGUGAGUUU	CCAAGAGGGCCUUCGAUAU	GIPC PDZ domain containing family, member 3
887	PSMB10	NM_002801	18.691	1.76232e-07	GAGCUACACGCGUUAUCUA	GAAGAGGUCUGGCCGCUAC	GAAGACCGGUUCCAGCCGA	ACACUGAGCUCACCCACAG	proteasome beta 10 subunit proprotein
888	C21orf99	NM_152340	18.695	8.62249e-11	CCAAGUGGGUCCGGCUCUA	AGACGCCGCUGUGUCAGGA	UCUUGUGCCUCCCUUAAAG	CGGACAAGACGGAGUUUUG	Homo sapiens C21orf99 protein (C21orf99) mRNA, complete cds.
889	SMA4	NR_001562	18.701	1.70476e-07	GAACUUGUAUCAGCACUUA	GAUAGUGGCUUUGGGCCUA	GCUGUACGACUCCAUAAUG	UAAGGGUGCUGUACCUGUG	SMA4
890	LOC201175	XM_378680	18.701	4.10601e-09	GCCCUCAACCUGUGAAAUA	GAGACGCCUUUGGCAGUAG	AUUCCAUACUAUAGCAUCA	CCUGAGUGAAGGUGACCAA	hypothetical protein LOC201175
891	C6orf70	XM_374191	18.722	7.59539e-06	CACCUACGCUCCCGAGAAA	GAAUCUCCCGGGACACUUA	GGGCGACGGCAAAGUUAAA	GCACGAUGCGGGUCGAAAA	hypothetical protein LOC55780
892	C2orf12	BC069763	18.727	1.74602e-09	AAGCUGAGAUAACGAAUAG	GGAAACAUAACCUCUGUAC	GAACUAAGUGCCAUACUCG	GGUCAGCUGUGUAUGAUCA	Homo sapiens cervical cancer oncogene 4 mRNA, complete cds.
893	PCDHA3	NM_018906	18.735	2.85273e-08	GGACACUCCUAAGCAUUAU	GUACCUGAGUUAGUUAUUC	AGAGGACGAUCUAUAAAGU	AAAUAAGGAUAUCGCGUAU	protocadherin alpha 3 isoform 2 precursor
894	CRNKL1	NM_016652	18.752	1.50103e-10	GAUCAAGUAUGCCCGCUUU	GAAAGGGUACGAGUGAUUU	CAAUUAUGAUGCAUGGUUU	CGAGCGUGCUUUAGAUGUA	crooked neck-like 1 protein
895	LOC284274	XM_375543	18.753	8.88216e-08	GAAAAGACAUAGAAAAGAC	CCAAGAAGAAAGUGACAAU	CUCGAGAGGUGCAGACAAA	GUUGAAGAAGCCCAAGUUU	hypothetical protein LOC284274
896	CXCL16	NM_022059	18.774	5.70603e-08	CCGCAGCCCUUUCCUAUGU	GCACCUGACUCUAAUACCU	CAGCGUCACUGGAAGUUGU	GAAUUGAUGAGCUGUCUUG	chemokine (C-X-C motif) ligand 16
897	FNDC1	XM_294070	18.78	9.91131e-07	CAUAAUGGGUGUGAACAAU	GAGAGGGACAGGCACACUA	GAAGGCAGCCAGCACGACA	GAGUCCAGGUCACCGGAAA	fibronectin type III domain containing 1
898	GBA2	NM_020944	18.784	3.96299e-07	GGACGAAGCUCUAGAUGUG	GUACAAAUCUGCGCUGUUC	CCAAGAAGCCUAUGAGAGA	GGUAUUGGAUGACAGAUCA	bile acid beta-glucosidase
899	CACNA1G	NM_018896	18.787	2.56388e-08	GGACUUCUCUUCAUGUUGU	GGAACAAAGUCCUCUACAA	GAGAUCAGCCUCCCACUUU	GCGAGGCAGUUUAUGAGUU	voltage-dependent calcium channel alpha 1G
900	AFF1	NM_005935	18.788	1.27642e-08	CCACAAAGCUUGAUGGUGA	GCAGAAAGAGACUGUGAUA	GAUGAGCUGUCUAGUCGAA	GCAAUACAUACGCCUAGUA	myeloid/lymphoid or mixed-lineage leukemia
901	FATE1	NM_033085	18.792	4.05115e-05	GGAGUACGCUGGCAAUUUC	GAAUAUGACUGCCACCCGA	AGACUAGCCUGGAAGAGUU	AGGCAUACGUUUCCAUUAU	fetal and adult testis expressed transcript
902	LOC339524	XM_373854	18.793	8.69357e-08	GAAGAGUGCUGAUUGGUGC	UGGAAGACAUCCCAUGGAA	AAAGAAUUGUACUCAAGGA	CAGAGGUGGGUGUGAGAUC	CDNA FLJ41676 fis, clone HCASM2002502 (Hypothetical protein LOC339524).
903	LOC374973	XM_378894	18.8	4.78716e-05	GAAGCUGGGUGGUAAAUGU	AAGAAGAGUUCCAAACAAA	GGCAAGAACUUUCCACAGG	CAAGCAACAGGGAGGCAAA	LOC374973 protein (Fragment).
904	ANKRD46	NM_198401	18.803	2.58931e-08	GCAGAGGAGUAAAUAAAGA	AGCCUGAACUGGUGCAUUA	GCAGCAAGGUGAAGGAGUC	GAUGGGGACUUUAAUUAUU	ankyrin repeat domain 46
905	CATSPER4	XM_375821	18.809	2.94082e-05	GCAAGGUGUUUCCAUCCAA	GUGGUGAAGAACUGGAUUA	CAUGGUGGACUGUUCCUGA	ACUGGAGUUUGCUGGAGAU	cation channel, sperm associated 4
906	LOC401296	XM_379479	18.822	4.68239e-05	GCAUCCCGCUUCUUCUUUG	GCAGAAUCACUUGAACUUU	UCUGGUAGAUAAAGCCCUA	GGGCAAGAUGCGAAGGAAG	hypothetical protein LOC401296
907	KIAA0540	XM_295097	18.824	0.000170416	CCUCUGAGCUGCCAGGAUA	GCAAAUAUGCACACUCCUG	CAACUGGGACGCAUCCGUG	AGAUGGUCAACGUCAGAUA	CDNA FLJ35552 fis, clone SPLEN2004346.
908	FBF1	XM_371079	18.827	8.13808e-06	GCUGAUAUCUUAGGUCUGA	GAUCAAGGUCCCUCUAUUC	CAUCGAGAGUGCACACAGA	CGACAAGGAACCAAUCACA	Fas (TNFRSF6) binding factor 1
909	P11	NM_006025	18.832	8.80003e-06	GCAGUGAUGCCAUAACAAA	CAACUGGGACGGCUACUAU	GAGGAUAUCCCUUAGCUGU	GGUUUGGGCUCUAUUCAAG	placental protein 11 precursor
910	NKAIN4	NM_152864	18.836	5.69348e-07	GGAAGUCGGUGGCCUCUUA	UCUCUACCAUGUCAAUGAA	AAGGACAGCGAGCUACUGA	UGCGCUAUGUCAUGGUGUA	Na+/K+ transporting ATPase interacting 4
911	MSL3L1	NM_078628	18.859	2.38611e-11	GCGCAAAGCUGAGCCAGAA	CAGCGUAAAUUGGCAAGAA	GGUGUGGACUCUGUCUUAA	AAAGGUGACUUCGUCUAAA	male-specific lethal 3-like 1 isoform c
912	MAP6D1	NM_024871	18.864	9.71005e-09	GGAAGAAGUUCACUCCUAA	GAGUGAAGCCCUCAAGAUC	GCAAAUCCUCCGCGCAGUC	CGUCGUACAGACAGGAAUU	MAP6 domain containing 1
913	TRIM8	NM_030912	18.865	1.12569e-07	GCAAGAUUCUCGUCUGUUC	GGAAUGAAAUCCGGAAGAU	GGACAACUGUUACUGUUCU	GAACACCAAGUCUGUGAAA	tripartite motif-containing 8
914	INTS4	NM_033547	18.87	3.11178e-13	GAACUCUUAUGCUGUACUA	GCUAAAACCUGUCCAACAA	AGAUACGUCUCAUGGUGUA	GCACUAUGCCUACCUCCGA	integrator complex subunit 4
915	CATSPER4	XM_373824	18.871	1.23729e-05	CCAAGGGAAUGAAAUCAAA	GAUCCUCAUCUGAAAGUAA	GCAGCAUUAUAUUUCAAAG	CAUGGAAACGUGUGCUAUG	cation channel, sperm associated 4
916	TOPORS	NM_005802	18.874	3.18331e-06	GCUCAUGGAUCUUUAGUGA	UGAACAAACUCUCGAUGUA	ACAAAUGGGAGUAUACUUA	CGAUUUCGCUACCGUACAA	topoisomerase I binding, arginine/serine-rich
917	CATSPER4	XM_372803	18.896	2.96987e-07	CCAACACCCUUUCGUCUUA	GGAAAGAACAUGUCAAGUC	GGGAAGGCCUUUCUGGUAU	GCAAUGACUUCCACACGGA	cation channel, sperm associated 4
918	MRPL37	NM_016491	18.903	5.47031e-09	GUAACGAGGGUGUCAAGAA	CAAGACGAGUGCGUUCUGA	CGACUGAGCACUAAGGAUC	UGGAUAGGGUGUACGAGAU	mitochondrial ribosomal protein L37
919	HOXD1	NM_024501	18.907	1.87626e-08	CGAGAUAGCCAACUGCUUG	GCACGAAUUUCAGCACCAA	GUACUUAACUCGAGCCCGG	CCCACUAAGUUUAUCAAGA	homeobox D1
920	SR140	XM_097347	18.908	3.81372e-05	GAACCGAUAAGGAAGCUAU	GCACACUGCUGUUACGACU	GCAAGCCAUUCCCUCUCUA	GCUUCCCACUCUUUAAAUU	U2-associated SR140 protein
921	NUP210L	NM_207308	18.912	1.04594e-11	GUUAUGACCUCAAGACUUA	GUACACAUAUCGCAGCUAA	UGAAACAGUGGUCAUAGUA	GACCAGGGAAUAAGAACUA	nucleoporin 210kDa-like
922	C18orf45	NM_032933	18.924	9.46246e-05	UAAUGUAGCUGAAGUUAUC	CUUCUUACCUCACGAACAA	GCAAAGAUCUGUAGUGCCC	GUAGAGAUCAACAGCAGUU	hypothetical protein LOC85019
923	FBXL10	NM_032590	18.945	2.82164e-07	GCAAUAAGGUCACUGAUCA	GACCUCAGCUGGACCAAUA	GGGAGUCGAUGCUUAUUGA	CAGCAUAGACGGCUUCUCU	F-box and leucine-rich repeat protein 10 isoform
924	LOC286187	XM_209920	18.945	0.000160914	UAAAUGAGAUCCGUCAGAU	GGUCAGGCCUAUACCCUUC	CGUACCAGCUCAAGCCUUC	GUGCAGGUUUGGAUACAUC	hypothetical protein LOC286187
925	PRNT	NM_177549	18.95	1.29158e-12	CUACAUCUUUCCCAUCUUC	AGACUUCCCUUCUCUAGCA	CAUACUGCAUGGCCAUUAU	UCCCAUGUCUAACACAACA	prion protein (testis specific)
926	RPL35A	NM_000996	18.951	7.90852e-06	CAAGAGAUGCGCUUAUGUA	GGACACAGAAUCCGAGUGA	AGUCACUCCUGGCGGCAAA	UGUUUACGCCCGAGAUGAA	ribosomal protein L35a
927	ZNF394	NM_032164	18.951	8.55645e-06	GCACAGUUCCGCCGAGUUU	GUGCAACCCUCAUUAAACA	GAGGAAGACUCACCCGGAA	CUAAAUCGUCAUCAAAGUA	zinc finger protein 394
928	STUB1	NM_005861	18.955	5.05731e-07	CCGCGGAGCGUGAGAGGGA	GCAUUGAGGCCAAGCACGA	GAAGGAGGUUAUUGACGCA	AGGCCAAGCACGACAAGUA	STIP1 homology and U-box containing protein 1
929	UPRT	NM_145052	18.956	1.50048e-08	UGAAUCAGCUGCCAUAUAA	GAACAAGGUUUACGAGACU	CAACAGGGUACAAGUAUGA	GAGAAGCGGUGAGGCAAUG	uracil phosphoribosyltransferase (FUR1) homolog
930	ATP5F1	NM_001688	18.957	1.59308e-06	GAACUGGGCUUAUCUUGUA	GGGAACGACUGUAUAGAGU	AGAAUGCAAUUGAUACGGA	CGCCUGGACUAUCAUAUAU	ATP synthase, H+ transporting, mitochondrial F0
931	SLPI	NM_003064	18.959	3.1077e-09	GAAAGUCCUUCAAAGCUGG	GCCAAUGUUUGAUGCUUAA	UGACACUUGUGGCAUCAAA	AGUCUGUCCUCCUAAGAAA	secretory leukocyte peptidase inhibitor
932	LRRC4B	XM_290822	18.965	7.98199e-07	GAGUAUGGCUGGAAAGAUU	UAUAUGCUGUCAUGGGUUA	CCACAAACAACUCAACUCA	GAUGCAAGAUUCCGGCUGG	leucine rich repeat containing 4B
933	CASKIN1	NM_020764	18.969	1.5137e-08	GACCGAAGCGGCAGCAUUA	GCACAAACCCGCUAACCUG	GCUACGAGAACAUUGAUUU	CGACCAAGGAUUAUUGCAA	CASK interacting protein 1
934	IGSF11	NM_152538	18.969	2.86104e-07	CAACAUACCAUCCAUUUAU	GGAACGAAUUGGUGCAGUA	GAACAUCAGUGCCCUGUCU	CAGGAACAUUGGACUAAUA	immunoglobulin superfamily, member 11 isoform b
935	TOM1	NM_005488	18.99	3.91171e-12	GAACAGGCCAGACCACCAA	UUAGAAACCUGUGUCAAGA	GGACCGUGUUCAACUCAGA	UCCCUCAGAUCGCCAAUGA	target of myb1
936	SULT1A1	NM_001055	18.993	0.000346067	GCGCUUCGAUGCGGACUAU	AGAAGAACCCUAUGACCAA	GCACCCACCCUGUUCUCUA	GGAGAAGUGUCCUACGGAU	sulfotransferase family, cytosolic, 1A,
937	ZNF17	XM_039908	18.996	5.96882e-13	CAAGAAACCUUACAAGUGU	GGCAAGACCUUCAGUCAAA	GAAUGCAGCAGGACCUUUA	CGUCAUACCUUGUGUACCA	zinc finger protein 17
938	PSCD3	NM_004227	19.011	2.49986e-10	GGAGAAGGCCUAAAUAAGA	CAGCAGAGAUCCCUUCUAU	GAAGACCUCUCAUUAGAAG	GGAAUCAUCCCGUUGGAAA	pleckstrin homology, Sec7 and coiled/coil
939	OR6K6	XM_087208	19.019	0.00498194	CCAAACGUGUCCAUGCCUA	CCCAAGAGGCCAUGACUUU	GUAUAGCAGGUAACCAUUU	ACAGCUAUUUCCAGGGUAG	olfactory receptor, family 6, subfamily K,
940	FMN2	XM_114129	19.023	3.54739e-08	UGCCAGAGCUCUACUGUUG	CCAGUGAUCCCGCCAAGUA	AUUCAUCGCUCACCAAGGA	GUUCAAGGCUAUUACCCUG	formin 2
941	UBL5	NM_024292	19.024	4.18962e-05	GGAAGAAGGUCCGCGUUAA	GAACCUGGAGCUUUAUUAU	AAGAAGUGGUACACGAUUU	GGACUAUGAAAUCCACGAU	ubiquitin-like 5
942	RPS12	NM_001016	19.026	1.24999e-07	GUGAUGAGCCUAUGUAUGU	GUAAUGGACGUUAAUACUG	GCAGUUGUGUAGUAGUUAA	GCAAGGAGUCUCAGGCCAA	ribosomal protein S12
943	ZNF616	XM_091886	19.033	7.50411e-05	GCAGAAUUCUAAUCUUGUA	UAACAGGCCUGACGUACCA	GAAGUGCCAAUGACCUAUA	GAACUACUCAUGCCUAGCA	zinc finger protein 616
944	BBX	NM_020235	19.04	7.65707e-07	GCAGAGAUUUCUUCAAACA	GCCGAGAUAUCUUCAAGUA	GGAAGAAUCAAAGCUAAUA	CCGAGGUGCUACCAAGAUA	HMG-BOX transcription factor BBX
945	KRTAP13-2	NM_181621	19.04	7.64261e-07	GGAUCAACCUUCUGCAGAU	GGUGUCAGAUCCCUGGGUU	GCUGCCAGUCUCCUUGUUA	CAAGACGACUUACUCUGGG	keratin associated protein 13-2
946	PDCD1	NM_005018	19.042	1.07282e-10	GGGCGUGACUUCCACAUGA	CGGAGAGCUUCGUGCUAAA	ACAAUAGGAGCCAGGCGCA	GCAAUGACAGCGGCACCUA	programmed cell death 1 precursor
947	MOSPD1	NM_019556	19.045	1.12418e-07	GAUGAUCAGUCAACACAUA	CCACGGAGCUCAUAUUUUA	GAAAAGAGGUUGUUGCUAC	GCAGUCGUUUCAACCAGAA	motile sperm domain containing 1
948	WDR45L	NM_019613	19.056	0.00110688	UUAUUUCGCUGCAACUAUU	GACGGCAGCUACUACAAAU	AAGGGACGCUUAUAAGAAU	CAAACGCCGUCAUUGCAAU	WDR45-like
949	C20orf173	NM_080828	19.069	2.88167e-08	GCAACGACAUCGACCAAUA	GAGCGAGCUUGGGAAAUUG	UCAGAUGCUCUAAGUGAUA	GGACUUGUGUGCUGUUGGG	Uncharacterized protein C20orf173.
950	KBTBD5	NM_152393	19.076	5.09806e-10	GCGCAUACUUCCUGCAGUU	GAACAAGAUGUGCGUCUAU	AAUCGGACCCGCUGCCUUA	CUACGUAAUUGGCGGCAAA	kelch repeat and BTB (POZ) domain containing 5
951	C11orf17	NM_020642	19.099	3.27935e-07	CAACCCAUGUCUAUCGUUA	CCAGGGACCUAUUCUGUCA	CAUAGGGAAUGGUCAGAGA	AGUCGAAGCUGCACAUGUG	chromosome 11 open reading frame 17
952	LOC389207	XM_379260	19.103	2.7218e-09	GGACAGGACAUAUGUACUA	GAUCUGGCAUCCCAAGUUG	GGUUCCAACUCUAUGGGUA	CCACCACUUUAAAGACAUU	similar to glutaredoxin cysteine-rich 1 protein
953	GPR35	NM_005301	19.12	1.6541e-07	GGACGGAGACCCGCAUCUA	GGAGCACCCGGCACAAUUU	GGGCCAACCUCCUGGUGUU	GCAUCUACCUGACCAACAG	G protein-coupled receptor 35
954	OR5I1	NM_006637	19.123	9.35771e-07	GGACUCUCCUCUUUAUUUA	CAACAUGAGUUCCCUGGUU	GUUCUAAGAUCAAAGGUAG	GGUUGAUUGUCUUGUCAUA	olfactory receptor, family 5, subfamily I,
955	RPS6KB1	NM_003161	19.126	6.83407e-08	CCAAGGUCAUGUGAAACUA	CAUGGAACAUUGUGAGAAA	GACAAAAUCCUCAAAUGUA	GCAGGAGUGUUUGACAUAG	ribosomal protein S6 kinase, 70kDa, polypeptide
956	BTNL2	NM_019602	19.134	5.84493e-07	GAGCAUCGCAUCCAAGAUA	GAGAGCAGAUGGCAGAGUA	GAAAGACGAUACCAUCAUC	GCAGUCGCCUCCUUCCUAU	butyrophilin-like 2
957	C1orf88	NM_181643	19.155	3.41953e-10	GAACAUGUCAACAGAGGAA	GCUGUGAGGUUUAAGCCAA	CGAAUUUGAUUGGGAACAA	ACCUAAGCCUGUAUUAUAA	hypothetical protein LOC128344
958	SHISA5	NM_016479	19.165	3.56219e-10	GUACCUGUGAUGACCAAUA	GACCAAGCUACCAGGGCUA	GCAGUACCCACCACCUUAC	GGAGCAGCCGCGCCCUACC	scotin
959	MESDC2	XM_375261	19.17	4.0144e-05	CGAAGUGGCUAACCAAGAA	GAAAGAAGCCAAGUCUGAU	AAGAAGAUUUACCUGCAGA	GAGUCCAGCCUCUGAUGAA	mesoderm development candidate 2
960	MLL2	NM_003482	19.175	2.55663e-08	GCAAAUCGCUAGCAUCAUU	GAAAGAAGCUGCGGAAGGA	GCAGAUACCUUGUUUAGCA	CAUCAAAUCCGACAUCGUU	myeloid/lymphoid or mixed-lineage leukemia 2
961	CCNA2	NM_001237	19.177	3.72833e-07	GCUGUGAACUACAUUGAUA	GAUGAUACCUACACCAAGA	AAGCUGGCCUGAAUCAUUA	GGAAAUGGAGGUUAAAUGU	cyclin A
962	BUD13	NM_032725	19.178	7.8514e-08	CCGAGUAUCUGAAGCGUUA	GAAUGCGGAUUGUGGAUGA	CGUCAUGGUUCCUCAGAUA	GGAGAGUCCGUCAUGAUUC	BUD13 homolog
963	SCPEP1	NM_021626	19.18	0.00018881	GGCCAGAACUGCCUAAAUU	GAAAGCUGGUCAUAUGGUU	CAGCAUGUCUCUUCUCGAA	ACACAGAGCCACCUAGUUU	serine carboxypeptidase 1 precursor
964	RNF122	NM_024787	19.182	3.21158e-05	GAACAUUGGGAUUCUAUUG	UAAAGGUGAUGCCAAGAAG	GGAACCAGGCACAGAGUGA	CCGCAAGUGUCUGGUGAAA	ring finger protein 122
965	MGC13098	XM_379995	19.187	4.82551e-05	GUGAAGGGCUGGAAACUCA	UGACAUCGGUGAACUUAAC	GAUAUACCAUCGGGACUGU	GUAAGGAAUUAAGUGCCUA	Homo sapiens hypothetical protein MGC13098, mRNA (cDNA clone IMAGE:5017025), partial cds.
966	ACE2	NM_021804	19.192	0.00463834	GAACAUACCUUUGAAGAGA	GCACAAAGGUGACAAUGGA	GGAGGUGGAUGGUCUUUAA	GAGAGGAGACUAUGAAGUA	angiotensin I converting enzyme 2 precursor
967	UGT2A3	NM_024743	19.193	5.02603e-07	GAACAGUCAUUACCGAUUC	GAUUCAGGAUUACGACUAU	ACUCAAAGCCUUCGUUAAU	GCGAUCAGCUGCCCAUGAC	UDP glucuronosyltransferase 2 family,
968	RXRA	NM_002957	19.195	6.33487e-13	GGGAGAAGGUCUAUGCGUC	CAGGUGAACUCCUCCCUCA	CGAACGACCCUGUCACCAA	UUGCCAAGCAGCCGACAAA	retinoid X receptor, alpha
969	KIAA0194	XM_373094	19.215	3.72108e-05	GCACAGAAAUCAGAACAUU	UGAAGACUACAUUGACUUU	GGCCCGACAAGUAAUGCUA	CGUAGAAUGAAAGUAACAA	KIAA0194 protein (Fragment).
970	PPP3CC	NM_005605	19.216	1.4581e-06	GAAGAAAGCCCAUUCAUGA	GGAGGAAUGUCACCUGAAA	UCACAGAGAUGCUGGUAAA	GGACAAUUCUUUGACCUAA	protein phosphatase 3 (formerly 2B), catalytic
971	CNFN	NM_032488	19.217	2.60489e-05	GCACACAGGUCUCACGGAC	CCGCAUCUCCGACGACUUU	UACCAGACCCAGCUCAGUG	ACUGAAGAUCCGAGAGUAA	cornifelin
972	RAB10	NM_016131	19.225	9.15654e-08	GAAAGAAGAUCAAGCUACA	GGAAUAGACUUCAAGAUCA	CAAUGAAGAUGUGGAAAGA	GCAAGGGAGCAUGGUAUUA	ras-related GTP-binding protein RAB10
973	TUBGCP5	NM_052903	19.236	0.00132523	ACACAUAGCUGUUUACGAU	GUAUGCAACUUACACGUUA	GAAGUUUGCUGGUGGUGAU	GCAGAUUCAUCGCAUGUUC	tubulin, gamma complex associated protein 5
974	FLJ13305	XM_291019	19.243	3.42087e-05	AAGAAGAGCUCUAUCGAAA	GGAGUUACCCAACCUAGAA	GAACAUGCACCGAUAAGCU	GAUGAGAGAAUACCAACGA	hypothetical protein LOC84140
975	IRAK1BP1	XM_295178	19.244	0.000185574	GGAAAGACCAGUUCUGCAA	AAAUGGAGCUUGUCAAACA	GAACAUAUCCUCAGGUCUC	AAAGAAGGAUGAGUAAGUG	interleukin-1 receptor-associated kinase 1
976	STEAP4	NM_024636	19.25	4.65945e-06	GCAGAAGUCUUGAGCUAUU	ACAGAGAGCAUUAUGAUUU	GAGACGUAAUCUACCCUUA	UGAUGGAUAUUGUUCGUAA	tumor necrosis factor, alpha-induced protein 9
977	LOC284260	XM_211408	19.252	1.74943e-05	GCAAGUAGUUCGCAGUGUU	GGAAGAACCAGCCAGGAAA	UGGAAAUGCUUGUGGUUGA	GAGCAAGGCAACAACAGAU	Homo sapiens, clone IMAGE:3872963, mRNA.
978	LCE1B	NM_178349	19.256	1.12235e-07	GAACACAAAUGGCCAAAUA	AGCCUGAUGUGAAACAAUA	CCAAAGCACAGACCUAUAU	GGGCUCAACUCAAGCAUAG	late cornified envelope 1B
979	FGD6	XM_012219	19.269	3.33482e-07	GGACUUGGCGCCUCAAUGA	GGUCUAACCGGUCUCAAUA	GGACAGUGCUAGAUGCCAU	CAGAAGAGAGCGAUCCGGA	FYVE, RhoGEF and PH domain containing 6
980	PSMA5	NM_002790	19.269	2.59059e-10	GCUAAUUGCUGAUGCUAAG	CAACAAACAUUGAGCUAGC	GGACCUUUGUACAGUGUGA	GAUUGAUGCUCACAUAGGU	proteasome alpha 5 subunit
981	MGC13098	XM_374432	19.27	2.43912e-05	GAAUUGAUCUCAGAAGUAA	GAAGAAGGCCCGAAAGGCA	GGAAGAAACAAGCCUCACA	CCGCAGCUGAGAAGUUUAA	Homo sapiens hypothetical protein MGC13098, mRNA (cDNA clone IMAGE:5017025), partial cds.
982	GRHPR	NM_012203	19.282	8.90679e-06	CGUCGUGGCCUGCUCCUUA	GCAUCGACCACUUGGCUUU	GGGCCAAUCUCAAAGUCAU	GUUCGUCACCCGCAGGAUA	glyoxylate reductase/hydroxypyruvate reductase
983	RAB3IP	NM_022456	19.292	6.08615e-09	CAAGAAAGGACAACUAUAA	GAUAGUCUGUCUCGUUUAC	UGGAAGAACUCACAGCUAG	UUACAGGGUGCUACUAUAA	RAB3A interacting protein isoform beta 2
984	SNX6	NM_152233	19.292	2.58397e-07	GAUGAAGACCUCAAACUUU	UAAAUCAGCAGAUGGAGUA	CAAGAAGAGUUGCUGCAUU	CCGCGGACUUAAAGCAAUA	sorting nexin 6 isoform b
985	EIF5A	NM_001970	19.299	8.20572e-08	GAAGAUAUCUGCCCGUCAA	GAAGUACGACUGUGGAGAA	CAUGUAAGAUCGUCGAGAU	UCAAGGCCAUGGCAAAAUA	eukaryotic translation initiation factor 5A
986	TMEM43	NM_024334	19.299	8.07186e-07	GCACAUCAUUGGCGCCUUA	GGAGGCACGUGGAGAUGUA	GGUGUUUCAUAGAGAACUA	CCGAGAGAUUGGCCACAAA	transmembrane protein 43
987	C11orf48	NM_024099	19.311	1.99963e-08	UGAAGGACCUUGAAGAUGA	UGAAGAAGAAGCUGUUCAA	AGCCAGGACUAGUGAACCA	CUAGUGAACCACAGCUCAA	hypothetical protein LOC79081
988	SERPINF1	NM_002615	19.313	2.99792e-09	GGAGGAUCCUUUCUUCAAA	GCUGAAGCUGAGUUAUGAA	GCACAGGGGCGCUGGUGGA	GCACGAGCCCCACGACCAA	serine (or cysteine) proteinase inhibitor, clade
989	RPS26	NM_001029	19.322	1.28537e-05	CUGUGUGAGUUGUGCAAUU	GAACAAUGGUCGUGCCAAA	GAUGCGUGCCCAAGGACAA	ACAGCAAAGUAGUCAGGAA	ribosomal protein S26
990	TAF3	XM_291729	19.335	2.20268e-06	UAACAAGCCUGACGAUGGG	CCUCGGCUAUUAAGCACUA	CGACUGCGAUGACUGGUAC	CGCUAGAUGUUGUGUUAUU	Transcription initiation factor TFIID subunit 3 (TBP-associated factor 3) (Transcription initiation factor TFIID 140 kDa subunit) (140 kDa TATA box-binding protein-associated factor) (TAF140) (TAFII140).
991	C16orf33	NM_024571	19.336	2.17039e-07	GAAAGAAGCUCCGAGACUA	GAAGUCAACUCCCAAAUAG	GAAGUAAUGCCCGUGGUUG	UAGAAUACGGCCAGGCAAU	U11/U12 snRNP 25K protein
992	BCL3	NM_005178	19.348	9.4836e-06	GAACACCGAGUGCCAAGAA	GAGCCUUACUGCCUUUGUA	GGCCGGAGGCGCUUUACUA	UCGACGCAGUGGACAUUAA	B-cell CLL/lymphoma 3
993	ZSCAN5	NM_024303	19.349	2.54844e-09	GAGAAGAGGUUUACGUGUA	CCACGGAAAGGAAUAUAUU	GGACAAGCUGGGAUGAAUU	UCUAUGGCAUCCUCAGAAA	zinc finger and SCAN domain containing 5
994	CRIP1	NM_001311	19.355	2.95788e-08	GAGCCGAGAGCCACACUUU	GCACGAAGGCAAACCCUAC	GCAGCCAUGUUUGGGCCUA	CGAGAAAUGUGGGAAGACG	cysteine-rich protein 1 (intestinal)
995	AVPR1A	NM_000706	19.358	1.48469e-06	UUGAAUAGCUGCUGUAAUC	CAAAUUCAUUCCUGUUUCA	UGGAAGGACUCGCCUAAAU	CAACAAACAGUACGGGUAU	arginine vasopressin receptor 1A
996	ISOC2	NM_024710	19.358	2.47027e-07	GCGAAGGGCUCAUUCUGCA	CAACAUCGCCUACUUCCCA	GAGACAGAGUGGUGCCUUC	CUGCUUGAGGUGCCAGUCA	isochorismatase domain containing 2
997	MYST1	NM_032188	19.38	5.82727e-06	GCAAAGACCAUAAGAUUUA	CAAGAUCACUCGCAACCAA	GGAAUUCUAUGUACACUAC	AAAGAGAUCUACCGCAAGA	MYST histone acetyltransferase 1 isoform 2
998	EFHC2	NM_025184	19.381	2.91607e-07	GCACAGAGGUUGUCUUCUA	GAAUGUGAAUGGUUACCUA	GCCCUUACGUCCCUACGAA	GGACUUCUAUCCGGCGUCA	EF-hand domain (C-terminal) containing 2
999	FAM14A	NM_032036	19.382	1.34937e-05	GGAAUUCACCUUCUUCUUC	GAAGAUGAGGCAAGAGAAA	CAGAGAAACAUGAGGAAUA	CAGCUGAACCCGAGGCUAA	TLH29 protein precursor
1000	ADAMTS14	NM_080722	19.389	7.34398e-07	GGAUCCAGUUCACCAAAUA	GAAGGCGGAUGACAAGUGU	GGGAAUGGCUGUGCAGAUG	GCAGACAUAUGGCCAGGAU	ADAM metallopeptidase with thrombospondin type 1
1001	FBXO8	NM_012180	19.395	1.17494e-08	GAACCCACCUUUAGGAUUU	GAGAAUCUAUCUUGAUGAA	CAGGAAGGAUUCAUUAAUU	UGGCAAGGGUUGUGCAAAU	F-box only protein 8
1002	LOC200810	XM_114301	19.402	1.66148e-05	GGAGCAGGCUGGUGAUGCA	GAAGCUGGGUGGCACUCAC	ACAUACAACUCCUGGGCCA	CUGGACAGAGUUUGAACAA	hypothetical protein LOC200810
1003	CNTD1	NM_173478	19.405	6.87368e-10	GCCAAGAGAUAAUAAGAGA	UAGGCUAUCUACACACUAA	CCUAGAAAGGUUUAUGGUA	GCAGAGCAUCACUGGUAUU	cyclin N-terminal domain containing 1
1004	FLOT2	NM_004475	19.408	0.000112104	GGACGUGUAUGACAAAGUG	GCAGAAGCCUACCAGAAAU	CAAGAUUGCUGACUCUAAG	GGCAGAAGCCUACCAGAAA	flotillin 2
1005	RPL37	NM_000997	19.41	7.92518e-06	GAAAGUAUAACUGGAGUGC	GCAGAUUCAGGCAUGGAUU	UUUGGAAAGCGUCGCAAUA	CGGAACUGGUCGAAUGAGG	ribosomal protein L37
1006	C22orf32	NM_033318	19.415	1.19576e-12	GAGGAAAGAUGGCGAUGUC	CAAGAACUUUGCUGCUCUA	GCGGCUCGCUGGCUAGUAU	CGUGUGUUCUCCAUUGUGA	hypothetical protein LOC91689
1007	C10orf68	NM_024688	19.419	8.67662e-08	GGACGUAGCAUACCAGAUA	GAAGAGAUAUACUAAAGGA	GAAGAGGUCUAAUGAAGGA	AAACCUACCUAUAAAGUGU	chromosome 10 open reading frame 68
1008	PSCD1	NM_004762	19.423	2.31036e-08	GGAAUCAUCCCUUUAGAGA	AAGAGACGCUGGUUCAUUC	GGGAGAGAGAUGAGUUUAA	GCAAUAAUGGCGUGUUCCA	pleckstrin homology, Sec7 and coiled/coil
1009	FLJ36208	XM_086937	19.434	0.000149251	CAGGGAAGAAUCUGAAGUA	GGACACCGACCUAAGUCAA	GGAUUCACUUGGCGACAUG	CAAGCAACUUCACAACCCA	hypothetical protein LOC283948
1010	TCERG1	NM_006706	19.439	0.0047288	UGACAAACGGUAUCUAGUA	CCAGAUGGAGUUAAGGUUA	GCAAUGAUGCAAAUAGUCA	GGGCGAGAGUGAACGAUUC	transcription elongation regulator 1 isoform 1
1011	SNRPD1	NM_006938	19.44	5.41967e-10	GGAAAUAACAUUCGGUAUU	GCUGAGUAUUCGAGGAAAU	GAACACAGGUCCAUGGAAC	GCAUGAAUACACAUCUUAA	small nuclear ribonucleoprotein D1 polypeptide
1012	CCR1	NM_001295	19.443	5.48051e-07	AAAGCUGUCCGUUUGAUUU	GGUGAUGCCAUGUGUAAGA	CUAAGACGACCAAAUGAGA	CCUCUGUACUCCUUGGUAU	chemokine (C-C motif) receptor 1
1013	FAM111A	NM_022074	19.444	1.24953e-07	CUAAAGAGCAACAGAAUAA	CCAGCCAGUUGAUGAAUUA	CGACUGAAUGUGUCAAAUU	UUAGUGGGUUGAUACAUAU	hypothetical protein LOC63901
1014	LOC286076	XM_209889	19.445	2.11762e-05	GUAAAGUCCACCAAGAUUA	ACACUUGCCUGGCCUUUGU	AAGGUCAGGUCCACAGAAA	UGUCUUUCCUUCUAACACU	hypothetical protein LOC286076
1015	LOC136288	XM_294219	19.446	0.0006385	CGAGAAGGGUCGCCAGUAC	UGUACACCCUGGAGCAUUU	GAACGAGAUCGGCUACAUC	CAACUACACCUACUGCGUG	LOC136288 protein (Fragment).
1016	APBB1	NM_001164	19.457	7.14825e-07	CUACGUAGCUCGUGAUAAG	GGAUGUCCCUUUCCAAGUG	ACCCAGGGAUCAAGUGUUU	CGUCAGCUCUCUUACCACA	amyloid beta A4 precursor protein-binding,
1017	TLK2	NM_006852	19.457	9.52081e-08	GAAAUGAUCUGGACUUCUA	CCAAAGAUCUCAAAUAAAG	GCAUGGAGCUAACAUCACA	GGGAAGAGAUAGAAAGACA	tousled-like kinase 2 isoform B
1018	FAM83A	NM_032899	19.458	6.04448e-06	GAAAUUCGCUGGCCAAAUC	GGAACAUCCUCUCCAAGUU	GAUAUACUGUGCCAAGUCA	CGGUGGAGCUGUUUGACGA	hypothetical protein LOC84985 isoform a
1019	NAT6	NM_012191	19.458	1.25645e-07	CAACUGAGCUUACCCUGGA	GAGAUGACCUUCAAUCCUG	GACCAGGUGCACUUCUAUA	GAUCCUGCGUGCCAGCCAA	N-acetyltransferase 6
1020	QSOX1	NM_002826	19.483	4.4472e-08	GAAUCCAGGUCCUUCUAUA	CGAGAAAUAACGAAGAGUA	GGAUAGAAGUGGGCAGGUU	GGAAAGAGGGUGCCGUUCU	quiescin Q6 sulfhydryl oxidase 1 isoform b
1021	ZNF251	XM_070233	19.484	4.99396e-05	CAACAGGAAUAAGAAACUG	CGCCACAAGUUCCUGGAUA	CGAGGUGAAGUUUAUGAUA	CCAAGAAGUAUGAUGCAAU	Homo sapiens cDNA FLJ20428 fis, clone KAT03458, highly similar to Z184_HUMAN ZINC FINGER PROTEIN 184.
1022	HLA-DQB1	NM_002123	19.49	1.8446e-09	GGAGACAGCUGGCGUUGUG	GAUUUCGUGUACCAGUUUA	ACAGAGCGCGUGCGUCUUG	UGAGCAGAAGCAUCUAUAA	major histocompatibility complex, class II, DQ
1023	SLC34A3	NM_080877	19.497	8.90679e-07	CAUCAUGGGUGUCAACGUA	CCAAAGAGGCCUACUGCUA	UAACAGCAGUCUCAUUAAG	CGAGAACCCUGAGAUCUUG	solute carrier family 34 (sodium phosphate),
1024	CADPS2	NM_017954	19.508	2.09273e-11	GAAAGGUGGUCCGGAAUUU	GCAGACACCUAUAUUAUGU	GCAACGCAGUUCGGAGUUA	GUGCGGAGUUUGCCAGAAA	Ca2+-dependent activator protein for secretion 2
1025	PSG4	NM_002780	19.509	3.16419e-07	GCAAAUGACAUACCUCUAC	UGUAGUAGACGGUCAAAGA	GGAAUCCGCCCACAACUGC	CCAACAGGACCCUCUUUAU	pregnancy specific beta-1-glycoprotein 4 isoform
1026	C8orf12	NM_058168	19.515	5.25774e-11	GAUAAGAGACCCGGAGAAA	UAUCUGGAGUGAAAGUAAA	GUAAUAAUCCCUCUGUUUC	GACAUGAACUCAAGGAGGC	Homo sapiens mRNA for hypothetical protein (ORF1), clone vir17.
1027	KIAA1430	XM_087499	19.518	3.6936e-05	GCCCACAAGUACAGACUAA	GUGAAACGGCCCUGCUAUA	AGGAAGACCUGCACCAAAG	GGGAGCGAGAGUCUAGAAA	KIAA1430 protein (Fragment).
1028	BEX1	NM_018476	19.521	2.637e-08	CAGUAUAGAUGGGAUAUGA	CAAAGAGAAACUAGCAGUA	CAUGGAAAAUGCCAACCAA	CUUUGGAUGCUGGUGAAUA	brain expressed, X-linked 1
1029	TPSAB1	NM_003294	19.523	5.84444e-08	CCACAUUUGUGACGCAAAA	UGGAGGAGCCGGUGAACGU	CGGGAGACGACGUCCGCAU	UGGACUGGAUCCACCACUA	tryptase alpha/beta 1 precursor
1030	C6orf72	NM_138785	19.528	5.60712e-12	GGAAACCACUGUAGAUGAA	AAAGCAUGCUCUACUCUAU	GUAAUAACCAUCUUAAAGG	GGAGUACUCAGACAUUCAA	hypothetical protein LOC116254
1031	EIF4E	NM_001968	19.531	6.82711e-07	GACGAUGGCUAAUUACAUU	CAUAUCCAGUUGUCUAGUA	GUGAUAAGAUAGCAAUAUG	GAGACGAAGUGACCUCGAU	eukaryotic translation initiation factor 4E
1032	WDR4	NM_018669	19.531	3.0354e-07	GCACCUGUCUAUGCUGUUA	GGACGUGGCUUUCGAGGAG	GCAGACAGCAGUUGGUGUA	GAGCACCGUGUUAAAGAAA	WD repeat domain 4 protein
1033	C14orf65	NM_173700	19.536	4.61938e-07	GAAUGCUGAUGGCAAGAUA	GAAGAAGGCCCUCCACCGA	CUGCAGAAAUACACCAAUA	ACAGGGAAGUGCUACGUUG	Homo sapiens cDNA FLJ36650 fis, clone UTERU2000023.
1034	KLHL15	XM_093087	19.562	1.26828e-05	GGAUAAAGCUUCGGUUAAC	CAACCCGUAUCUACCCUAA	GGAUCGAGAUUUAGAACAG	GAGGUGGAGUGAGAUUUAU	kelch-like 15
1035	LUC7L	NM_018032	19.563	6.48298e-10	GAACUGAGCUCGCCAAGAA	GGAAAUCAGUGCGGAAGUU	CGAGAGCGACGGAAAUUGU	GCUAGGGGCUGAAGGUAAU	LUC7-like isoform a
1036	LOC339977	XM_209616	19.569	0.000142821	AGAGAAAUCCCUAGUGAAA	GCAGAAACAAGAAUGGCUU	GGAUGAAUUGGAACACAUU	GGCGAUAUUGUCCGAGAAA	hypothetical protein LOC339977
1037	C6orf154	XM_168060	19.59	0.00025912	GCUGUGGCCUCUAGUCGUA	UGGCGCAGCUCAACCUUAA	GAUCCCAGCUCUCAGAUGG	GCUAAUGACGUCAGGACUA	hypothetical protein LOC221424
1038	FBS1	NM_022452	19.59	3.26291e-07	CCACAAGCUUCGCCUCUUU	CAAGGAAUCUGUGCGGGUA	AAGCUUGACUUUCGGAAUG	GCGUGUGGCUUACAUGAUC	fibrosin 1
1039	SLC38A10	NM_138570	19.59	1.7509e-07	CGUGUGGGCUUCAUGAUGU	GCGCUGAUCUACAAGAAAA	GCACCUGCAUCGCCUUCUA	GGAUGAGCCGUCAGUGAAA	solute carrier family 38, member 10 isoform a
1040	TOMM22	NM_020243	19.607	7.5234e-06	CGGAGAAGUUGCAAAUGGA	GAUCUUUCCCUCUUUGUGG	ACGAAUUGCUCCCGAAAGG	AUUGGGACCACUUCCUUUA	mitochondrial import receptor Tom22
1041	DDX19A	NM_018332	19.614	3.4103e-09	CAUAUGAGCUGGCGCUUCA	GGACGGGAAUCCUGACAAU	UCAACAAGCUGAUCAGAAG	GAACGCAUUACCCAUGAUG	DDX19-like protein
1042	C21orf56	NM_032261	19.615	2.73908e-07	GGAGCUACUACCUCAAUGA	CAUCAACACCUACGGAAUC	CCGAGAAGAUCGAGCAGAC	GCAAGCUGGUCAUCGACGU	hypothetical protein LOC84221
1043	FAM63A	NM_018379	19.621	2.43773e-07	CAAUGACAGUGCUGCCUAA	GACCAAGCUUUGCUGCCUA	GGGUGAACUUAGCGUCUUU	GUAGAGACAAUAAGGGCAU	hypothetical protein LOC55793 isoform 1
1044	MARS2	NM_138395	19.622	6.05224e-13	GGCCACCUCUCAUAUCAUA	GAUCCUAGGACUUGCCUUA	GAACCGAUGCACUGCCAAA	CUACAAGGGCGUCUAUGAA	methionine-tRNA synthetase 2 precursor
1045	WDR45	NM_007075	19.622	1.53179e-09	CCCGAAAGCUGUUUGAGUU	GAGAGGCUUUCGACGUGUA	GUCCAUAUCUUUGCUCUCA	GAUCAAUGCACAUCAGAGU	WD repeat domain 45 isoform 1
1046	PPCS	NM_024664	19.624	2.34422e-07	CGACAGUCCUUUGUGUUUA	CAGUAGAGUUCACCACUUU	AGAAUGCACUUCCGGGUUU	UCGGAAGGCUUUGGAAAUU	phosphopantothenoylcysteine synthetase isoform
1047	DYNLL1	NM_003746	19.627	1.48144e-08	GGACAUGUCGGAAGAGAUG	GCUCAUAUCAAGAAGGAAU	CCGAAAGGCCGUGAUCAAA	GAAGUACAAUCCCACCUGG	dynein light chain 1
1048	NEU1	NM_000434	19.627	0.000210611	GAAAGAGACAGUCCAGCUA	CGGAAUCUCUCCCUGGAUA	CGAUGGAGCUUCAGCAAUG	AGUGAGCGAUGUUGAGACA	neuraminidase precursor
1049	RGS20	NM_003702	19.63	5.81534e-08	GGAGAAAUCUAUUGAAGCA	GAGAAGUGAUCAACAGAAA	GAAGAAAGCCCUGCUCCUA	GAACUCUGCUGUCUAUAAG	regulator of G-protein signaling 20 isoform a
1050	SAP30L	NM_024632	19.631	1.72845e-06	GAGCGUAAGGCACCUAUAU	UAAACGACACUACAAGUUG	GCACGACACUGACAUUCCU	GACCAGACCAGGCUUCAAU	SAP30-like
1051	FZD3	NM_017412	19.64	3.65562e-08	GAACCAAGAUAAAUUAGUG	GAGAAGAACUGUCAUUUGC	GUUCGAAGCUCAUGGAGAU	UGAUUGAUGUCACAAGAUU	frizzled 3
1052	UBA1	NM_003334	19.647	0.000473384	GCUCAGACCUGCAAGAGAA	UAAGACAGAGCACAAAUUA	GCUAUGGUUUCUAUGGUUA	CAAGAACUUUGCCAUGAUU	ubiquitin-activating enzyme E1
1053	C2orf16	NM_032266	19.652	4.16996e-07	GAGGUUCGGUUGCAUCUUG	GAAUUAGCAGCCCAUUUAA	UGAAAGAGAUAGACCCGUC	GGGCUAAAGUGAGAACCAA	hypothetical protein LOC84226
1054	NSBP1	NM_030763	19.659	4.22575e-06	GCAAGAAGCAGUUGUUGAA	GCUAUGCUUGUGCCAGUUA	GCCACAGAGUAUUGUUUAA	GCAGGUCAAGGUGAUAUGA	nucleosomal binding protein 1
1055	ZDHHC6	NM_022494	19.666	2.02343e-07	GGACUGUCAUGAUUCUUUA	GGACUUGAGUGGCCAGUAA	GGGAUUAGCUUUAGGAACA	CCAUGUAUCUCCAGUAUUG	zinc finger, DHHC-type containing 6
1056	LDB3	NM_007078	19.685	3.53187e-10	GAGAAAGACUACAUCAAUC	GAUCAAGUCUGCCAGCUAC	CACGACACCUGCUUCAUUU	AGAACAACGUUUACUGUGA	LIM domain binding 3 isoform 2
1057	TNFAIP3	NM_006290	19.686	2.24743e-07	GGGAAGAUUUGAAGACUUA	GCACCAUGUUUGAAGGAUA	GCGGAAAGCUGUGAAGAUA	CAGCAUGAGUACAAGAAAU	tumor necrosis factor, alpha-induced protein 3
1058	MGC39584	NM_001004348	19.687	1.20875e-05	CAACAUCUGCGCCCUUGUA	CCAACAACCUCGCUCACAA	GCAAUACGCACUCCUAGAG	GCAAAGGCUCAUCUCACUA	Homo sapiens hypothetical gene supported by BC029568, mRNA (cDNA clone IMAGE:4838327), complete cds.
1059	TSPY2	NM_022573	19.687	6.20784e-08	UUGCUGAGAUCCUAUGUAA	CAACAGCAGCCUUAACUUC	GACCACAACUUCGCAGGAU	AGAGAAGCAUCGUGUUCAU	testis specific protein, Y-linked 2
1060	OAT	NM_000274	19.714	2.72525e-06	UAACGUACUUGGUGAAUAU	GGUAGGACGUUGUCUGCUA	CCUGUAAACUAGCUCGUAA	GACCAUUUAUGCCGGGAUU	ornithine aminotransferase precursor
1061	GALNTL1	XM_031104	19.716	1.84438e-08	UCAUCAGUCUGGAUAAUUU	GUAAUGCCCUCACCUACAU	CAUAAGGACGCCUGUCAUA	GAUCUUUCAUCCAGCAUUC	UDP-N-acetyl-alpha-D-galactosamine:polypeptide
1062	SCAND2	NM_080924	19.716	2.87e-12	GCAACAUCUUCUACGACUA	AGUGAGCUCUGCUGCCUUU	GCGCCGACUUCCAGUACAG	UCGCCUUCCUGGUGCCUGA	Homo sapiens SCAND2 mRNA, complete cds.
1063	RBM26	NM_022118	19.719	1.71348e-07	GACCAUAACUCUUACGUAA	ACAAAGGCCCAACUUGAUA	GCAAGACUCUCGAGCCCAU	GGACUAACAUCAGGGGAUA	RNA binding motif protein 26
1064	C10orf79	NM_025145	19.724	5.59433e-08	GCACCUACCUGGCUAGUUA	GUCGAGCUCUUAAGUGUUU	GGAGAAUCAUUAUUUAAGC	GAUAGAAGUUACAUGAUCG	hypothetical protein LOC80217
1065	PRODH	NM_016335	19.725	4.69822e-07	GGACAGAGGCUAUUCAACA	GAGAACAGCAGCCUCAUGA	CCAAAUGGCUGUGGAGCAA	CGAAUAAGCGGGACAAGCA	proline dehydrogenase 1
1066	ZNF542	NM_194289	19.727	9.64439e-08	CCACUUCUAUGCCAAAUCU	GAACCGUGGUCUGCUGGAA	GAUCAAGGCCACGUGUUGU	CAGAUGCGCUUUGAUGGGC	Homo sapiens cDNA FLJ90087 fis, clone HEMBA1005230, weakly similar to ZINC FINGER PROTEIN 140.
1067	SPRY4	NM_030964	19.729	5.54012e-08	GCACGAAUGAGGACGAUGA	UGUGGAGAAUGACUACAUA	CAACGGCUCUUAGACCACA	UGUGGGAAGUGUAAAUGCA	sprouty homolog 4
1068	COX8A	NM_004074	19.738	2.31185e-08	GCGCCAAGAUCCAUUCGUU	GGAAUUGGCCGUUGGGCUU	CUACAGGAGGCCAGAGUGA	CGGGCUGGAUCCUGUCACA	cytochrome c oxidase subunit 8A
1069	ECE1	NM_001397	19.739	9.90915e-05	GAAAGGCGCAAGUAUACUA	AGAAGGUGCUGACCGGAUA	GAGCAUAGCCACCGAGAUC	GAGAAAGGCGCAAGUAUAC	endothelin converting enzyme 1 isoform 3
1070	CABC1	NM_020247	19.743	2.02736e-05	GAAAUAAGCAGAUGAAGAU	UAACUCCUUUGCCCAAUAA	GGUGAGAAGUGCAAGAAUG	GGCGAAAUCCAUAGAGAUG	chaperone, ABC1 activity of bc1 complex like
1071	RPL3L	NM_005061	19.746	2.17585e-09	GAAAGUCCCUCCUGGUGCA	GCAGAACACCUCAGUGAUG	GCCAAGCCGUGGAGAAUAU	UACAAGGACUGGCACAAGA	ribosomal protein L3-like
1072	ANKIB1	XM_374386	19.747	0.000124141	CGAGAAGGGUCGCCAGUAC	UGUACACCCUGGAGCAUUU	GAACGAGAUCGGCUACAUC	CAACUACACCUACUGCGUG	Ankyrin repeat and IBR domain-containing protein 1 (Fragment).
1073	SLC38A6	NM_153811	19.749	1.97997e-08	GAGAAAGGCUUCCAGAUUU	GGACAAACACUACUAAUAA	GCAACGAACUUCACAGACA	AGAGAGUGCUUAUGCCUUA	solute carrier family 38, member 6
1074	ERP27	NM_152321	19.754	3.7329e-07	CCACGUGGCUCACAGAUGU	GGACAGUGGUAUGAAAGAA	CGAAGACAUUGAAAGCAUU	CAACAGCGUAAUUCAGAUU	endoplasmic reticulum protein 27 kDa
1075	C6orf115	XM_291154	19.754	0.00148957	GCAAGCGCCUGGUCUGCUA	GGAAGUGGUUCAUCGAGCA	GGACAGAGGACACACCUAC	GGAAUCAAGCUGGCUGUUG	Uncharacterized protein C6orf115.
1076	TTC31	NM_022492	19.755	3.52055e-09	GAAAUCAACUGGACAGAGU	GGAAUUCGGUCCAGAGGAU	GGAAGCGACAGGAGCGUUU	GGAUCAAGCUAGACUGCUC	tetratricopeptide repeat domain 31
1077	RASSF4	NM_032023	19.757	7.51269e-06	CAUAAGACCUCCGUGUUUA	CGACACCGGUUCUCUAUCA	GUGAGAAGAUCGCCAGGAU	CCCAUGAAGUCGCUCAGUA	Ras association domain family 4
1078	ASAH1	NM_004315	19.772	4.29778e-09	CACCAUAAAUCUUGACUUA	GGUCAUAACUGAGCAACUA	UAUAUGAACUCGAUGCUAA	GAAAAUAGCACAAGUUAUG	N-acylsphingosine amidohydrolase (acid
1079	TCEAL2	NM_080390	19.772	8.33354e-10	GGAAUGCCUUCGAAUCAAG	UGGCUAGGGUGGAGGAUAA	GCAAUAUAAGGAAGCCAUA	GCAAGAGAGUUGAGGAACC	transcription elongation factor A (SII)-like 2
1080	MGC13098	XM_379840	19.788	2.92223e-05	GCUAAGGGCUGCAGGAUAG	GUACAUUUGUCCAGGAAUC	CGAACCAGAUUAAGAGACA	GAAAGGGGUUCGCAAGGAA	Homo sapiens hypothetical protein MGC13098, mRNA (cDNA clone IMAGE:5017025), partial cds.
1081	CENTG3	NM_031946	19.792	1.41202e-08	CCACAGAUCUGAAGCGGUG	GUAGUGGCCUUGCGAAAGA	GCAGUGGUGUUUGUGUUCA	UCCAGACGGUGUACAACUA	centaurin, gamma 3 isoform b
1082	C16orf62	NM_020314	19.798	1.14615e-06	GAGUGGAGCUCCCAUCUUA	GCACAUGACUCCAGAUCGU	GACGUACCUUUACCACAUA	GGAUAGCCGCAGCGUCUUA	hypothetical protein LOC57020
1083	TIMM44	NM_006351	19.799	4.38726e-08	GACAAGGACCGGUUUCUGA	GAUGAAGUAUGACGAAAGC	CAAAGACUGGUGCUAUGAA	GCGAGGUGCUACGGAAGAA	translocase of inner mitochondrial membrane 44
1084	VSTM2L	NM_080607	19.806	8.20269e-11	GGGCCUCGAACCAGCUAAA	CCAAAAUAAGUGUGGUCAA	GGUGAAGCCCACGGACGAA	GGUGGUAUGUACGGAGCCA	V-set and transmembrane domain containing 2
1085	OTUB2	NM_023112	19.807	1.72546e-11	CCGUUUACCUGCUCUAUAA	GAGCAGACUUCUUCCGGCA	AGAGAAGGAUGGCUCAGUG	AAAGAACGCGUACUGCAGA	OTU domain, ubiquitin aldehyde binding 2
1086	C11orf65	NM_152587	19.81	6.80312e-08	CAGAUUAGGUGGAGUUAAA	GCAAAUGGGAAUACCAGAU	GGAUAGAUUCUGUGAUGGA	GAUCAUAGUGGCUGGUAUC	hypothetical protein LOC160140
1087	CYP2C19	NM_000769	19.813	5.69168e-05	GGGAACCCAUAACAAAUUA	GCACAACCAUAUUAACUUC	GAAAACAUCAGGAUUGUAA	GCAAUAAUUUUCCCACUAU	cytochrome P450, family 2, subfamily C,
1088	GOT2	NM_002080	19.813	9.39472e-09	GCAUGCAGCUACAAGGUUA	CCGGAUUGCUGCUGCCAUU	AACAUGGGCUUAUAUGGUG	CUUGAAGAGUGGCCGGUUU	aspartate aminotransferase 2 precursor
1089	DKFZp434B172	XM_211853	19.813	7.30069e-05	GGACAGGAACCUCUAGACA	CGAGAUAAGCGGAGAAAUC	GCACCUCCAUCUAAGCCUU	GCCAAAGCCGGAGGAGUGA	Homo sapiens cDNA FLJ33682 fis, clone BRAWH2002601, weakly similar to AD021 protein.
1090	UROD	NM_000374	19.816	0.000618659	CAUGGACCCUGAUGACAUA	GGAAGACGGUGACAUUGCA	CCAGGCAGGCCGUUACUUA	GAUCAUCUUUGCUAAGGAU	uroporphyrinogen decarboxylase
1091	PSCD2	NM_004228	19.817	1.29527e-09	GCAAUGGGCAGGAAGAAGU	AAACCGAACUGCUUUGAAC	UGGCAGUGCUCCAUGCUUU	GCCAAUGAGGGCAGUAAGA	pleckstrin homology, Sec7 and coiled/coil
1092	C16orf57	NM_024598	19.823	2.09856e-07	GAGAAAACCAGGACCUUUA	AAUUCAACCUCACCACUUU	AGGCAGAGAUUUCCAGUAC	CGUAUGACCUCCUUCCACA	hypothetical protein LOC79650
1093	PRAMEF9	XM_290948	19.834	1.6423e-09	GAAAGGAUAUACCCAGACA	GUUAUGAGCGUGAGUUGUA	GAGCAAUCUUCGUGAACUC	CUUGCAAGCUGUCCUGAGG	PRAME family member 9
1094	RBMY1A1	NM_005058	19.834	3.01713e-08	CAACAAGACAUGAUGGUUA	CAUCGAAGUUCCCGAGAAA	GAUGAAAGUUAUUCUAGAG	CGUCGAAGUUCCCGAGAAA	RNA binding motif protein, Y-linked, family 1,
1095	MFSD5	NM_032889	19.838	2.86925e-07	CGGAAUAUGUUCAGCAUUU	CAAACUCUCUCAAGACUAC	GCUCUUCCCUGUACCGUAU	GGUUUCAACUGGACUUCUA	major facilitator superfamily domain containing
1096	SPR	NM_003124	19.853	0.00077794	GGAAAGGCUGCUCGUGAUA	UCUGUGCCCUGCAACCUUU	GAGCCCACGUGGACUUCUA	GUUAACAUCUCGUCCCUCU	sepiapterin reductase
1097	SNN	NM_003498	19.861	7.50829e-09	GACCGUGCGUGGAGAGAAA	GCUGAUGACUCCCAACGGC	GGUCACAGUCAUCGUCAUC	CAGAGGACGAGGAGAGCAU	Stannin
1098	KIF19	NM_153209	19.862	3.86462e-08	GCAAUGACAUGGAGUAUGA	GAAAGGAGUGCUACGCUAA	CCAAGAACAUUAAGACUAG	GAACGUCUCCUACCACAUC	kinesin family member 19
1099	CFHR5	NM_030787	19.863	9.15126e-08	GGACAGAGCUUCCUAUGUG	CAGACUCAGUUCAAUGUUA	GAGGUGAAUUGCAGAAAUG	CAAGCUAUCUGGGAAAGAA	complement factor H-related 5
1100	NUDT11	NM_018159	19.864	1.73881e-09	CCGAAUAUCUGGAGAAACU	GCACAGAACGUACGUGUAU	GGGAAGAUUCGGUUAGCAU	GGAGCGAACGCGAGGACGA	nudix-type motif 11
1101	SF3B4	NM_005850	19.864	1.74418e-09	GAGAAGUUGCUUUAUGAUA	GAACAAAGCAUCAGCUCAC	UGAUCAAACUCUAUGGGAA	UAACCGUCCUAUCACCGUA	splicing factor 3b, subunit 4
1102	PTPRA	NM_002836	19.866	1.90765e-09	GAAGUGACCUCUCUAGAAA	CAUCAACGGUUACCAAGAA	CAACAAUGCUACCACAGUU	CUAGUGAUCGUGUUUAUUA	protein tyrosine phosphatase, receptor type, A
1103	C14orf174	XM_370769	19.869	7.47513e-10	GGAGACACAUGUAGAAUUU	GGAAACAAUUCUAGAACAA	GCAUAAAGAGUCAGACCUA	AGACAGGCCAGAACCAAUA	hypothetical protein LOC161394
1104	RPL19	NM_000981	19.874	9.51328e-08	GAAGAUCGAUCGCCACAUG	GAGAAGGUCACAUGGAUGA	GCGGAAGGGUACAGCCAAU	UCAUCAAGACUUUAUCCAA	ribosomal protein L19
1105	LOC131149	XM_067228	19.883	0.000607979	GAAAUUAAGUGCAGGAGAC	CCACAUACCAAAUUUACGA	UUUCAGCGCUGGUUUGUCA	UCUCUAUGGUCAGGAAAUA	hypothetical protein LOC131149
1106	COX4I2	NM_032609	19.886	5.97603e-06	GCACAGAACUCAACGCUGA	UCGCAGCUCUGGUGAUUUG	GCAGCGGGUCUACGUAUUU	GAUGAACCGUCGCUCCAAU	cytochrome c oxidase subunit IV isoform 2
1107	FLJ46010	NM_001001704	19.889	4.75851e-07	GGAAAACACUCCUCAGGAU	UGUGAAAGACCAAAUCUAC	GAACUUCCCCAACUUAGCA	AAGCAGGCCAACAUUCAAA	hypothetical protein LOC401191
1108	FGFBP2	NM_031950	19.891	5.22221e-05	GAAAGGACUCGAUGGAAGA	GAAACUCACAGAAGCAACA	AAGAAGGCCUGGGAACAUU	GCAACACAGACCAGACCUA	fibroblast growth factor binding protein 2
1109	KLF8	NM_007250	19.894	3.67673e-08	GAGAUAGAAUACAGAAGUA	CAGCAGAUCUUACAUGUCA	GCUACAAGCUCCAAUACGU	GGAGAGUACAAUUGAGAGU	Kruppel-like factor 8
1110	RABGGTB	NM_004582	19.894	0.000112418	GGAGAAACAUGCAGAUUAU	GCUCAAAGAAAGAUGAUUA	GAGAAUGAGUGGCAUCUAU	UUACUUGGCUGGUGGCUUU	Rab geranylgeranyltransferase, beta subunit
1111	FBN3	NM_032447	19.91	3.94891e-06	GGUGUGACGUGCACUGUAU	GACAACGGGUGGUGCCAGA	GAUGUGAGAUUGGAACCAU	GCACUAACGGCGUCUGUGU	fibrillin 3 precursor
1112	SUCNR1	NM_033050	19.911	8.36138e-06	CAGCAUAGAUCGAUACUUG	GGAAAUACCAUUGUUGUUU	GCACUCAGGUCGUCAUCAA	UCAAAUCCCUUACAUCCUU	succinate receptor 1
1113	TUFT1	NM_020127	19.915	2.2524e-08	CCAAAUGGCUUUAGUCAGA	GUAGCAAGCUUGACAGGAA	CAACAAUGCUGACUGCCAA	GAACUGGUGUACCCUGGUG	tuftelin 1 isoform 1
1114	KIAA1509	XM_029353	19.917	1.5363e-07	GAGCCUAAAUCGCCAGUUA	GCACCAAGCUGGCACAGAU	GAAAGAGGGUUCGAGGGAA	UGUUUGAGCUGAACGAAUG	hypothetical protein LOC440193
1115	ZNF253	NM_021047	19.92	6.98446e-06	GGAAAGACAUGAGAUGAUU	UGACAACUACCCAGAAAGA	CGAAAACCCUACAUAGUGA	CCAGAGAACAUACAAAAUU	zinc finger protein 253
1116	PWP2	NM_005049	19.925	2.55232e-06	GAAGUUCGCUUACCGGUUU	GGAAGAAGCGGGAGUUCAA	GCAGUACGCACUAGCAGUU	GGCAUGACCUCAAGACUGG	PWP2 periodic tryptophan protein homolog
1117	C6orf151	NM_152551	19.931	7.06113e-08	GCGAUCAGCUUCAGUAGAU	UGAAUAAGGACUCACAAUU	CCUCUAUGAUUUCGUAGUU	GGCAGAAGUACGAGAUUAU	U11/U12 snRNP 48K
1118	FLJ44635	NM_207422	19.932	1.61334e-06	AAGGGAAGAUAGUCAGUAG	AAGAAACAAGCUUCACAAA	ACAGUUACAUGAGCCAGGA	CAAUCAAAGGCAAACUGGA	hypothetical protein LOC392490
1119	LOC342933	XM_292723	19.936	0.00145031	GAAAUGGUCUAUAGUCAAC	GAGUCCCGCUUCUCCAUAA	CUACAAAUGUCCCACCUGU	CCUCAGACCUCCGAGUUCA	hypothetical protein LOC342933
1120	FAM103A1	NM_031452	19.938	0.00483488	GCUAGUAGAUUCACAGAAA	GACAAUCGAUCCAAUCAGU	CGAAGCUGUUCCAAAGUUU	GCAAGACAACAGACAGUUC	hypothetical protein LOC83640
1121	FAM89B	NM_152832	19.939	1.20276e-08	CAUCCUCCCUCCAUUCGGA	GCACAAUGCCCGUGACCAG	UCAGCGGCCUCCUUAAUGC	CUACAAACACCUGUGCCAA	family with sequence similarity 89, member B
1122	SFXN5	NM_144579	19.96	1.42171e-10	GGACAGUGGUGUACAACAA	GCACACUCUUUGUCACUGA	CCAAUUAGAGCCGGAGAUA	GCAAUGCGACCAAGCCUUC	sideroflexin 5
1123	LOXL2	NM_002318	19.966	7.77534e-08	GGAGUUGCCUGCUCAGAAA	GCAACCGGCUCCUGAGUAU	CCAACAACAUCAUGAAAUG	GAGAAGGGCCCAUCUGGUU	lysyl oxidase-like 2 precursor
1124	C10orf71	NM_199459	19.979	3.65918e-09	CAAAUGAGCUUUCUAAGGA	CAGGACAGCUAAACGGAUA	GAAAUGGCCUGUCACGGCU	GAGGGUGCCCGCUGAAGUU	hypothetical protein LOC118461
1125	ZADH1	NM_152444	19.985	1.66329e-10	GCAGAUAGUUUGCAUUUCA	CAACAAAGAUGUGCCUUAU	GCAGAUUGGCCAUUUCUUA	GAAGGACAAGUACAAGUUA	zinc binding alcohol dehydrogenase, domain
1126	KIAA0194	XM_371769	19.99	0.000986994	GCUGUCACCUCUCACUAUG	AGUCUGAGCGCCUUUCAUA	ACAAUUGGCAGGACAGUCA	CCUGCAAGUGUGCGCCCAA	KIAA0194 protein (Fragment).
1127	PRRG3	NM_024082	19.997	8.2044e-09	CAGUGUUUCUGGAGGCCAA	CCAUCGAGCGAGAGUGCAU	GCUCAGAUGCCAUGUAUGU	CCCCAAAGUACGAGGAGAU	proline rich Gla (G-carboxyglutamic acid) 3
1128	EIF3F	NM_003754	20.001	2.88619e-08	GCACAAUGAGUCAGAAGAU	ACAAUGAGUCAGAAGAUGA	GUACAGUGUUGCAAUAUGC	GGACCAUGGGAGUGAUGUU	eukaryotic translation initiation factor 3,
1129	RXRG	NM_006917	20.004	6.44104e-12	GGAAGGACCUCAUCUACAC	GCGAGCCAUUGUACUCUUU	GAGCCAUUGUACUCUUUAA	ACACGUGUCGGGAUAAUAA	retinoid X receptor, gamma isoform a
1130	CSN3	NM_005212	20.005	6.81493e-09	AAACCUGCAUCCAUCAUUU	CAACGUAGACCAGCUAUAG	GCAAACCCAGCUGUAGUUA	AAUCAUCCCUACCAUCAAU	casein kappa
1131	C14orf169	NM_024644	20.008	6.51757e-06	GCGAAGAACCGCUUUCAUG	CCCGAGACUUCAUGGAUUA	GUGCACCGCGCAACACUUA	GACCAGCUGUCCUUGGCAA	chromosome 14 open reading frame 169
1132	ZNF792	NM_175872	20.034	1.91234e-09	GGACUUACCUUCUGAGCAU	GUACACAACCCUAUCAGAA	CCGAAGGUGUGGUGGAUUU	UGACAUAUGUGGCCUACGU	zinc finger protein 792
1133	C5AR1	NM_001736	20.038	1.27048e-05	GAGGAGUACUUUCCACCAA	GGAACGUGUUGACUGAAGA	UACAUCAACUGCUGCAUCA	CUACUCACGCUCACGAUUU	complement component 5 receptor 1
1134	RABEPK	NM_005833	20.039	2.36198e-08	CCACAGCUGUUCAUAUUUA	GGAUUCAGCUGACAAAGUA	GAAACCAGCUAUAUGUCUU	GGAAAUCGAAAUUGUCUAC	Rab9 effector protein with kelch motifs
1135	SERPINH1	NM_001235	20.042	2.58078e-06	GGACAGGCCUCUACAACUA	GGACAACCGUGGCUUCAUG	CAAGAUGCGAGACGAGUUA	GCAGCAAGCAGCACUACAA	serine (or cysteine) proteinase inhibitor, clade
1136	CASP4	NM_001225	20.051	2.63306e-05	GGACUAUAGUGUAGAUGUA	GAGACUAUGUAAAGAAAGA	GGGCAAAGAUUUCCUCACU	GAGGGAAUCUGCGGAACUG	caspase 4 isoform gamma precursor
1137	MGC9913	XM_371160	20.054	6.1464e-07	GGGAUAGCUUCCUGAAAUA	UCACAAGUGUCACCAUGGU	GAACCUAUUCCGUAUGAAC	AGACAAAGGGAAAGAGGAG	Homo sapiens hypothetical protein MGC9913, mRNA (cDNA clone IMAGE:3870821), complete cds.
1138	ZNF696	NM_030895	20.056	4.27643e-08	GCAGUACCCUGAUGGAGUC	GCCCACAGGUGCUAAAGAG	ACAGAGUGGCCUCGAGUCA	CGGCAAAGCACCGGAGCAU	zinc finger protein 696
1139	OR2T1	XM_167908	20.059	2.79572e-06	AGACAGCUGUGUGUAAUUG	GCAGAAUGCUCCAGCUCAG	CGGCAGUGCAUUCUGGGCA	GGUGCAUCCAGGAAGACUU	olfactory receptor, family 2, subfamily T,
1140	SDSL	NM_138432	20.062	0.00353644	GCCGAGAGCUGCAGGCUUU	UGACUUCAGUUGUGGUAAU	GCGCAAGAGUUGGCCAAGA	GGUCACACUUCCAGACAUC	serine dehydratase-like
1141	C4orf8	NM_003704	20.067	9.47087e-06	GGAAAGAGGAGCAACCUAA	CGUGGGAACUGCAUAAUAA	GCGAAGCGAGCAAGGCAUA	UUCAGUAGGUGACGUGUUU	hypothetical protein LOC8603
1142	SYNC1	NM_030786	20.073	1.89854e-05	GACCAGAUCGCACUUGUGA	CAGAGGCAGUUAAGAAAUG	GAACAGCUAAGGCUCAGUC	UUAUAAGGCUAUGCUACUA	syncoilin, intermediate filament 1
1143	C17orf46	NM_152343	20.076	3.06581e-09	GAGAAUCCAUUAUUGGUGA	UGACAGAGCUAAUCACCUU	GACAAGAACUUCGCUCAAU	CCACAGACCUUCAGACCGU	hypothetical protein LOC124783
1144	MPZ	NM_000530	20.088	1.0807e-08	CCAUUUCGAUCUUCCACUA	UCAAAGAGCGCAUCCAGUG	GACCCUCGCUGGAAGGAUG	CGCCAGUGCUGUAUGCAAU	myelin protein zero
1145	C13orf1	NM_020456	20.095	4.27415e-08	GGAGAUGUGGUGGGUAUUA	UUAUGACCAUGUCGAAUUA	CAAACAGUCUUCCGCAGGA	CAGCGCACCUUUACAUCAA	chromosome 13 open reading frame 1
1146	PDF	NM_022341	20.098	4.37838e-06	UCUAUUGGAUGAAGGUGAA	GCGCGCUCCGCCAAAUGGA	AAACGUCUAUUGGAUGAAG	CAAACGUCUAUUGGAUGAA	peptide deformylase-like protein
1147	BCAR3	NM_003567	20.101	2.67705e-09	GGAAGAACCUCGCUCAGCA	GGACCCAACUGUGGAAUAU	GGACAUAAUUGAAAGACAC	GCGAGAUGGUGACUUCCUA	breast cancer antiestrogen resistance 3
1148	CCNYL1	NM_152523	20.104	1.15881e-05	GCAAUAGUAACUUUGGUUU	UGUGUGACCUUAGCAAUAU	GCACAGUCAGCCAGCCUAA	GUGUAGAGCCGCUAUGAGA	cyclin Y-like 1
1149	TNKS1BP1	NM_033396	20.118	8.8303e-07	GGAGCUACCUGCUGAUAUU	GAUGGCAGCUCGCGAUAUG	CCGGAGAGUUCCUUAAAUC	GGAUCUCACUCGGACGUUU	tankyrase 1-binding protein 1
1150	LOC389286	XM_371736	20.127	3.30624e-06	GGGAUAAGGUCACAGAUCA	GCAACCAUCCGAUUUCUCA	CUACUUCUAUCCACACAGA	CCGCCUUUCUAUUCCACAA	hypothetical protein LOC389286
1151	LOC145757	XM_373616	20.128	2.54462e-05	GGAAAGAUGCUGCAGAGGA	GAUCAGAGGCCUAACCCAA	ACACACCACAGCUGCCUUU	AGACUGACCAUUACCACCA	Hypothetical protein LOC145757.
1152	ARHGAP20	NM_020809	20.129	5.07934e-06	GCACUCACCUGGACAACUU	GCUCAUUAAUCAGAGUUUA	GAAUUGUGCCUACUCUAAA	CCAUCCGGCUCAUCAGUAA	Rho GTPase activating protein 20
1153	ZNF502	NM_033210	20.131	2.43234e-09	GCUCAUAGCUCAUCUCUUA	CCAAGAGGAUGAAUACCAA	GAAUAACUUUCAUCCACAA	CAUCAGGGAUAGUAGUAAA	zinc finger protein 502
1154	NUP43	NM_024647	20.141	1.81887e-09	GUACAGGUGUUGUGUGCAA	CAAGAUGGAAUGUUGAGUA	CGAAGUUUGUGUCCCAGAA	GAUAGUAGUACACUCCAUG	nucleoporin 43kDa
1155	ZNF160	NM_033288	20.147	1.57611e-07	CAGGUACGGUUGACAUUUA	GAGAUGACACAGGAAAUUA	GAACAAUCAGCUUGGAGUA	AGGGUAAGAUCAAGUCUAA	zinc finger protein 160
1156	CHCHD5	NM_032309	20.148	4.55582e-06	GGUCACCGCUCGCUACUGU	GGAGCAGUAUGGCCAGUGU	GACUGUCACUACCUUAAGA	GCAACUGUGCAGAGCAUAU	coiled-coil-helix-coiled-coil-helix domain
1157	HHLA3	NM_007071	20.151	1.03883e-10	GAUACUCAGUCAACCAACA	GUUCGGUGCAUGUUAUAAA	GCACGCAGGAUGUGAUGUC	CCGCAGAGGAAUGCAGAAU	HERV-H LTR-associating 3 isoform 1
1158	TRIB2	NM_021643	20.151	5.28595e-10	GAAGAGUUGUCGUCUAUAA	GAGAGGAGCUGGUGUGCAA	CCAAAUCACUGAAAUUAUC	UCGAAGAGUUGUCGUCUAU	tribbles homolog 2
1159	BIRC5	NM_001168	20.159	1.49024e-09	CAAAGGAAACCAACAAUAA	GCAAAGGAAACCAACAAUA	CACCGCAUCUCUACAUUCA	GCGCUUUCCUUUCUGUCAA	baculoviral IAP repeat-containing protein 5
1160	LOC338797	XM_038436	20.172	4.86757e-05	GAAGAUGUCAUUAAGGUAA	CCAGUUCACUCUUAGAAUU	CGGAAGAUCUACCCUGUGU	GGACUUUGGAAUUGAUAAU	Hypothetical protein LOC338797.
1161	WBSCR28	NM_182504	20.177	3.5496e-09	GAGAUCACCUCUAUAAUUU	CCAGUCAGAUCCAGCCUUU	GCAAGUGAACUGCGUGGUA	UGAGACGUCUGUAUUGGUG	hypothetical protein LOC135886
1162	DGKB	NM_004080	20.179	4.95873e-05	GAAAGACAAUCAACAGUGA	GCAAGAAGCUACAUGAAUC	GAGAACGAAUUUACAGAAA	CUUGAAGAAUUCCAUGGUA	diacylglycerol kinase, beta isoform 1
1163	RARS2	NM_020320	20.179	1.75001e-07	CCAGGCAUAUCGUCAGUUA	UCGACGAGGUGCUUUAUAA	UAGAUCGAAUGGACAAGUA	GUUCUACCAUCAUAGGAAA	arginyl-tRNA synthetase 2, mitochondrial
1164	DUS1L	NM_022156	20.184	3.6358e-09	GCACGGAGGUCCUGUCCAA	CCAAUGACCCGGAGGUGUU	GAGGAGAUAUCCAGGCAGG	GAGAUUGACAAGACCGUGA	PP3111 protein
1165	HMOX2	NM_002134	20.191	3.42575e-05	CCAAGGACAUGGAGUAUUU	CAACAAGGCUUUUGAGUAU	GGAAAGGAGACAUGCGUAA	GAGCGGAUCCACUACAUAG	heme oxygenase (decyclizing) 2
1166	C1orf51	NM_144697	20.191	5.54926e-09	GACUGGAGCUAUACCCUAU	AGGCAUCGAUCGAAGGUUU	GCCCAGAAGUGUAAAGAAC	GAAGAUGGGUCGUUUUGAG	hypothetical protein LOC148523
1167	SOX12	NM_006943	20.193	0.000336109	GCACGUCGCACUUCGAGUU	GAAGUGCGCCUGGUCGAGA	CGGAUUACCCGGACUACAA	CAGCACGAACGGCGGAAGA	SRY (sex determining region Y)-box 12
1168	TXNDC4	XM_295261	20.202	2.20883e-05	CAACUGAUGGUCCAGAAUA	GGGAAAAGCUUGACUGCAA	GCUAUACCCUUUAGACAGG	GGAAAUAUUGGCUCAGCAU	thioredoxin domain containing 4 (endoplasmic
1169	KIAA1171	XM_370928	20.209	7.70914e-07	GGAGAAAGCGUUCGCCAUC	GGGACCUGGUGAACAAGUA	GCUCGGAGAUCGUCAGCGU	GGAGGUGUGUGGUGCUUAC	Homo sapiens mRNA for KIAA1171 protein, partial cds.
1170	RNF26	NM_032015	20.213	1.42346e-09	UGACUAGUCUUCUGCACUU	CGUAGUGGCUGCCUUCCUA	GCCGAGAGAGGCUCAAUGA	GCAGAUCAGAGGCAGAAGA	ring finger protein 26
1171	CLEC7A	NM_197954	20.223	3.77861e-08	GAGAAAGGAUCGUGUGCUG	GUUUCAAAGCUGUGGAAUU	GGAAUCCUAUGCUUGGUAA	UUUCAAAGCUGUGGAAUUC	dendritic cell-associated C-type lectin 1
1172	PPCDC	NM_021823	20.225	1.97098e-09	UGAGAGAGCCAAACAUUUC	CACAGUGGCUUCCAGCAGA	GGAAGUAUCAGUGGUCACA	GCUGGUGUGCGGAGAUGAA	phosphopantothenoylcysteine decarboxylase
1173	C1QTNF5	NM_015645	20.226	0.000142679	GCGAAUCCAUUGCCUCUUU	UGAACGAGCAGGGACAUUA	GGGCCAGCCUGCAGUUUGA	UGACUACAUUGGCAUCUAU	C1q and tumor necrosis factor related protein 5
1174	SH3TC2	NM_024577	20.231	3.80972e-07	GUAAGGCCUUGACGGGUUA	CAGCAAGGUUGGUCAGUAU	GGGUUAUGCUGACCACUUU	UAAAGGCUCCGCCCUGUUG	SH3 domain and tetratricopeptide repeats 2
1175	MFSD11	NM_024311	20.239	1.76726e-09	GGAUAUACCAGCAUGGCUA	CAUCGGCAUUGGAGAAAUU	GCAUGUACAUUGCCGUUUU	UAUGUUUGCCAGUGGUUUA	major facilitator superfamily domain containing
1176	ZNF703	NM_025069	20.249	3.73393e-05	GAGACUAGCUUCAGCCUCG	CCACACACUUUGGGCCUAA	GCGGGGAGCUGGACAAGAA	GGAUCUAACCCAAGGACAC	zinc finger protein 703
1177	CATSPER4	XM_377579	20.252	0.000165147	GAGCACCAAUCCUUAGCUA	GCAGUGCCAUGGAAGUUUG	GGGACAAGGAAGAACCAGA	CAGUCCUGCUCGAGAAACA	cation channel, sperm associated 4
1178	TRIM14	NM_014788	20.254	1.25042e-07	CAACAUAACCCAGAUAGAA	UCCAGAGGCUUCAGGCAUA	GCUAAUGCAGAGUCAAGUA	CAGAUUACUACUUGACGAA	tripartite motif protein TRIM14 isoform alpha
1179	GRK6	NM_002082	20.259	2.25778e-06	GAGCUUGGCCUACGCCUAU	GCACGUAACGCAGAAUUUU	CGAACACGGUGCUACUCAA	CGCCAAGAUUGCUGUGGAA	G protein-coupled receptor kinase 6 isoform C
1180	SR140	XM_173105	20.274	0.000312378	GAAAUUGCCUCUUCUUCUG	GGGAAGAGAUAUUGAGAAG	UAAGGUCUCCUGCAACUCA	GAGGUCCUAUGCAUCAAUC	U2-associated SR140 protein
1181	RY1	NM_006857	20.275	6.52893e-09	GCAAAGAACGGCAGAUUAC	CCAUAAAUGUCUCUCAGAA	GGAUUUGCCUCCUUUGACU	CCACAAAAGGUAAGAAGGU	putative nucleic acid binding protein RY-1
1182	GGH	NM_003878	20.278	2.12319e-05	GAACUUCACUGGAGGUCAA	GGAGAGUGCUUAUUAACUG	GAGGAGAAAGCAUUGAUUU	GAGAAAGACUAUGAAAUAC	gamma-glutamyl hydrolase precursor
1183	KIDINS220	XM_065828	20.296	0.0547191	GCACAACGAUGAAGUGACC	UGACAUGGGCUUUGGGUUU	GUGUAAAUGUUGAACUGUU	GCCUCCAUCUCCCGGCUUA	kinase D-interacting substance of 220 kDa
1184	GNGT1	NM_021955	20.313	6.18702e-06	CAAAGGAGGCUGUGUGAUU	GCGAGGAUCCACUGGUAAA	CUGGAAAGAAUGCUAGUUU	UGUGAAGAAGUAAGAGAUU	guanine nucleotide binding protein (G protein),
1185	PSMB8	NM_004159	20.316	3.581e-06	UGAUUGAGAUUAACCCUUA	GGACUCGGCUCUCAGGAAA	UCAGCUGGGUCCUACAUUA	GGAAGAUGGUUGGGUGAAA	proteasome beta 8 subunit isoform E2 proprotein
1186	STON2	NM_033104	20.317	6.87793e-08	CAAAGGAGACAACCAGAUU	GAUCCCAGAUGUACCUUAU	GGAUAGACCGUGUCACCUA	GAGCUAAUGCGGUUCAGGA	stonin 2
1187	NCR1	NM_004829	20.318	6.70536e-09	GGAGAAGGCUGAACACACA	AGACGGGACUCCAGAAAGA	GGUGGUAACAGAAAUGUAU	GUACAGCGCGGAUACGGGA	natural cytotoxicity triggering receptor 1
1188	LOC151121	XM_376186	20.319	2.80897e-10	UAACUUAGCUUCUAGACAG	UUAAUGGGAUGGAUAUGGA	CAGAGUUUCUCAUACAUGG	GCACAAUCGCAGACGUACA	Homo sapiens cDNA FLJ32036 fis, clone NTONG2000492.
1189	TMEM108	NM_023943	20.322	7.30553e-10	GGACAGCGAGGACGAAAUC	GAAGAGAAGUUUACAGGCC	GACCGAAGCGCUGGCAUUU	AGACAUACUUCUGUGGUGA	transmembrane protein 108
1190	LOC152586	XM_094074	20.331	8.50546e-05	UCACUGAUGUGGAUAAUAA	GAAGUGAGGAACAAUCUUA	GAUGCUGUCUUUCAUUGUA	GGGAAUAGCAUAAUAGAGA	Homo sapiens similar to RIKEN cDNA 4933434I20, mRNA (cDNA clone MGC:43429 IMAGE:5267198), complete cds.
1191	TJAP1	NM_080604	20.336	2.25399e-11	GAGCUGAACCUGCCUAUCA	GGAAACAUUUGCACAGUGG	GGACAAAUUUAAGGAUAAG	CAGAACAGCUACACGGCUU	tight junction protein 4 (peripheral)
1192	BAI2	NM_001703	20.351	5.40062e-05	GUCCUGAGCUGCAGACUAA	GAGCAGCAAUGAUCUGUUC	GAGAAGCGGUGGAGUGUGU	GAAAUUACGGUAUUCAGAC	brain-specific angiogenesis inhibitor 2
1193	TFF1	NM_003225	20.359	2.64434e-06	AGAAGAGGAGUGUGAAUUU	GAAAGACAGAAUUGUGGUU	CAGAAGAGGAGUGUGAAUU	AAAGACAGAAUUGUGGUUU	trefoil factor 1 precursor
1194	LOC389151	XM_376284	20.363	6.91882e-10	GGACACAAUUGCAGCUUGA	GGUCCAGCCCGAUGAAGUA	CUACGGAGCUGGCUGCACU	GAUGGUAUCACAUUACAGU	hypothetical protein LOC389151
1195	MYH4	NM_017533	20.378	6.43803e-10	GCAUAGCUCUCGAUAAGAA	CUAGAGAAGUCCCGAGUUA	GAGCAGCAACGCUUAAUAA	GGACCAGCUUAGUGAAAUA	myosin, heavy polypeptide 4, skeletal muscle
1196	OR5V1	NM_030876	20.382	7.26289e-07	GCAAGGUUCUAUGCAAUCA	UGGAAACACUUCUGUCAAU	UCUCCAACCUAAAUGAAUU	GUACGGCCCAUCUCAACUU	olfactory receptor, family 5, subfamily V,
1197	C12orf23	NM_152261	20.388	4.86892e-05	GAAAUCCCAUCAUACCUUA	GGAAAGAGUCUGGAAGUGA	UAACAGGAAAGAAGAAAGA	GGGAAUAGGGCUGGUGAAA	hypothetical protein LOC90488
1198	ABCC2	NM_000392	20.392	2.55839e-08	GAAUCAAGAUCCUGAAAUA	GAACCUGACUGUCUUCUUU	UAUCAUGGCUUCUGUAUAU	CUACGGAGCUCUGGGAUUA	ATP-binding cassette, sub-family C (CFTR/MRP),
1199	HSF1	NM_005526	20.394	0.00581582	GAACGACAGUGGCUCAGCA	UAGCCUGCCUGGACAAGAA	CCACUUGGAUGCUAUGGAC	GAGUGAAGACAUAAAGAUC	heat shock transcription factor 1
1200	LOC147645	XM_085833	20.395	2.72794e-07	CAACAGGCCUUGCCCUCUU	GGAACAACCUGUCCCUGCC	GGACUGGGAGACAGAGUAC	CAUCUGGGACCGAGCCAUG	Homo sapiens full length insert cDNA clone ZD80E03.
1201	FLJ21075	NM_025031	20.396	1.56256e-05	GAACACAGAUGGAGACAGA	ACUCUGAACUUCUCUACAA	GCAAAUUGGAGGCCUGUCA	GGAAAUGUCUUUUAUUGGG	hypothetical protein LOC80099
1202	MYOZ3	NM_133371	20.403	1.13327e-11	GGCAGGAGUUCGUCAGCUA	CCAGAGCGAUGGCCGAAGU	CAACGACUACCGAAAUUUC	GAGGAGCUGUCACUACGCA	myozenin 3
1203	LOC284260	XM_113971	20.416	5.53e-05	GAGAAGGCCUAUUCAGACA	GGACAUCAGCUGCCACCAA	UAGAAGAGCGCAAGCUGAA	UCAAGAAUCGGAAGAUCAA	Homo sapiens, clone IMAGE:3872963, mRNA.
1204	BTNL8	NM_024850	20.416	1.3657e-08	CGGGAUAUGUUGAUAGAGA	ACAGAUAGGAGAUACCUUU	GAAGGACCAGCCAUUUAUG	CUCUAUGGGUGCAGGAUUA	butyrophilin-like 8 short form
1205	SAMSN1	NM_022136	20.42	1.86341e-08	GGACAGAGCUCAUCAAGUG	GGAGACAUCAUAGACAUUA	GGACUCUGGUUGCUAUAUC	CCGAAGGAGUAACAGCAAA	SAM domain, SH3 domain and nuclear localization
1206	HAS3	NM_005329	20.428	1.95977e-08	GGAGGACCCUGACUACUUG	GCGAUUCGGUGGACUACAU	CGAGAUGCUUCGAGUCCUG	CACUGUGCAUUGCCGCAUA	hyaluronan synthase 3 isoform b
1207	CDCA4	NM_017955	20.43	1.09387e-05	AUGGAUGGCCCUCGAGAAA	UUGAAACGCUGGAGACUAA	GCACGAGGACUGAAGAGGA	GAGGAAGCUUUCACAAGUC	cell division cycle associated 4 isoform 13
1208	RRS1	NM_015169	20.433	6.54254e-06	UGACUAGGGCCACCAAUAA	AAGAAUGGCUGAUUGAGGU	GGGCAUCCGUCCCAAGAAG	CUACCGGACACCAGAGUAA	homolog of yeast ribosome biogenesis regulatory
1209	TNPO2	NM_013433	20.435	1.8105e-06	GGGCAGAGAUGCAGCCUUA	GCAGUUCUCUGAGCAAUUC	AAACAGGAGUGUCUCAACA	GCGCUGAUGGACAAUAUUG	transportin 2 (importin 3, karyopherin beta 2b)
1210	WFDC10A	NM_080753	20.441	4.2863e-08	GCAGCAGCCUAAACUAUAU	GAGAUUGUCAAGCAAAUAA	GCAAACACUUAUGUGAAUC	GGGAAUGUUUGCAUGAGCA	WAP four-disulfide core domain 10A precursor
1211	SETD8	NM_020382	20.454	3.05233e-07	ACCCGUGGCUGAAGCAUUA	GCAACUAGAGAGACAAAUC	GAUUGAAAGUGGGAAGGAA	GCACGACAUCGACGGCGUA	SET domain-containing protein 8
1212	NAP5	XM_295058	20.463	0.00177317	UAAGAUAUCUGAUGGGCUG	CAAGUACACCAAGCCAUUA	UGGAAGAGAUCUACACGCA	GAUGCUGCCUCUCCUGAUC	Nck-associated protein 5 isoform 1
1213	LOC129293	XM_292957	20.468	8.14585e-06	GAAGGGAGACUCACACAAA	AACAUGAACUGGAGGAUUA	GUACCUCCCUGGCCUGAAA	GGACUCCGCGUGCCAAGAA	Homo sapiens cDNA FLJ46467 fis, clone THYMU3022668.
1214	UBAC1	NM_016172	20.47	8.72175e-09	GAGAUGAGCUGACGGAAAU	AAACAUUGCUAGCAUUUGA	AGACAGAACUCCGGAAGAU	GACACUAAAUCGCACGUAG	ubiquitin associated domain containing 1
1215	TMC1	NM_138691	20.48	2.71622e-06	GGUUGCCGCUCUCCUAUUU	CUAGUAAAGGCCAAUAUUA	CCAUAUGGCAGUUUACCUA	GGAUGUAUGGAGUCAAUAU	transmembrane channel-like 1
1216	SLAMF8	NM_020125	20.482	1.82366e-05	CUACUUCCCAUUACAGUUA	GGGAAGGCCUCCUACAAAG	CGAAAUAACCUAUAGCUGG	GUUCAUUGCUGUAGAAAGG	SLAM family member 8
1217	SCML2	NM_006089	20.487	2.07853e-10	GACCGUGGCAUGUUAUAUA	CCACUAGGGUACCAGAUGA	UUAUAUAGCUGUACCUGAU	GUAUGUAUUGCUACGGUUA	sex comb on midleg-like 2
1218	LOC401296	XM_379483	20.489	3.61702e-06	CAUCACCGCUCGCCCUUCA	GAGCAUGCGUUCGAAGCCA	GCACCACUUCGGGCCAUAA	GAGCGUGCAGCUUCCAGUG	hypothetical protein LOC401296
1219	RPLP1	NM_001003	20.491	1.31231e-07	CAUUAAAGCAGCCGGUGUA	GCACGACGAUGAGGUGACA	UGGCCUGGCUUGUUUGCAA	AAGAAGAAUCCGAGGAGUC	ribosomal protein P1 isoform 1
1220	FAM26A	NM_182494	20.494	1.43453e-07	GCACGAGGCUGUCACAACA	GCACUACAAUGCACUCUAC	CAGAAGGCCUGGAUAGUGG	GGAUAGCCCUGCUCGGAAG	Homo sapiens family with sequence similarity 26, member A, mRNA (cDNA clone IMAGE:5553727), partial cds.
1221	RGMA	NM_020211	20.495	1.66382e-07	CGAGCUGGAUGGAUGGGUA	CGACAAUAAUUACCUGAAC	GUUGGAGGAUGUCAAGAUG	GGGAGAGGCUAGUGGUAAC	RGM domain family, member A
1222	GLA	NM_000169	20.506	1.01097e-06	GACUGAAGCUAGGGAUUUA	UGCAAUCACUGGCGAAAUU	AAGCUAGGGUUCUAUGAAU	GCUAAAAUUUGAUGGUUGU	alpha-galactosidase A precursor
1223	PM20D1	NM_152491	20.518	1.52539e-06	CGAAGAACAUUGUGGCUGA	GACAGCCGAUUCUUUACAA	GCUAUUUGAACCACUUAUA	GCUCUGAGAAGUCCAAUAC	peptidase M20 domain containing 1
1224	CCDC13	NM_144719	20.52	3.54488e-09	CAAGGAAGCUGUCGGCACA	GGAGAAACUUGCCAGUGAA	GGGAAACGGUGGACGAGAA	GGGUCGGGCUCAACAAAUU	coiled-coil domain containing 13
1225	SLC38A3	NM_006841	20.52	9.54899e-12	GGUCAUCGGUGCCACAUCU	AGAAGGAGCCUGCAAGAUC	CAAGAGCUUCCUACAGAAA	AGUCUGAGCUGCCACUUGU	solute carrier family 38, member 3
1226	LOC374973	XM_372777	20.528	1.34434e-05	GAGGAUGUAUGGAGAGAUG	GCGACGAAAUGGACUUCAA	ACGACUGGAUGGUCCGUUA	CAUAAGAUUAGAUGAGGUU	LOC374973 protein (Fragment).
1227	C10orf84	NM_022063	20.54	6.02503e-06	GGACUUAACUUACAGGAAG	GAACCGUCCUCAAAUGAAA	GAUUUGACCCGCCUGUUAA	AGUCAAAUGUAAAUGCCUA	hypothetical protein LOC63877
1228	KIR2DS4	NM_012314	20.541	2.84633e-08	UAACAACACUUUGCACCUC	AGGAGGGAGUCCACAGAAA	GCAGCUCCAUCUAUCCAGG	UGGUCAAACUCGAGUGAUC	killer cell immunoglobulin-like receptor, two
1229	HSPA12A	XM_084445	20.541	0.00739401	GGAGGUGGGAGUUUAAAUA	AAGCUUAGGUGAUUAUAUG	GUUGAGCUCAGGAAGGUUA	CGGGAUGGAUUGUGACCUU	heat shock 70kDa protein 12A
1230	CHID1	NM_023947	20.541	0.000135998	CAGAUAAGCCGGUGCAAGA	GGGAGCAAGUUCACACAGA	GCAAAGAACCAGCAUUUCG	ACACUACCCUGUCAAAGUC	chitinase domain containing 1
1231	PDCL	NM_005388	20.544	2.38498e-07	GGGAGAAACUGCAGUACUA	GGAUAGCGACCUGGAAAUA	GGCGAAGGCAUCUCAGUUA	GUGCUGACAUCUGUGCGUA	phosducin-like
1232	C1orf158	NM_152290	20.547	2.65443e-09	GAAAUUGGAUGGAAGAGAG	GCACUUAUACUUCAUCCUA	CCACAUCGCUACCUGAUCA	GCACCUAUGACGACCAUUA	hypothetical protein LOC93190
1233	PDLIM3	NM_014476	20.547	0.000373092	GUACUCAGAUGACAAUAUU	GGACAGGAUUAAAGCAGCA	CGGCUAAGCUGGCCCCUAA	GCAUAAUAUUCGGCCCAAA	PDZ and LIM domain 3 isoform b
1234	MST1	NM_020998	20.549	6.2739e-06	GUACGGACCUGCAUCAUGA	GGAAUGGCCUGGAAGAGAA	GCUGUGACCUCUUCCAGAA	CGACAACUAUUGCCGGAAU	macrophage stimulating 1 (hepatocyte growth
1235	MUC4	NM_018406	20.551	2.11327e-07	GGAAUGACCUGGCAGAUCA	CAUCAAAGGUGUUCAGAAU	GCACAGGAAUGGCGUCUUC	CCAAGUCGCUGGAGCCAUU	mucin 4 isoform d
1236	CCDC74B	NM_207310	20.552	5.60894e-12	UCAAGUCCAUCUCUAAUUC	GAACAACUUUGCCGAGAGG	GAAGAAAGAUGGCCCCUCA	AAACAAGGAUCUCCGUUAC	coiled-coil domain containing 74B
1237	ANXA11	NM_001157	20.556	3.23712e-06	GGACAUCAGAUCAGAGUAU	GCACAUCCGAGAAUUAAAC	CGGCUUACGGCAAGGAUUU	AGGACUAUCUCUCGGGAAU	annexin A11
1238	ZNF329	NM_024620	20.559	5.02512e-06	GCACCUGACUCAAAUGUUA	GAAUAUCGCUGGCCUCAUU	GAGAACAUCUUUACUCUGA	CAACCGAAAUUCAUCCUUA	zinc finger protein 329
1239	SNAPC5	NM_006049	20.561	2.0797e-08	GGGAUGAGAUGCUGUCUUC	GAAUUAGCCCUCCAAUCAA	AAACAACCCUGGAGCUGAG	GCAUGUAGACAAUGAAGCA	small nuclear RNA activating complex,
1240	IRF2BP2	NM_182972	20.574	3.61554e-06	CAACGGGUCUAAAGCAGUU	GAAGCCCUCUCCAGAACCA	CAUGGCAGCCCUGAUCUUA	CUAGUGGAGAGGUCUAUUG	interferon regulatory factor 2 binding protein 2
1241	WWP2	NM_007014	20.577	3.20281e-06	GGACGUGUCUAUUAUGUUG	CAACGGACGUGUCUAUUAU	GCAAGCAGAUCCAGUGGUU	ACAAUGGACGGGUGUAUUA	WW domain containing E3 ubiquitin protein ligase
1242	CXorf20	NM_153346	20.585	4.54509e-09	GGAAGACCAUGGAGAAAUA	GUUAUGGGACAAUGAGUUA	GGUCCAAAGUAACGUCUAU	ACCCUGGUGUGGUGAAUUA	hypothetical protein LOC139105
1243	AARSD1	NM_025267	20.587	1.77663e-06	GAACAGAACCAACCUGAUA	GAGCAGAGCGUCAAUGAAA	CCGAUGGAGUGGAGUUGUA	GAGGUGUGGUCAUAUUACA	alanyl-tRNA synthetase domain containing 1
1244	ADRBK1	NM_001619	20.592	6.66151e-07	GCAGUGUCAUGCAGAAGUA	GCUGGAGGCUCGCAAGAAA	GCAAGUGCCUGCUCCUCAA	CAGCGUGCAUCGCAUCAUU	beta adrenergic receptor kinase 1
1245	F2RL3	NM_003950	20.594	1.5544e-08	GGGAUAAGGUGGGACAAUG	GCAGGGCUCUUCCAACGGU	UCACAUGUAUGGCUCAGUG	GAUGACAGCACGCCCUCAA	coagulation factor II (thrombin) receptor-like 3
1246	C6orf128	NM_145316	20.595	6.82438e-05	GCAAACGUCGUAAUACAAA	AGGCAGAGCUUCCACACUA	GAACAGAAGCACCUAGGGA	CCGUAGACAUGUAUCUCAU	hypothetical protein LOC221468
1247	UBE2NL	XM_377073	20.604	1.20418e-06	GCAGGCAGCUGAUAUCACU	UAACAAAGACCCAUGUGAU	GAUGCAAGCACACAAGAAU	CCACCGAGAACCUGUACAA	ubiquitin-conjugating enzyme E2N-like
1248	C6orf70	XM_376554	20.605	1.01544e-07	GGGCUGAUAUUCACAGAAA	GAAAGAUUAUGCAUCCAUC	CUGAAGAGUUCGCCAGUUC	CGGCAGAAUCUUCCUGUAA	hypothetical protein LOC55780
1249	KLKB1	NM_000892	20.609	1.028e-05	GCAAUGUGGUCAUCAAAUA	GAAGAGAAGUGUAAGUGUU	UAAAGGAGUUGAUAUGAGA	CUAUAAAGGUGCUGAGUAA	plasma kallikrein B1 precursor
1250	C9orf62	NM_173795	20.612	9.4476e-10	GAACACGCCCUUCGCAGAG	GAGCCAAUACGAAGAGAAG	GCAGCUCUCUCACUUGGCC	GGAAAGAUGUCGGGGUCAC	C9orf62 protein.
1251	PSTK	NM_153336	20.613	7.80073e-09	GAUCAGACACUCCGAAGGA	GAGCGAACCAUGCAGCUAU	GAGGAUCAUUCUAGGCAAU	GAAACGAGGCCUCUGCGUC	phosphoseryl-tRNA kinase
1252	LOC164714	XM_104657	20.622	1.9993e-05	GCACCAGGUUCCAGGAGUA	UGAAUAGAAUCACGUCUGU	ACAACGCCGUCCAGAAGUA	GCCGAGACAUAGUGUGCAU	hypothetical protein LOC164714
1253	PRAMEF4	XM_372759	20.627	8.87028e-08	CUACAUAGGGUCACGUUUA	GCAGAUGAAUUUGAAUAUG	UCAAAUCCAUCCCUAGUCA	AGAAACAGCUCAGCCCAGA	PRAME family member 4
1254	OTOP1	NM_177998	20.632	5.23724e-11	UGAGGUCUAUUGUAAGAUA	GGAAAGGUUUGGAGUGAUC	GAGAAAGCCAUGACAAGGA	UUUGAACCCUGGAUAAUUG	otopetrin 1
1255	KIAA0540	XM_293596	20.633	0.000102637	GCACAUCCAUCUACAGGGA	GAAAUUUGAUUGCAAGAAC	GAGAAAAGAUUUGGGUGUA	CGAUAUUGCUGUCAACGAC	CDNA FLJ35552 fis, clone SPLEN2004346.
1256	LOC147710	XM_097278	20.635	0.000199247	GUACCUCUCUAUCCACGUG	GUGGGCAACUCUCCUGUCA	GACACGUUGUGCAAGCAAA	GCUUCCAAGUCUACAACAU	Homo sapiens hypothetical LOC147710, mRNA (cDNA clone IMAGE:40132541), partial cds.
1257	CHD8	XM_370738	20.636	3.33869e-05	CGUAAUACCUCAUCUGAUA	GGUGAUCCCUUGAUGAUGA	CCAUAACCUUGCAUGAUUA	GAUUGGAUCCGGAAAUAUA	chromodomain helicase DNA binding protein 8
1258	C16orf53	NM_024516	20.637	4.28892e-05	CCAAAGGACUCCCUGAUUG	CAAAGGACUCCCUGAUUGA	CCACGGAAUUUGAUUUUGA	GAAAUCCAGCGGCUCUAUG	PTIP-associated 1 protein
1259	LRRC2	NM_024512	20.644	3.47026e-06	GAAAGGAACACUCUCACAA	GCAGUGCGUUUGUGUUUGA	CAGCAGAAAUCGGUUGUUU	UGACCUACCUUCCCUAUUC	leucine rich repeat containing 2
1260	TCN1	NM_001062	20.646	4.57111e-06	GAGGUUCGCUGGAGCAAAU	GUAGUUACGUUGUCCGCAA	GCACUCCCCUGACUAACUA	CUACUCAACCGCCGAAGUU	transcobalamin I precursor
1261	HTR3A	NM_000869	20.653	7.9916e-07	CAUCGGCACUCCUCUCAUU	AGAAUCGCCUGGCUACUUU	CAAAUAUCCCGUACGUGUA	CAACCACCGUAUCCAUUGA	5-hydroxytryptamine (serotonin) receptor 3A
1262	HSD17B2	NM_002153	20.655	1.93932e-07	UGGAAAGGCUGGCAUCUUA	GAGCUGGGCUUCACGGUAU	CCUCAUGUAUACUUACUUA	GCUCACUAUUUGCCUAUUG	hydroxysteroid (17-beta) dehydrogenase 2
1263	CCNE1	NM_001238	20.657	2.27469e-09	GGAAAUCUAUCCUCCAAAG	GGAGGUGUGUGAAGUCUAU	CUAAAUGACUUACAUGAAG	GUAUAUGGCGACACAAGAA	cyclin E1 isoform 1
1264	DACT3	NM_145056	20.663	5.71469e-08	GAGAAUCGCCUGCCUUCAG	AAUCAAAGCUUCCCACGCG	GAGAGCGAAUCGAGCGCCA	CGGGUUCUCUCAAGGUCAU	thymus expressed gene 3-like
1265	TBC1D16	NM_019020	20.664	6.69882e-10	GAUAAGACAUGCAUGCAGU	GAGGAUGGCUCUUUGGAAC	CGAAAGGAGUACUCUGAGA	GGACAGAUCGGAACAACCA	TBC1 domain family, member 16
1266	DKFZp434N035	NM_032262	20.666	3.94494e-07	GGAUCUUGCUCAUGUAUUU	GCAGCUAGCUUCGAUUGUU	GCUCUAGGCAUACCACAUA	GGACGAGUUUACCUACAGU	Hypothetical protein DKFZp434N035 (Em:AC007050.6 protein).
1267	DYNC2LI1	NM_015522	20.674	6.44309e-08	GGAAUAAUAUGCCGAAGGA	GGGAAAGACUACUAUUAUU	UGACAGAGAUGAACCACCA	CAAAAGAUAUCGCUCACUU	dynein 2 light intermediate chain isoform 2
1268	TMEM51	NM_018022	20.685	1.55521e-08	GCUGAAAGUUCGAAGGAUU	GGUACUAUGUUCCCAGCUA	GAUCAACCUCCCAGACAAA	GAGCAUCUCUCUCCCGUCC	transmembrane protein 51
1269	LYRM1	NM_020424	20.688	2.81957e-07	GGACACAGACCUAAUUAAA	GGAAAUGGCAGGCGACAUC	GGACUUCGAAGCCAAGAGA	GUGUAUAGAUGAAUGCACA	LYR motif containing 1
1270	GHSR	NM_004122	20.69	3.68263e-07	GGGUGAAGCUGGUCAUCUU	CCACAAGCAAACCGUGAAA	GGACCAGAACCACAAGCAA	CACUCUUCGUGGUGGGUAU	growth hormone secretagogue receptor isoform 1a
1271	PHF19	XM_059972	20.691	6.5393e-10	GGAGUCCGUUCCUGCAUUA	GCCAUGAGCCGAUGUGUUU	GACCUGAUCUUGGACCACA	GCGGAGCUGUUUGGGCUGA	PHD finger protein 19 isoform a
1272	FBF1	XM_373749	20.696	2.06757e-06	GGGAAGGACCCAAUCAUUA	GGACUACCUUCCCACCUUC	GCCCAAAUGUCAUCUCCAU	CCCUUGCCCUCUUGCUAUA	Fas (TNFRSF6) binding factor 1
1273	SLC5A1	NM_000343	20.713	1.56534e-07	CAAGAGAGCAUCUGAGAAA	GAAAGCCAUUCCAACCAUA	GAAUAUGUCUCACGUGAAG	GAGAGCCUAUGACCUAUUU	solute carrier family 5 (sodium/glucose
1274	GFER	NM_005262	20.714	3.9052e-09	GGAGUGUGCUGAAGACCUA	GAAGCGGGACACCAAGUUU	ACAAUGAAGUGAACCGCAA	CAGAACAGCAGCAAGACAU	erv1-like growth factor
1275	SETD6	NM_024860	20.716	1.26635e-05	GGCAACUGAUUCAUAUGUA	GACCUAUGCCACAGACUUA	AGACAUACUAAACCACUUA	GAAUUGUCUUCGGAUGGUA	SET domain containing 6
1276	ANKRD57	NM_023016	20.718	3.54619e-10	GAAGAGGUUCUGUGAAGGG	GAAUCCAGGUGACCGCCGA	UCAGACAGCGCAUCGGUGG	GGGACUUCAUUACCGGCUU	ankyrin repeat domain 57
1277	C14orf129	NM_016472	20.727	2.91338e-10	CCAGGUAGAUGAUCAUUUA	CAACAUGUUUGUCUCGAAA	CGGAUGAUGUGGCCUAUAU	GCUCAAGGUGGUAGGCUAU	chromosome 14 open reading frame 129
1278	ARPC1B	NM_005720	20.73	1.0586e-08	GAGAAUGACUGGUGGGUUU	GAGAGUAACCGUAUUGUGA	UAGACUCGCUGCACAAGAA	GCACAGACCGCAACGCCUA	actin related protein 2/3 complex subunit 1B
1279	MLNR	NM_001507	20.738	3.33281e-05	GACAAGCGCUAACGUGAAG	CAUCGUCGCUCUGCAACUU	GAAGAUUCGCGGAUGAUGU	CCGAGAGGCUUCCACAGAA	motilin receptor
1280	CRTC3	NM_022769	20.742	2.74281e-06	GGACGGACUCAACAUGUUA	GGAAUAGUGUGAACAACAU	GAAGCCAACUUUCCUUUCU	CAACGCAUCUGCUCUUCAC	transducer of regulated CREB protein 3 isoform
1281	HOXB8	NM_024016	20.756	1.08455e-09	GCAAAUGCGAGCAGGAGGA	CGUCGCAAAUCCAGGAGUU	AGAAGGGCGACAAGAAGUA	CUGCAACGCCAGAGCCUAU	homeobox B8
1282	APOBEC3G	NM_021822	20.76	1.79513e-05	GACCAGGACUACAGGGUUA	GAGGACGGCAUGAGACUUA	CCAGGUGUAUUCCGAACUU	GCCGAGGACCCGAAGGUUA	apolipoprotein B mRNA editing enzyme, catalytic
1283	S100PBP	NM_022753	20.765	4.01709e-07	GGACUAAUGUUCCGACGUU	CAAGUCAAGUUGUGAAAUG	GGAGUUAUCCUGCAGAAAU	UCUCAUUGCUCAUAUAGAA	S100P binding protein isoform b
1284	DNAJC5G	NM_173650	20.773	1.06329e-07	CAACGCAGCUCAUGCCAUA	CAGCAGAAAUAUUCAAAGA	GGUAUCAUCCCGACAAGAA	CGACCAGCAUGGCUCAUUG	DnaJ (Hsp40) homolog, subfamily C, member 5
1285	UTP15	NM_032175	20.774	4.52945e-05	CAAAGAAGCACCUAGAAUU	CAAAUGCGCUUGCAGGUCG	GAGGACAAUUGCUAGUAUC	GGAAUGACCAAUGGAAUAC	UTP15, U3 small nucleolar ribonucleoprotein,
1286	KIAA1272	XM_086725	20.774	0.000181456	GCAGAAGGAUCCAGCAUUU	GGAAGAGUUAAUAGAGUGU	UCUGUAAAGUAUACGUUUC	AGUAAAAGUCUUCGUCUAA	Homo sapiens mRNA for KIAA1272 protein, partial cds.
1287	KCNA3	NM_002232	20.781	8.51674e-10	GAUAUUCACCGAUGUUUAA	GAACAAUAAUCCCAACUCU	GAAGAGCAAUCCCAGUACA	CGACGUCGCAGGACUCAUU	potassium voltage-gated channel, shaker-related
1288	TMEM203	NM_053045	20.784	1.26727e-11	CAAGUUCGUCUUCGAGAUG	GCGCCUGUCGGGUCAACUA	GUACUUACGGUCCUGAGUC	GCUCUGGUUCGGCCUCAUU	transmembrane protein 203
1289	RUSC2	XM_072554	20.79	0.000703135	GCAAGGGAGUGAAGAGCUA	CCUCAGAACCCUCAUUAUA	GAACAUACCCUCAGAACCU	GGGUAUAAGUUCCAGUUUG	RUN and SH3 domain containing 2
1290	TPK1	NM_022445	20.809	4.62925e-10	AAGCACAGGUUGCAUGUAG	GGUGAUUGGUGUGGCCUUA	CGACUCACAUCACUCCUUU	CGACGGGUCUGGUGUUGUG	thiamin pyrophosphokinase 1 isoform b
1291	DPH2	NM_001384	20.818	1.10343e-09	GGAUUGCCAUCGCCUAUGA	GGAGGCGUCUAGAAGAGUA	GUAGAGAGGGCCAGAGAUG	GACCAGCUAUUGGGAGAUG	diphthamide biosynthesis protein 2 isoform b
1292	ASB11	NM_080873	20.823	1.8158e-10	GAGCUAACCUGAAGCGUAG	GAUCUAUGGUGGAAUUUCA	GCUCGGAACUCCCCUAUAU	CAGAGCCACUCGAACGAUU	ankyrin repeat and SOCS box-containing protein
1293	JAGN1	NM_032492	20.823	1.38801e-05	GCAAGAAGCUCCUAGACUC	CUACGUACAUCUGGUCAUA	GUGUGACCCUCAAGUAUGA	UUCCAUCGCUCCACUCAUU	jagunal homolog 1
1294	C7orf49	NM_024033	20.827	7.08495e-11	GGAAGAGGACAGUGGGAAA	CAUGAAUGAGGCUGAGAUA	UGAAAUACGUCCGGGAGAU	GGACAGUGGGAAACAGGCA	hypothetical protein LOC78996
1295	CHAF1B	NM_005441	20.83	2.84161e-08	GCAAGAAGCUACCGGAUGU	GAAAAGCCAUCGUGGAAUU	GCAACUGAUGGGAAUUUAA	CGACGGAUCUUUGCUUCUC	chromatin assembly factor 1 subunit B
1296	DAB2IP	NM_032552	20.83	8.81434e-08	AGAAGGAGCGCAACAGUUA	GGAGAUGUACAAAGAGUUU	CUGCGAAUCUCCACCAAGA	GCACUGAGCACCCCAGGUA	disabled homolog 2 interacting protein isoform
1297	APCDD1L	NM_153360	20.843	0.00039428	GACAAAGGCCCACCGAUGG	CCAGAUAGAGUGCCCAGCA	GCUCCUGGGAAGGGUAUUA	CUUAAUGGACCUUGGAUCU	adenomatosis polyposis coli down-regulated
1298	CSAG1	NM_153478	20.846	1.18533e-07	AGUAGACUGUACAGAGACA	CAAGACAACCCAAAAGGGA	GUUCCCAAGACAACCCAAA	GGAGUAGACUGUACAGAGA	chondrosarcoma associated gene 1
1299	CEBPZ	NM_005760	20.852	4.99991e-07	GGACAUCAGUUAAUAAGGU	CUCAUGAGCUGCUUUGUAA	GAUCCAAGUUUGAUAACAU	GGUAUGAUCUGGAGUACAG	CCAAT/enhancer binding protein zeta
1300	FIG4	NM_014845	20.853	1.63861e-06	GAACAAAGAUGGGACAGAA	GAAGUUAUCUGUGCUGUGA	GUAGUGAGCCUUAUAUGAA	UCUAUAAGGUCGAAGAUAC	Sac domain-containing inositol phosphatase 3
1301	BDKRB2	NM_000623	20.862	4.65715e-06	UCAAUGAGCUGUUAUGUUG	GCUAGAACCUGGAGAAUGA	UUGCAUAGCUCUAGCAUUU	GAACUUUGAAGGACAAUUU	bradykinin receptor B2
1302	CDC42	NM_001791	20.862	7.85142e-07	GGAGAACCAUAUACUCUUG	GAUUACGACCGCUGAGUUA	GAUGACCCCUCUACUAUUG	CGGAAUAUGUACCGACUGU	cell division cycle 42 isoform 2
1303	MYADM	NM_138373	20.862	2.05644e-13	CGAGAUCACUGGCUAUAUG	GAUGUAAGCUGCAGCCGCA	CCAUCAACCUACUGGCGUA	UCACAACCACCACGACGUC	myeloid-associated differentiation marker
1304	LIN37	NM_019104	20.866	1.81237e-07	GCAAGAGUCGUGAUGUGUA	UGAAUGCUCUCCCAGCUCA	GGAACCAGCUUCGUUACUC	CAACAUGCAGCGCUGGAAA	lin-37 homolog
1305	WASH1	NM_182905	20.878	1.48851e-08	UGUCGGAUCUCUUCAACAA	UCUCAAGGCAGACCUACAA	GCACGUCUCCUUCAGUCCA	GCUAGAGUCCAUCCGCCAA	WAS protein family homolog 1
1306	RIN3	NM_024832	20.883	3.60739e-09	GAAGAUGGCAUGCGGCUUU	GAAGAAAAGUCGAUAUUGU	AAACGGAUCUCUCGACAAC	GGAGCUCGAAGCAAUUGUA	Ras and Rab interactor 3
1307	NOC4L	NM_024078	20.888	4.86671e-08	GAACAAUGCCUUCACGCUG	GCACUUCACGCUCAGCUGA	GGAAGUACAAGGUGUGGAU	GCGCACUCCUGAAGUUUGU	nucleolar complex associated 4 homolog
1308	METT11D1	NM_022734	20.889	3.2442e-07	GUUCAAACCUUAUGGCGUA	GGACUGAGCCUGGUGUAUA	GCACGGCAGGGAUUUGUAU	GCUACACGCACUACGUAAA	methyltransferase 11 domain containing 1 isoform
1309	STAR	NM_000349	20.891	7.68906e-09	GGGACAAAGUGAUGAGUAA	AAACUUACGUGGCUACUCA	CCACUUGCAUGGUGCUUCA	CAGAAGAUCGGAAAAGAUA	steroidogenic acute regulatory protein isoform
1310	MLN	NM_002418	20.894	8.41371e-09	AGAAAUCCCUGAGUGUAUG	GGAACGGAAUAAAGGGCAA	GGAAUGAGGAUGAACUCCA	GACUGCUCCUCUGGAAAUU	motilin isoform 2 preproprotein
1311	SMARCC1	NM_003074	20.894	1.2275e-05	GAAGUUGGCUAACAAAUUG	GAACUUGACUGGAGAUGUG	GAAGUAUGCUGAAUUACGA	GAGCAGACCAAUCACAUUA	SWI/SNF-related matrix-associated
1312	KIAA1924	NM_174980	20.894	7.14888e-07	GCACAAAGACAAAUGAUUA	GAAGCUACAUGCUCACAAA	UGAACACGCUGGUAAAUAU	GCAAUAGGCAUGAUCUUAU	Homo sapiens mRNA for KIAA1924 protein, partial cds.
1313	KIAA0194	XM_379336	20.9	0.000302169	GAGUACCUGUCCUCACCUA	CCACUUGUGUGUCGGCCUG	UAGACGUCCUCUCAAAGUC	GGUCUUGGGAAAUGCAACA	KIAA0194 protein (Fragment).
1314	C19orf29	XM_375557	20.907	1.19865e-09	GGACAUCGCUUUCAAGAUC	CCAAGAUCGUGCAGGGAUA	GCGCAGGCUUCGGCUAUUG	CGGGAGCGCAGGUCAGAUU	chromosome 19 open reading frame 29
1315	EBI3	NM_005755	20.907	0.000120257	UAACAGAGCACAUCAUCAA	CAAUGAGCCUGGGCAAGUA	UCACGGAUGUCCAGCUGUU	UGAAGUACUGGAUCCGUUA	Epstein-Barr virus induced gene 3 precursor
1316	GNS	NM_002076	20.913	7.47995e-06	GAAAGUACCCACAUAAUCA	UAUCAAAGUUCCACUGUUG	AGAGACAGCUGUAUGAGUU	UGUCAGGACUCGAAGAUUU	glucosamine (N-acetyl)-6-sulfatase precursor
1317	FAM123B	NM_152424	20.918	2.81493e-10	GACAGGUUGUGGUGACAUA	GAGGUUCGUUGUAGAGAGA	GGGAGUACCCGUGAACAAA	GAGAAGCCCGUCUUAGAGU	family with sequence similarity 123B
1318	ZNF83	NM_018300	20.925	2.09223e-05	GGCAAGGUCUUCCAUAAUA	GGACAGAACACUACAAAUG	GACAAAGCAUUCAGUCAAA	UACCAGAACUGCAGCUAUU	zinc finger protein 83 isoform b
1319	KIAA1272	XM_097753	20.927	1.61994e-05	GAAGCUUGAUUUCUUGUUG	CUUCCAAGCUUGCAACAGA	GGCCUUUCAUCAAACCUAA	UUGCGAAGCUGCUGUCCUU	Homo sapiens mRNA for KIAA1272 protein, partial cds.
1320	CCNO	NM_021147	20.939	0.000141365	GUUCAGAUCUGCGAGAAGU	AAACAGUACUUCCUUGACU	UACGCGAGGUAACGUUGUA	GUACGACGCUCUCUGCACA	cyclin domain containing
1321	LOC133491	XM_377919	20.94	0.00111825	UCAAGUACGUUCUGCAUAU	UCAAACACCUCGAGUACCU	GCUCCUCACUUGCCUACGU	CAUCGUGGACGGGAGUAAA	LOC133491 protein (Fragment).
1322	USP10	NM_005153	20.941	1.4704e-07	CCAUAAAGAUUGCAGAGUU	CAAACAAGAGGUUGAGAUA	AAGCUUCUCUCACCAAGUA	CCACAUAUAUUUACAGACU	ubiquitin specific protease 10
1323	NRG2	NM_004883	20.942	5.33796e-08	GGAACAGCCCUUAGUCUUU	GUGUGUCGCUCGCCUGCUA	GCCAAGUCCUAUUGCGUCA	GGUCGGGUGGCGUUGGUAA	neuregulin 2 isoform 1
1324	NRSN1	NM_080723	20.943	1.87402e-09	GUAAAGAGCUACUCCAAAG	GCAGUGGGCUUUCUUGUGC	ACAGUGCUCUGGACAUGUA	GAAGGUUGGACUCAUCUCA	neurensin 1
1325	LRP5L	NM_182492	20.945	2.59345e-10	GAGAGAACCCUGAAAUCAA	GAACCAACCCUCAUGCGGA	GCACUGAACACAUCGAGGU	GGGCCUCACGUACUGGAUA	low density lipoprotein receptor-related protein
1326	PUS1	NM_025215	20.95	1.05105e-06	GGACGGAGACACUGACUGA	GCACAAGGACCGGGACGUU	GUACUGCGAGGAACCCUUU	CCUAUUCGGGCAAGGGCUA	pseudouridylate synthase 1 isoform 2
1327	OPRS1	NM_005866	20.951	1.39986e-08	GGCUUGAGCUCACCACCUA	GAGCUGGCCUUCUCUCGUC	CCAAACACAUGGAUGGUGG	GAAUGCGGGUGGCUGGAUG	opioid receptor, sigma 1 isoform 2
1328	GALNT11	NM_022087	20.952	2.14725e-05	GAACUUGGACAGUAUGAUA	GAAAGGAGAACUAGAUGAA	GAUAGUGACUUUGAUGAUU	GACCUGACCUGAAGACGAA	GALNAC-T11
1329	MAP1A	NM_002373	20.952	1.03091e-12	GGAUAAGGCUUUAGAACAA	GAUCAGGCCUUAGAACAAA	GAACCCGGCAUGAUGAAUA	GGAAAGGCUUGUCUGGAGA	microtubule-associated protein 1A
1330	C15orf29	NM_024713	20.953	0.000357032	GAGAUUGAAUGUAGCUUUA	GCUGUGACAUGGCAAAUAA	AGUCGAACAUAUUUGGUUA	GCUUAUUUGUUGAGGAUAG	hypothetical protein LOC79768
1331	TAS2R41	NM_176883	20.953	1.07458e-07	GAACUACCCUGUAUAUCAA	CAAGUGGAAUACAAGGAUA	CGACAGUUCUUCCAUCUAC	GAGGAGGCAUACUCAGAGA	taste receptor, type 2, member 41
1332	ZNF556	NM_024967	20.953	0.000122536	GAACAUAGCGUUAAAGACA	CCACAGAUGUCAAAUCACA	CGCAAGAAUUGUUGUACUA	GCGCACAUGUGAUGAUGCA	zinc finger protein 556
1333	LOC389293	XM_371728	20.954	0.000219291	GGACAGCACUCAAGACUAA	AGUCAAACCUCCUUGGAUG	AAAGGGUCAUGCAUACAAA	UAAGAGUGGAACAGCGUAA	similar to HESB like domain containing 2
1334	HIP1	NM_005338	20.961	2.54814e-08	GGAAGUGGCUGUAAAGGAA	GAACCAAGAUGGAGUACCA	GCAAAUCACAGAUCGAAGA	CUAAUGGUGUGUUCUCAUG	huntingtin interacting protein 1
1335	OR2G6	XM_379117	20.961	0.000814999	CAACCCAUGUUCUUUCUAA	GGAUUCAUACUCUUGUUUA	AACCACAUCUCACCAAGUU	UGAAGCAUGUUAAGGAGAU	olfactory receptor, family 2, subfamily G,
1336	NNMT	NM_006169	20.97	5.8219e-06	GAAAGAGGCUGGCUACACA	GAGGUGAUCUCGCAAAGUU	GAAGGGAGACCUGCUGAUU	GCUCCUCUCUGCUUGUGAA	nicotinamide N-methyltransferase
1337	TMC2	NM_080751	20.972	3.21203e-08	UCGCUGCCCUGGAGAAUUA	GCCUAUGGCUUACUUUAUG	CGAUGGAUGUAUGGAGUUA	GUUAAGCGAUCUCAGCAAU	transmembrane cochlear-expressed protein 2
1338	LOC253724	XM_292085	20.979	9.62917e-05	GUAAGAAGAUCACCAUUGC	GCAAGCAUGUGGUCUUCAG	ACAAGAACUUCAUCCGGAA	GCAUGAAUAUUGUGGAGAC	LOC253724 protein (Fragment).
1339	ALPPL2	NM_031313	20.985	0.000141375	CGGAAACGGUCCAGGCUAU	CCUACACGGUCCUCCUAUA	GCACAGACAGCCGCCAAGA	GAUCCUAGGUGGAGGCCGA	placental-like alkaline phosphatase
1340	CXorf56	NM_022101	20.986	0.000278355	GAACGACAGUACAGGAAGA	CCAAAGAAUGCUCCUGUUA	GAUUGAGGCUAGGGAAGUU	GAGACUAUGUAUCUGCGGA	hypothetical protein LOC63932
1341	NQO2	NM_000904	20.99	7.76432e-08	GAAUGUGGCUGUAGAUGAA	GUAAGAAAGUACUCAUUGU	CUGAAGGGCUGGAUGGAUA	CCACGAAGCCUACAAGCAA	NAD(P)H dehydrogenase, quinone 2
1342	S100A12	NM_005621	20.992	2.83502e-06	CAAAGGAGCUUGCAAACAC	GAAUUCAUAUCCCUGGUAG	GCUGAAGGCUGCCCAUUAC	GGAUGCUAAUCAAGAUGAA	S100 calcium-binding protein A12
1343	CCL17	NM_002987	20.994	1.83705e-06	GCAGUUAAAUACCUGCAAA	CAACAAGAGAGUGAAGAAU	GGGAGUGCUGCCUGGAGUA	UUAGAAAGCUGAAGACGUG	small inducible cytokine A17 precursor
1344	EEF1B2	NM_001959	20.999	7.45522e-07	GGGCUCAUCUAAACUAGUU	GAUAAAGUUGGAACAGAUA	UCCAGGUGCUCAACGAUUA	CACAUCAAGUCUUACGAAA	eukaryotic translation elongation factor 1 beta
1345	LOC389286	XM_374152	21.009	0.000172709	UGCAAGGUCUGAUUUCUUC	CGACAGCGUCAACUGCUUU	CUACUUCAUCCAAAUAUGG	CCAACAGCCGGCUCCAUAG	hypothetical protein LOC389286
1346	MMEL1	NM_033467	21.012	6.29012e-05	CAGAGGACCUGUACUUUGA	CCACAGGCCUUGAACUUUG	GCAAGAGCAUGGUCAGAGA	UCAAAGCGGUGCUGGAGAA	membrane metallo-endopeptidase-like 1
1347	PRMT2	NM_001535	21.013	1.21852e-05	GAACGGCUUUGCUGACAUC	ACAAACCACUGCAGAUUGG	CAACUAAAUACCACAGUGU	GAGUACAGCCAGAGGAGUU	HMT1 hnRNP methyltransferase-like 1
1348	ZNF17	XM_375665	21.013	1.64235e-11	AACCAGCGCUCGAACCUGA	GACUGCCUCUGAACAGGUA	GAAGAGGACCGAGCUGGGA	CCGCAUAGUUCAAACCAAG	zinc finger protein 17
1349	HSD11B2	NM_000196	21.015	2.09489e-08	GCAAGGAGACGGCCAAGAA	CAACAACGCAGGCCACAAU	GCACUUGCAUGGGCAGUUC	CAACGCAGGCCACAAUGAA	hydroxysteroid (11-beta) dehydrogenase 2
1350	ZNF317	NM_020933	21.023	1.12552e-07	CGAAACCAGUCCAUCCUUA	CAUGAGCGUUCACCUUGUA	AGAAACGAGUUGAGUGUAG	GAAAUCCUUUGGCGAUCUC	zinc finger protein 317
1351	KIAA1853	XM_375033	21.024	2.42284e-09	GGAGCCAGCUUUCAACAAG	CAACCAUCUUGCCCACCUA	GCCAGUGGAGGCUGCAGAA	GCUGCAAACCAGAGCUGUU	KIAA1853 protein
1352	TMPRSS6	NM_003293	21.024	1.59881e-06	CAACCGGCCUGGCAUCUAC	GGACUGGAUCCACCACUAU	GAGAGUCCGCGACCGAUAC	CAUCGUGCACCCACAGUUC	transmembrane protease, serine 6
1353	TRIM11	NM_145214	21.025	0.000336422	GGACAUCUCUCUUUCUACA	GGGAGAACGUGAACAGGAA	GAGCUGAUCCUGUCUGAAG	UCACUGCUAUUCAUCUUUC	tripartite motif-containing 11
1354	KIAA1161	XM_372083	21.027	1.24466e-05	GAUGAGAUCGCCUACUUUA	CGAGACAGCUCACCGUAUC	GUGCGUCGCUACUUCAACA	GGAGCGCGACGUCUAUUUG	hypothetical protein LOC57462
1355	ECH1	NM_001398	21.029	0.00515616	UCAACAAGAUUUCGAGAGA	AAUGUUCACUGCAGGUAUU	GUACCUCCGUGACAUCAUC	UAGAGUGCUUCAACAAGAU	peroxisomal enoyl-coenzyme A hydratase-like
1356	FLJ14154	NM_024845	21.031	2.34963e-09	CGGCAUAGGUUCCCUCUUA	UAAAGAGGAUGGAGAUAUU	GGUCGGGCAUCUCUUCCAA	ACACACAAGUCGCGUACAU	hypothetical protein LOC79903
1357	IDUA	NM_000203	21.034	3.54956e-07	GGAGAUACAUCGGUAGGUA	GGACAUACGAGAUCCAGUU	GCAGGAAGCCAUCGACCUU	GGAAUGAGCCAGACCACCA	alpha-L-iduronidase precursor
1358	LRP2BP	NM_018409	21.041	4.15219e-09	GGAAUCUCGUGGAGUAUUA	CCUACGAGGUCAACUAUAU	GGUGUUAAACGAUCAAAUG	CCAAAAGGAUCGCUGACUA	LRP2 binding protein
1359	CDAN1	NM_138477	21.043	1.05783e-06	GGAAAGAAUUCGUACGUUC	GACCGAGCCUUUCAUACUU	GCAACACUGUCUAAUCUGU	UGACAAUCGUGCCAACUUC	codanin 1
1360	LOC389834	XM_379690	21.044	7.74235e-08	CCUAAUCCCUUCUACAUAG	GCCUGUAGCUGGCAUAUGG	GUAUACACCGGGCUUGAUU	GGAAGAGGGGCUCCAGAAA	hypothetical protein LOC389834
1361	C20orf142	XM_371399	21.047	2.86962e-07	GCAAAUACUUUCACAAGCG	GACGGUGGCUGACGAGAUC	GUACGGGACAUACGGGUUU	GCACGGCCAUCUGGUACAU	hypothetical protein LOC128486
1362	PSMB6	NM_002798	21.048	7.71319e-08	GGAGAUGUGUUACCGAUAC	CUGACAAGCUGACACCUAU	UGGGAAAGCCGAGAAGUUU	GAGGGCAGGUGUACUCAGU	proteasome beta 6 subunit
1363	LOC155006	XM_376677	21.051	6.53265e-07	GCACAGGAGUGGACGAGUA	UGAUGAAGCUGACUCCAGA	GAAGCAAGCAGCAGCAACA	GGACUUCUGCCCACAAGCA	Homo sapiens cDNA FLJ31198 fis, clone KIDNE2000543.
1364	LOC339766	XM_211768	21.052	0.005104	GUGCACAUUUGUUGAGUAA	GAUCGGAUUUCCAGUUUAC	GUCCACGCCUGCUUCAUUU	GCUCAGUCUUGGAAAAUAA	LOC339766 protein (Fragment).
1365	LOC286187	XM_209936	21.053	1.03882e-05	UAAGAGAGCUUCAUGUUGA	GCAAGCAAUUCACUCAUAA	CCACAAAUCUGACCCACUU	GAAAUCCUGUUUGUCUCAA	hypothetical protein LOC286187
1366	SCUBE1	NM_173050	21.059	2.03081e-06	GAACAAAGACCAUGGCUGU	GCGGCGAGCUUGGUGACUA	GCGCCCAAGUCCUACAAAU	AGACGUGCGCAGUCAAUAA	signal peptide, CUB domain, EGF-like 1
1367	LOC145757	XM_370893	21.061	1.91009e-05	GAAAUGUGCUAGAUGCUGU	GCCAAGAGGUGACGAGCAA	AGACUGAUGUGCACAGGAU	UUAAGCCCGUAUAUUCUUU	Hypothetical protein LOC145757.
1368	PRAMEF8	XM_372768	21.062	3.7034e-05	GAUAUUGCAGCUCAUCUUA	UUACAUGACACGUGAAAUC	CGAGAGACCAUGAUCAAAA	AAGUGGCCAUUCUCUUGUU	PRAME family member 8
1369	LRRTM4	NM_024993	21.063	0.000419477	CCAACAAGCUCACCAAUAU	GUCACAAGGCUUAUCAUUA	ACUAAAGACUGUGCCCAUA	UCGGAGCAUUUGUCCUUUA	leucine rich repeat transmembrane neuronal 4
1370	AVPR2	NM_000054	21.066	1.77648e-06	CUCAUUCUCUCCCUAAUAA	GAGGAUGACGCUAGUGAUU	GCACCUAUGUCACCUGGAU	UGAGGGAGCCCACGUGUCA	arginine vasopressin receptor 2
1371	ZNF229	XM_172230	21.071	8.8635e-05	GACCUACAGUUGAGAUAAA	GAAUGAAAGGUAACCCUAA	GGCCAUCUCUGCAAACCUG	CCGUUGAAGUAGAUCCUGA	zinc finger protein 229
1372	WDR26	NM_025160	21.074	7.6723e-07	GCACUAAACUAGCAACAGG	GGGCACACACGUACAGUAA	GCAAGUUGAUCCGGAUACA	ACAAAGGGAUCGGUGCCUA	WD repeat domain 26 isoform b
1373	SEPT10	NM_144710	21.08	4.81707e-05	GAAUGAAGCUUGAAGAAAA	GGUCAAAGCUCGCCAGUAC	GAAAGCUACCUCCGAGAUA	GAAGUAUGGAUGAGGUAAA	septin 10 isoform 1
1374	THAP10	NM_020147	21.08	1.41988e-06	GCUGAUAAUCCAUCUAAUA	GAAUUGUGGUCUAGAACUU	UUUGACGUCUCUUCGGUUA	CGACUGGUACGGAGGCAAU	THAP domain containing 10
1375	THOC2	XM_293380	21.082	3.29835e-05	GAGCACGCGUGGAUUCUGG	GCAAAUGCAUAGCCUUUUC	GGACCAAGGCGAAGGACAC	CCGAGGAAUGGGAGAUGGA	THO complex 2 isoform 2
1376	C19orf50	NM_024069	21.09	8.8048e-10	GAACACAGAUGAUGUCAAC	GACAGCAUCUUCCGCCGUA	GGACCCUAGUAGAGAUGAA	AGACAGAUGACGAGGAGAU	hypothetical protein LOC79036
1377	TFAP2D	NM_172238	21.108	0.000250094	GUGAAAUGCUGAACUACUU	CGAGAUACGUUACGACGGA	GGCAAUAUGUGCAGCUCUA	CAAUUCCACUGUCGCCUAU	transcription factor AP-2 beta-like 1
1378	CLP1	NM_006831	21.115	1.53001e-09	GGAGGCAUCUCAGUCAGUU	GGGCAAGUCUACAGUGUGU	UAGCAGAUGUGUUCAACCA	GGGUCAAGGGCUCUGGUUA	ATP/GTP-binding protein
1379	PPAP2A	NM_003711	21.116	1.07192e-06	GAGGAGGACUCUCAUACAA	GCACUCAAAUUCCUUUAUC	CUACAUAUGUCGAGGGAAU	CAACAACUGGGAAUCACUA	phosphatidic acid phosphatase type 2A isoform 1
1380	CPN2	J05158	21.12	3.85087e-09	CCGAUCGGCUCCUGAACAU	GGACUGCAGUACAAUGCUA	CAACCUGCGUUCCCUCAUG	GGUAAUCUGACCUUUCUGA	carboxypeptidase N, polypeptide 2, 83kD
1381	MPG	NM_002434	21.12	2.34408e-05	GGAUGAACCGGCCCACUCA	GAAGCAGCGACCAGCUAGA	ACAUCAUUUACGGCAUGUA	GGCCCAUACCGCAGCAUCU	N-methylpurine-DNA glycosylase isoform c
1382	ADAMTS2	NM_014244	21.121	4.23512e-06	GAACGAGCAAUGCCGCUUU	GCCGCUACCUGCACUCCUA	GCAAGGCCGUGUGCAUGUG	GCUGCACCCUGAACCAUGA	ADAM metallopeptidase with thrombospondin type 1
1383	LOC143188	XM_377129	21.131	3.26204e-06	GCAUGGAGACCCACUAUGA	CCUCGAGGCCUCCUACUUA	GACCCUGCCUUGCCUUAAA	GAGCGUGGGAUGAGGGUUG	Homo sapiens cDNA: FLJ23106 fis, clone LNG07680.
1384	BRUNOL4	NM_020180	21.135	7.16506e-06	AUAUAAAGAUGGCCACGUU	GAAGCUGUGUUCGCCAAUG	GGGAACCCGUCGACCAUUC	ACGCCGGAGUGCAGCAGUA	bruno-like 4, RNA binding protein isoform 3
1385	ITFG3	NM_032039	21.141	3.1971e-06	GGGAAUGCGUCCAUCCUGA	CAGCGAAUGUGGAGGAUAG	GUGCCGCUGUUAUCUAUGA	GGACAGGUGCCCACUACAU	integrin alpha FG-GAP repeat containing 3
1386	PSMD8	NM_002812	21.141	6.08947e-09	CCACAGAACUGGCCAAACA	GCUACUACUUUGAUUACAA	CAGUGUCCCUGGAGCAAUA	GAGGGCAGCUACAACAAAG	proteasome 26S non-ATPase subunit 8
1387	ZNF264	NM_014261	21.147	2.37998e-11	GGACGAACACUCCCAGAUC	CCAUAGACCACUCAGCUUU	GCCAGCAACUUGGAAAUCA	GGAGCCACAUGUCAUUUGG	zinc finger protein 264
1388	LOC92196	XM_043500	21.148	0.00596235	GCUGGAGGAAUGAGAAUUU	GGGACAUCCUCCUGCAGUA	CUAUAAAUUUCCAGCAACA	CGAGAAAACAAGUGCCAUU	hypothetical protein LOC92196
1389	LOC96610	NM_080926	21.157	5.78471e-07	AAACAUCGCUGGUAUAAGA	UCGGAUAGCUGCCACAUAA	GAACUGGUUUCUUGGCAAU	ACAAAGGCUUCUAAAGUAU	Hypothetical protein (Fragment).
1390	TXNRD3	XM_170597	21.172	0.000131681	GGCAAAGGCUGGAUCCAAC	GGUGAGCCCUUGAGGUGUG	GAAGGCAUGAAUAUUUGUG	GGGUUCCUGCUUUCAGAUA	TXNRD3 protein (Fragment).
1391	WFDC6	NM_080827	21.188	5.90698e-09	GAAAUAGACCAGUGUACCA	ACCCAGAGAUUGCCCAGAA	AAAUCAAAGUGGAAUGCGA	CCGUGGAAAGAAAUGUUUA	WAP four-disulfide core domain 6 precursor
1392	CAPN12	NM_144691	21.194	2.29642e-11	GCUCAGGACCUGUGAGCAG	AGGAAGAACUCAAUGCCUC	GCUGCAGUGUUUCGGGCAU	AGGCCAUAUUUAACAAGUU	calpain 12
1393	FKBP11	NM_016594	21.196	7.07492e-05	GUAGAUGGACGUAUUAUUG	GAGACACGCUUCACAUACA	GAAGCGAAGGGCAAUCAUU	GCAGAGUCUUCUCGACAUG	FK506 binding protein precursor
1394	KIAA1729	XM_041221	21.196	5.39611e-05	GCAAAGACCGCUCAGAUGA	GGAAUGUGACAAAGGAUCA	CCACCAAGGAGUCGAGUGA	GCUCCAACUCCUCCCAAUA	hypothetical protein LOC85460
1395	C19orf44	NM_032207	21.204	9.68516e-05	GAAAGAACCUGCUAGAACA	GCACAGAACGCGAAGGUCA	ACAGAACACUGGACGCUUU	CAGCUUAUUCGGAGGAUUU	hypothetical protein LOC84167
1396	ARHGAP21	NM_020824	21.205	5.92632e-05	UAAAGAAGCUGUCAUCCUA	GGAGACAGCUCUUCAGUUC	AAAGGAAACUUCUCAGUAA	GUAAAUCACUUGCAUCAGA	Rho GTPase activating protein 21
1397	UNQ9366	NM_198444	21.205	2.48318e-11	CAAGCCAGGUGCUGAGUAU	GAGAUGAUCAGCACCAUAG	ACUAAGGACGUCAACAUUA	AAGCCUGAGUCCUGAGUAU	Homo sapiens clone DNA211193 GPAD9366 (UNQ9366) mRNA, complete cds.
1398	TEKT5	NM_144674	21.208	1.30955e-10	GGAUUGAUUUGGUCCAUGA	GAUCAGAUGUGGAGGCAGU	GCUAUGAGCUGGACAGGCU	UUACUGUGGUCCCAAGAAA	tektin 5
1399	CACNA1B	NM_000718	21.212	4.48651e-07	GAAAUGCCCUGCUCGAGUU	GGACGGCACUGGAGAUCAA	GGCAGUCGUUCCAGUAUAA	GAAGAAAUGCCCUGCUCGA	calcium channel, voltage-dependent, N type,
1400	ZNF225	NM_013362	21.221	9.92201e-06	UGUAAGAGCUUCCGUAGUA	GGUAAGAGCUUUGGUCUGA	GAGCAAAUCUUAAUAGGCA	GCACAGUUCAUGCCUUAAA	zinc finger protein 225
1401	ZNF641	NM_152320	21.233	6.7587e-08	GGACAUGCUUUCUCAACUA	AGAGAUGGAUUCCCUGUUA	GAGGACAGGUCACAAUUUG	GAAGAGCGGCCAUGGAGAA	zinc finger protein 641
1402	GRM5	NM_000842	21.234	6.95112e-06	CCAAACAGAUUUACUGCUA	CCAGAAAUGUUCCAGCUAA	CCAAGGCGCUGUAUGAUGU	GUACACGACCUGCAUUAUA	glutamate receptor, metabotropic 5 precursor
1403	MYH3	NM_002470	21.244	1.50351e-09	GAGAGUGUGUCGAAAUCUA	GAAGGACCGUUACACAUCU	CGGGUUAGAUGAAACAAUU	GCUCAAGAGUCCAUAUUAG	myosin, heavy chain 3, skeletal muscle,
1404	RFNG	BC052374	21.245	1.11679e-07	CCAGUAGGCUUACGUGUUU	GGAUGAAUAUUCUCCAGGA	GCAGUGGCCGUACCUGUAA	GAAGUUAAACAGCCUCGUC	radical fringe homolog
1405	VENTX	NM_014468	21.251	1.26258e-06	UCUCAGAGGUCCAGAUAAA	UUGAGUAAGGAGCCAAAUA	CAUGAAACACAAACGGCAA	GGGCCUGUGUGCUAUGCCA	VENT homeobox
1406	CATSPER4	XM_372807	21.252	6.47227e-06	ACAUGUAGCUCUAGAAUAA	UCAGAGAGCUUCCAUCCGA	GACCUCAGCUGUACUGUGU	CCAUGAACUUUGACAGCUA	cation channel, sperm associated 4
1407	NDUFAF1	NM_016013	21.252	2.91502e-07	GGAGAAGCCUGAUGUUAGU	GGACGAAUCAGAUGUAUAG	UAACCAAAGUGCACUGCUA	GGCCUUGGAUGGUGAAUAU	NADH dehydrogenase (ubiquinone) 1 alpha
1408	KIAA1922	XM_057040	21.254	2.63033e-05	UGAACGAGCUCCCUCCUGA	GGAGGAGUCUUUCAAUGCC	GGCAGGCCCAGCUUUACAA	CGAGAGAGUGACAGAGCUG	Homo sapiens mRNA for KIAA1922 protein, partial cds.
1409	ISCA2	NM_194279	21.269	1.01232e-06	GAACUGAUCCGAAGCUCAU	GGUCAUCUUUCUCUAUCAA	GGUCAGAAUUCCUCAGGCU	ACGACAGGGUAUUUGAACA	iron-sulfur cluster assembly 2
1410	BHLHB3	NM_030762	21.271	1.00429e-05	GGAGAAAGCUGUAGUCUUG	GAAGAGACCGAAUUAAUGA	CAAUACCUCUCCCGGUUUG	UCUCUGAAAUCGCCCAUUC	basic helix-loop-helix domain containing, class
1411	PRTG	XM_039702	21.272	9.28348e-06	CCUGCUAUGUUCAAUAUAA	UCCGAGAGGUGCAGACAAA	GAAGAAAGUGGUUGAUCCA	AAAACUGCCUGACUAACUU	protogenin
1412	LRSAM1	NM_138361	21.276	1.41765e-05	UGAAAUCGCUGGAAAAUGA	GAACAGUUGAUGUCCAUAA	AGUCAGGGCUGGAAUACUA	CAGAAGCCCUUGUCCUUGA	leucine rich repeat and sterile alpha motif
1413	WDR61	NM_025234	21.28	1.82656e-05	GCAAACAGAUAAAGUCCAU	GGUAUUCUCUUCAAACAAG	GAACUCAUGUCGGGAAAGU	GAUCAGGUCUGGGGAGUAA	WD repeat domain 61
1414	DOCK8	NM_203447	21.282	5.33508e-07	GCAGAGCCCUACACGGUUA	GAUCAGAGCCUCAUUAGGA	GGAAAUACGUCCAGUACCA	CCGCUAAGCUCACAGUAAA	dedicator of cytokinesis 8
1415	ERH	NM_004450	21.289	1.06597e-07	CCAACAGGCUGGGAAAUAA	GAACUUAUGCUGACUACGA	UCAGUCAGUUGUUUGAUUU	GUCCCUCUAUCACAUAUGA	enhancer of rudimentary homolog
1416	SEMA6B	NM_020241	21.29	1.02631e-09	GGGACUACCUGAACCACUA	GGGAUGCUCUUCACAGCUA	GGAGACAACAUCAGCGGUA	AAACAUGACUCCAAGUGGU	semaphorin 6B precursor
1417	PIGZ	NM_025163	21.292	3.6118e-07	GCACAAAUGGGCCUCCUGA	GGCAACAACUGGAUCUGAA	CAACCAGCCUGCCAAGUGG	GCCCUGCUAUCUGCCUUUA	phosphatidylinositol glycan anchor biosynthesis,
1418	ABLIM3	NM_014945	21.294	6.48467e-06	GCGCUAAAGUGGAUAAUGA	GAUCUACCCUUAUGAACUG	GCAUGACCAUCUCUGAGUU	ACAGUAACAUCUACCGGAA	actin binding LIM protein family, member 3
1419	C5orf28	NM_022483	21.296	1.13958e-06	GUUCUGACCCUGAAAUUUA	UCACAUCUGUUCAUUCGUU	AAACAUGGAGUUCGUAUUG	GGAUAUGCCCAUUUGGAAA	hypothetical protein LOC64417
1420	OR2G6	XM_379119	21.313	5.63094e-06	UAAGGAAGCAUACAGGAUG	CAAGGCAGCUCUUCCAGGG	GAACAUCACCUCUGCUGCU	UACUGUUGGUGGUGAGCAA	olfactory receptor, family 2, subfamily G,
1421	CCPG1	NM_004748	21.314	2.41713e-07	AAACGAACCUUGCUACAGA	GUUAAGUGGUAGUCAGUUA	GAUUGUAUGUUGAGGCAAA	CCGAAGACAGUAUCUAUAU	cell cycle progression 1 isoform 1
1422	FLJ42953	NM_207478	21.317	8.07807e-08	GACCAGAACUGCCCAAAUC	CUACUCAGUUCCUCCAGAA	GCUAAGCAGGGACACAGUA	UGAAAUGUCCGGAGAGAGG	hypothetical protein LOC400892
1423	FAM35A	NM_019054	21.325	1.21239e-08	CGAUUCAGCUUGAUGGUUU	UGAGAUACGUAUUGAGUUG	GGCGGAGUCCUGUAAAUAA	AAAGGAGUGGUUCUGAUUA	hypothetical protein LOC54537
1424	WFDC8	NM_130896	21.338	1.70562e-06	CAAGAACCCUGCAUGCUAC	GGACUCAUGUAACACAGAU	GUACCAAGAUUGAUAAACC	GCGAAGGGAAUGCCAACAA	WAP four-disulfide core domain 8 precursor
1425	PARD3	NM_019619	21.349	5.40296e-08	AAGCAUGGAUUUAGGUAUA	AAACAGCGUUGGAUGAUAG	GAUGGCGACCUUCGAAAUA	GAUCAACUCCUAGCAAUCA	partitioning-defective protein 3 homolog
1426	FIZ1	NM_032836	21.353	1.55702e-07	GGCACAAGCUGACCCACGA	GGCAAGGGUUUCAAGCACA	CGGAAGACACCCUGUACCA	AGUGCUACCUCAAGCGCCA	FLT3-interacting zinc finger 1
1427	KHDC1	NM_030568	21.363	0.000190229	GAGAGUUGGUUCACAGCUA	GAGCUCAUCUUCGGACUUG	GCACAGCCACACCCUUAUU	GAGCUCAUCUUCGGGCAUG	KH homology domain containing 1
1428	KRT18	NM_000224	21.378	4.05304e-08	GGGCCUGGCCACCGGGAUA	ACACCAAAGUUCUGAGGCA	ACCGGAGGCUGGAGAGCAA	CCAAAGUUCUGAGGCAUUA	keratin 18
1429	SR140	XM_209569	21.378	0.000289627	GGUCAGGGAUGUUCAAUAG	CGACUUCGCUGCUCAGAUG	GAGCCUCGGUCAAGGAGUU	GACCUGAUGCGUCACAUGA	U2-associated SR140 protein
1430	MUC12	XM_379958	21.388	0.000455926	GGAGGAAAAUUACCGAAUA	UAACUUAGAUGAUCCUCUG	GAACGACGGGCUAUAGCAA	GAGAAAGAAACCACAUUAU	Transmembrane mucin 12 (Fragment).
1431	FAM21C	XM_372310	21.39	2.46469e-05	GCAUUUGAAUCCAGAGAUG	GAAUCUGGAUAUAUGGAUC	UCAGUAGCCAUUUCCCAGA	GCAGGAGGUGCCAGAUGUG	hypothetical protein LOC253725
1432	GGPS1	NM_004837	21.403	0.00318032	UGACAGAAAUGUUGCAUAA	GAAACAGUCCAAAGAAUUC	CAAAUUAGGGAUGAUUAUG	UAAAACCGCUACUUAAUAC	geranylgeranyl diphosphate synthase 1 isoform A
1433	SMA4	NM_201401	21.411	1.25046e-06	GAAGAGGUACCCACAAGAA	CCUCAUGGCUCCCGGGUAA	CAGCAACCUUGAAAGAUUG	GCGUGAAUCUAGAGCCAUU	SMA4
1434	DCD	NM_053283	21.424	3.19261e-07	GUAAAGGAGCCGUCCAUGA	AAGCAGAGAUCCAGCCUUC	UAAAGACGUCCUUGACUCA	AGUCGAAGAUCUAGAAAGC	dermcidin preproprotein
1435	KIAA1604	XM_034594	21.428	2.22426e-07	GGAAUGUGGCCUCAAAUUA	AAAUUAACCUGGUCUCAUU	CUUAUUAGCUGGGCGAUUU	GAAACAAACAAGUUGCGAA	hypothetical protein LOC57703
1436	PLUNC	NM_016583	21.432	5.54688e-08	GCAGGAAGCUUGACAAAUG	UCACAGGGAUCUUGAAUAA	GGACAUCACUGCAGAAAUC	GCAUAAAGCUCCAAGUGAA	palate, lung and nasal epithelium carcinoma
1437	RBM25	XM_027330	21.432	3.91186e-08	GAAAGGAGCUCAGAUCGUA	GAAGCUACAUUAGUUGAUU	GAUGGAACGUCGAAUUAGA	CAGAAAAGGUUGCGUGAUA	RNA binding motif protein 25
1438	C6orf194	XM_010658	21.436	0.000684339	GGAAUAAAGUCAUUGAGUA	GAGAAGAGAGCCAAUGUAA	ACACCUAAGUCCCAAGAAA	CUCAAGGGCAGAUGAAAUA	hypothetical protein LOC222698
1439	ENY2	NM_020189	21.441	7.62652e-07	GAGAACGCCUCAAAGAGUU	GAGCAGCGAUUAACCAAAA	CCUGGUACCUGACAGUGUA	GGCACACUGUAAAGAGGUA	enhancer of yellow 2 homolog
1440	SECTM1	NM_003004	21.449	2.99591e-06	GAAGGUCGCAGCCCUCAGA	GUUCAAACCCUCACCACUU	GCACAGCUGGUGAUCAAAG	GUGGGACACCAGAGAAAUA	secreted and transmembrane 1 precursor
1441	COPZ2	NM_016429	21.455	4.03299e-09	GUUCUCACCUGCCUGUUUG	GUAUUAUGAUGACACAUUC	GUAUGACCAUCGUCUACAA	GAUGGCGGCUUGACUGAAC	coatomer protein complex, subunit zeta 2
1442	GRB2	NM_002086	21.46	1.61125e-08	UGAAUGAGCUGGUGGAUUA	CGCCAAAUAUGACUUCAAA	GAACGAAGAAUGUGAUCAG	GUACAAGGCAGAGCUUAAU	growth factor receptor-bound protein 2 isoform
1443	LOC389118	XM_372984	21.462	0.00205921	GAAGCAGGGUUGACAGAAU	UCACGGGCCUGGAGAAUAC	CCAAGAAAUUCAGCGAGAA	CAGCAAAUGUCGUGGGUCU	hypothetical protein LOC389118
1444	PTAR1	NM_173712	21.464	2.4997e-07	CAACACCCACUCCCUCUUA	CAACACAUAUGGCCUAGAC	CCUCAUAUCCUCCCUACUA	UAUUGUGCCUAUUGCCAUA	PTAR1 protein (Fragment).
1445	GJA3	NM_021954	21.477	2.9099e-08	GGACCUACGUCUUCAACAU	CGGAGGACUUGGCCAUCUA	GCAGGACAAUCCCUCGUCG	UGAAGCCGCUCUACCGCUG	connexin 46
1446	THSD3	NM_199265	21.479	7.50447e-09	GCACCGACUUCUCACCUAA	CUACGGACAUGCAUGAUCA	CAAGAGCGACUUCCUAAUC	GAUGUUGGACUGUCACUGA	thrombospondin, type I domain containing 3
1447	C20orf111	NM_016470	21.487	1.04327e-09	CAGGCUACAUGGAGUAUUA	CUACUUCUCUCGAUGCUAA	GCAAGGAAUGCCAGUGUAA	GGCAUGAUAUGGAAGUGUA	oxidative stress responsive 1
1448	TMEM8	NM_021259	21.49	1.66464e-06	GAACGAUUGUGGACCCUAU	GCUCAAGACAGUCCUGAAA	UAUCAGAUCUGCAAGAACG	ACAGAGAUGCGGAACGAGA	transmembrane protein 8 (five membrane-spanning
1449	JMJD4	NM_023007	21.491	2.83212e-08	CUACAUCACCUACUGGAAA	CAACAUGUGGCGCUUCUUG	CCGACUGGCUGAAUGAGUU	GGUCAUCGCUGAGAAGAGG	jumonji domain containing 4
1450	TRIM32	NM_012210	21.497	3.54808e-05	GAUCAGGGGUGGUCAAAUA	GCAUAGCCCUAACUCCUAA	GAGCUGUGGUUUGGUGUUA	GAGAAGCUAUUGGCCAGUA	TAT-interactive protein, 72-KD
1451	TRIM4	NM_033017	21.502	2.46757e-05	CCAAGUGGCUGUAAACCUA	GAAGACAGUGUGCCAGAUA	GAAGUUGAGAGUAGAGAUA	CAAACUAUCGCUUCAUUGA	tripartite motif protein TRIM4 isoform alpha
1452	KDELR3	NM_006855	21.507	9.35494e-09	GACCAUAACUACUCACUAC	GGUACCAGACUGAGAAUUU	AGUCGUGUCUGGAGUAGUA	CAGUGUACAUGAUAUAUGG	KDEL receptor 3 isoform b
1453	LOC146177	XM_373690	21.508	9.04254e-07	CAACCUGGCUGAUCUGGGA	CUACCAGGAUGCCCUCCAA	ACAAGACUCUGCCCAUCAC	GGACUCGGGAGACUCAAGG	CDNA FLJ46765 fis, clone TRACH3024512.
1454	USP20	NM_006676	21.509	6.87057e-07	GCGAGUGGCUCAACAAGUU	CAAGAAAGCCCAGGUAUUG	UCUGAAAGCUGUUCCUAUU	GAACGCCGAGGGCUACGUA	ubiquitin specific protease 20
1455	PCSK7	NM_004716	21.513	1.12222e-06	GAAAAUACCUGCACGAUGA	CUACGUCAGUCCCGUGUUA	GGACAUUGCACCCAACUAU	CAGCAAGGAUCCAGACGAA	proprotein convertase subtilisin/kexin type 7
1456	NBEAL1	NM_198945	21.517	4.57069e-09	GAAGCUAGCUAAUGUAGAG	GGAUAUAACAGCUAGAGUA	GAAAGUCCAGUAUGGGUAA	GGAACGGUGAUUAUACAUA	neurobeachin-like 1 isoform 1
1457	FBXO38	NM_030793	21.522	0.000186871	GCAGAUAAAUCCACUAGUA	GGACUCGAUUGGUUGAUAU	CAAUUACUGUUCAUGAUUC	GCCGAGAGUGGAAAUAAUA	F-box protein 38 isoform a
1458	SLC39A10	XM_047707	21.533	1.00795e-06	GAACGUCACUCAGUUAUUA	GGAAGAAUAUGAUGCUGUA	CCACAAACCUGAUCGUGUA	GAAAGGACUUGUUGCUCUA	solute carrier family 39 (zinc transporter),
1459	MTAP	NM_002451	21.538	4.40156e-06	GAAGAGGGCUGUACACAUG	CGAGAGAGGUUCUUAUAGA	GGUCAGAAACCCUCCAUAA	UUAAAGACCCUGAAAGAAA	5'-methylthioadenosine phosphorylase
1460	VTCN1	NM_024626	21.54	2.82178e-06	GAACCUGACAUCAAACUUU	GAGCUGAACUCUGAGAAUG	AUGCUAACCUUGAGUAUAA	GCCCUUACCUGAUGCUAAA	V-set domain containing T cell activation
1461	BZRPL1	XM_371820	21.542	1.61871e-05	CGACCGAAAUACCCAAUAA	GAACACAGCGUCUUCAGCA	ACAAAGAAGUGACAGGUAC	UCAGCAAACUCUUCGGGAA	benzodiazapine receptor (peripheral)-like 1
1462	C9orf23	NM_148178	21.546	8.34551e-10	GGUCCGAGAUGGCAGCAAA	CGGCAGUGCUCGGCAUGUA	AAGCUACGUUUCCUUCAGA	CGAAGAAGGGCUCGAGACA	hypothetical protein LOC138716
1463	HDGF2	NM_032631	21.546	2.88441e-05	UGAAGAAGAUUCGCCGUUA	GGAAGACGCCUGCGCUAAA	GAAGGCAGCAGAAGUCUAU	CGACAAAUGUAAAGACAAG	hepatoma-derived growth factor-related protein 2
1464	PSMB4	NM_002796	21.547	1.25772e-07	GCUCGAAGAUGAACCCUUU	CGCAACAUCUCUCGCAUUA	GAGACCAACUGGGAUAUUG	UUACAGAGGUCCAAUCACG	proteasome beta 4 subunit
1465	LSS	NM_002340	21.55	3.99965e-05	GGACUGCGCUCAACUAUGU	GCAGAAGGCUCAUGAGUUC	GAAGCUGUAUGAACACAUU	UGCAGGCGCUUAAGUAUUU	lanosterol synthase
1466	CATSPER4	XM_378852	21.56	1.29207e-05	CAGAACAACCUGUCUCUAU	GGCACGGCCUUGAGUGUAA	UCAGAAGUGUGGUAUGCAA	CCUCAAAUCCAUGCGCUAA	cation channel, sperm associated 4
1467	KIAA1853	XM_375000	21.567	3.28818e-05	GAUAACCAGUGCCCGGAAA	GAAACAAUCUCGAAGCCGG	CUGCUGACCUCUUUACCAA	GCAUCAUUGUCGCCAGUAU	KIAA1853 protein
1468	RCN3	NM_020650	21.57	2.30996e-07	GCACCACGAUGAGCUGUGA	GCAGUCAGGCCACCAACUA	GCGGAAAUCCUGGGUAAUU	GGAAGUGGCCAAGGAAUUC	reticulocalbin 3, EF-hand calcium binding
1469	OBSCN	NM_052843	21.571	8.08183e-07	GGAAGGACAUACACUCUCA	CAGGAGAGAUCCAAUUUGU	GCAGACAGCGACACCUAUA	AGACAUACCGCGAAGAUGA	obscurin, cytoskeletal calmodulin and
1470	SNRPD3	NM_004175	21.573	1.73147e-10	GAAGAACGCACCCAUGUUA	GAACACCGGUGAGGUAUAU	CGAUUAAAGUACUGCAUGA	AUACAUCCGUGGCAGCAAA	small nuclear ribonucleoprotein polypeptide D3
1471	UEVLD	NM_018314	21.573	0.000580664	AGAAAGACCUGCUGAAUUU	CAACAGGGAUAUUAUGAUA	UCACAGAGAUUACAGUAUA	GGGCAAAUCAUGAGAAUAA	ubiquitin-conjugating enzyme E2-like isoform b
1472	RAB3C	NM_138453	21.576	1.30314e-10	UGAGCGAGGUCAACAUUUA	CAAGAUUGGUCAACUCAAA	UGGGAUCGAUUUCAAAGUA	GAAAGACUCCUCUGAUCAG	RAB3C, member RAS oncogene family
1473	RPS13	NM_001017	21.586	7.72368e-06	GGAUAAGGAUGCUAAAUUC	CUAAGGGACUUGCUCCUGA	CCAGUCGGCUUUACCCUAU	CCGUUUGGCUCGAUAUUAU	ribosomal protein S13
1474	LOC389118	XM_371645	21.588	0.0042569	GCUACAACACAGAACAUUU	GACUGUGCCUGUUACUCUA	GGAGGGUGAGCGACCUAAA	AAGGAGUCGUGGUGGCCAA	hypothetical protein LOC389118
1475	KIAA1394	XM_208563	21.59	0.000132984	GCAGGAAGGAAGAGAAUUU	GUAGAAAUCCCACUUCCAA	GGAGAAGAUUGCACUCACA	GGGAAAGUGCCCUUAAGAA	KIAA1394 protein (Fragment).
1476	IL8RA	NM_000634	21.596	2.90801e-07	CCCACUAACUGGCUAAUUA	AGGCAGAUGUUCCUAAUAA	GAUCCUGCCUCACACCUUU	GAUCAUCGCCUAUGCCCUA	interleukin 8 receptor alpha
1477	MARCH2	NM_016496	21.601	8.90342e-08	GCUGCGACAUGGUGUGUUU	CCAGAAAGUUCGCCUGAAG	GAAGUGGCUUUCCUCAUCU	GCAGAGGAGACACCAGUAU	membrane-associated ring finger (C3HC4) 2
1478	PSMB1	NM_002793	21.609	2.0159e-09	CAACGGAGGUACUAUACUG	GAAGCAAGACUAAAGAUGU	UCAAGGCGCUUCUUUCCAU	CUGCAAUGCUGUCUACAAU	proteasome beta 1 subunit
1479	TKTL2	NM_032136	21.61	0.00600729	CGACAGAGCAUGCUAUUUA	GUGAAUUGCUGGAUAUGUU	GAUAAAGUCACAGUAAUUG	GUAAUUGGAGCUGGAGUUA	transketolase-like 2
1480	EZH1	NM_001991	21.61	6.78816e-05	GAACACAGUUGCAUUGGUU	CAAAGAAGAUCUGCCAGUA	GCAAGGUGGUUUCCUGUAA	GCAAGCAGGUCUUUCAGUU	enhancer of zeste homolog 1
1481	S100A7L2	XM_373843	21.615	2.40283e-05	CCAGGAGGUUCCAUAUGUA	GAGCAAAGGAUCUCACUGG	GGAAGGAAUAGGAGUGGGA	CCACAGCAAGACAGCAAAU	S100 calcium binding protein A7-like 2
1482	ZNF687	NM_020832	21.618	0.00740611	GCCCUAAGAUGAUUGCUAA	GGAGGAGACUGCUGGGAAA	GAAGGAGCAUGGCAAGUCA	UGACAUCCCUGACAUUGAU	zinc finger protein 687
1483	ZNF264	NM_173713	21.626	0.000226615	UGAGAGGGCGUAGGAAUUA	GCCUAUAGCACUCGAAUAA	CUAGGACUCAUAAUAGUUA	CUACUCCACUCAAGCACUA	zinc finger protein 264
1484	MFSD4	NM_181644	21.629	1.11747e-07	GCUCAGGGCAGCUAUAGUU	GAGGCCACCUGUUCCAUGU	CAACGUCGUCUUCCUGUUC	GUACAAAGGCUGUGCAACC	major facilitator superfamily domain containing
1485	MUC12	XM_374586	21.63	0.00151157	CCAAAUGUAUCCCUAUGAU	GAGGAUGGAUGGCACAAGU	GGCCAUAAUUCUAGUGCAA	CGACAGUGGUUUAUCGAGU	Transmembrane mucin 12 (Fragment).
1486	TMPRSS11D	NM_004262	21.632	4.43742e-05	GGACAGGUCAGAAUAAUAA	CCAAAGAUAUCCAUAGUGU	CACCAUAGCUCUACUUGUU	GUAAUGCACCACAUAGUUA	transmembrane protease, serine 11D
1487	KIAA1529	XM_372133	21.635	7.96657e-07	GAAGGAAGCUGCCCGGAUA	GAAAUGGAGUCCUUCAUAA	UGAAAGAACUCAACUCCUA	ACAAUUCCAUCGAGACUAA	hypothetical protein LOC57653
1488	RALGPS2	NM_018037	21.646	2.83419e-08	CAGAUGAGCUUUCAAGUUG	GCAGUUGCCUUCACAAGAA	UAGCAGCUCUGAAUCCUUA	GACAAAGGCUCUGAAUUGA	Ral GEF with PH domain and SH3 binding motif 2
1489	CNTN4	NM_175607	21.647	4.08424e-09	GAAGAAUAGAGGACGAAUA	CCGGAAACAUCAUAUGGAA	ACUUAGCUGUCAAGGCAUA	AAAUUAAGCCAUUCAGCGA	contactin 4 isoform c precursor
1490	NUDT1	NM_002452	21.647	3.25238e-06	GACGACAGCUACUGGUUUC	GAAAUUCCACGGGUACUUC	CGACGACAGCUACUGGUUU	AGACGUGGCUGCUGAACAG	nudix-type motif 1 isoform p18
1491	GAL3ST4	NM_024637	21.656	0.000287778	CCACUACGCUCGCAACUUA	GGGCACGGAUAGAGAAAUA	GAUCAUCGCAGCCAGAUAU	GAAUGUGAGCGCCUAGCUA	galactose-3-O-sulfotransferase 4
1492	FAM107A	NM_007177	21.656	1.65967e-09	ACUCGGAGAUCCAGAGGGA	GGGAAAACCUGCGGAGAAU	CGGCCAGAAUACAGAGAGU	ACUGACCAGCGAAGAGAGA	downregulated in renal cell carcinoma
1493	DGCR6L	NM_033257	21.665	4.56592e-05	GGAGCGACACUACCAGUUG	GUGGCUGGCUUCUACGUGA	GGGCGAUGGACCAGAAGAU	CCGAAAAGAGCCUGUACAA	DiGeorge syndrome critical region gene 6 like
1494	SLFN11	NM_152270	21.67	1.35621e-09	CAGGGAACCUUACGAAUUA	AGAAAGGCCUGGAACAUAA	CAAGAGAGGCAUUCUGUUU	GAAGAGCUCACCAGAAUAG	schlafen family member 11
1495	OBFC1	NM_024928	21.678	2.6296e-09	ACAAAGACCUGCACAGAAA	GCACAAUGGAGCACUACUA	UGCCACCGCUUACUAUAAA	GGACACGAUCCGAGUCAGA	oligonucleotide/oligosaccharide-binding fold
1496	DOCK11	NM_144658	21.679	7.80646e-12	UAAAUGAGCGGCUAAUUAA	GAUCAACACCGACAGUUUA	CGACAGAGUUCUACAAGGA	CGAAACAGAUCAGGAGUAA	dedicator of cytokinesis 11
1497	FLJ00193	XM_375814	21.69	2.92242e-05	GAACAUAUUUCCACAUAAC	GGGAGAAGCUGAAUGCCUU	CUAAAGCAAUCAGGCAAGA	UGGCAACAAAUUAGGCAUA	Homo sapiens mRNA for FLJ00193 protein.
1498	FLJ35848	XM_058857	21.693	0.000110915	CUGGUGAGAUUUACAAUUG	GCUGGAUCUUGCUGACUCA	GGUACCAAGGACAGACAAA	CGAUACCAGGCCAGCAGUU	hypothetical protein LOC284071
1499	KIAA0542	XM_038520	21.703	6.46402e-05	GAGCAGCGAUUACUACGGA	UCAGAUGCGUGGCCAGAAA	CGGAGGGAGUUACCUAGUA	CGGAUUAUCUUACGGGUGU	Homo sapiens mRNA for KIAA0542 protein, partial cds.
1500	SERPINB5	NM_002639	21.712	9.4795e-07	GGUUAAUGCUGCCUACUUU	CGAAGAGACCCUAUGCAAA	GAUCAACAACUCAAUUAAG	GAGUGGCCCUAUCAAAUGU	serine (or cysteine) proteinase inhibitor, clade
1501	ATN1	NM_001940	21.716	2.56226e-07	GAACCUACCUUCUGCUCCA	GCCAGAGGCUAGCUUUGAA	GGAGAAUGACUCUGACUCA	UGUCAUGUCUCCUGGCAAU	atrophin-1
1502	KIAA0286	XM_172889	21.721	2.32235e-05	GUGCAAUUCAGCAAGGUAA	AUAGAAUGCAACUGAAGAA	AAGCUAUGAAUUUGUGCUA	GGGAGAGAAAUGAGAGCUC	hypothetical protein LOC23306
1503	CCDC32	NM_052849	21.728	9.79254e-06	CACAAGAUCUGGCCAGGAU	GGAGGUCCAGUAUCUGAUU	ACAAGAAGAUGGUGCCAAC	GUAUUUAGCAUCUCUAGAG	coiled-coil domain containing 32 isoform a
1504	JDP2	NM_130469	21.729	4.67265e-08	CUGUGGAGGAGCUGAAAUA	ACGCAGAGCUGAAGACCCA	AGGAAAAGGCGCCGGGAGA	UCAUGAACGCAGAGCUGAA	Jun dimerization protein
1505	TSPYL1	XM_371844	21.74	6.88611e-08	GCAGAGAUGUUAAGGUACA	GCGCUGAGGUGGUGAAGGA	GAGGAUCUGUGGCCAAAUC	CGACAAAAUUGCUGAGAUU	TSPY-like 1
1506	NUP62	NM_012346	21.741	1.8691e-08	GAACAGCGACUCUUGCUUC	CAACCUCACUAAUGCCAUA	GCACUGGAGGGUUUAAUUU	GGACACAGGGCUUCAGCUU	nucleoporin 62kDa
1507	SAMD3	NM_152552	21.741	7.89156e-08	AGAAGCAGCUCGAGAUUAC	GCAUUACAGUGGACGAAGU	CGACAUGACUAAGUAUCUG	UGACCAAAGAGUAUUGAAA	sterile alpha motif domain containing 3 isoform
1508	C10orf128	XM_060970	21.743	9.8058e-09	GAUCAUAACUUCUCCCUGA	GCCAAUAGCUGCCUAAAGA	GAGACAAAGCCUAGCAUUA	GGACGACGUUCACUCUUCA	Novel protein.
1509	OR2T1	XM_211079	21.75	1.65945e-05	GGGACUGGCCUGAGAAUUC	GGAUGCUGCUCGGACGAUU	CCUCCAGCCUGUCUUGUCU	GUGAGCUGGACAUGCCUAA	olfactory receptor, family 2, subfamily T,
1510	C21orf129	NM_152506	21.754	1.74505e-06	UAGACAGGGUUAAUUAUUC	GCGUGAGGAUAGAGAAGUA	GGAUCCACCGGCAAUAUUU	GGACGCUGCUACCCACAAG	hypothetical protein LOC150135
1511	STXBP5	NM_139244	21.755	1.1e-10	CCAUUGAACUGUCAUCUAA	GAACAGUGCUUGUCAUUGC	GUGAAACGUUUACUCGAAA	GAACUGCGGCCAUGUUAUC	tomosyn
1512	LOC389293	XM_376386	21.759	2.38067e-05	GUAGAUAGUCAGCAACAUU	GGUGAGAUCCAUCCAGAAA	CCACAGACAUUGAGAACAC	CUAGAAGACUCCUCAUCAU	similar to HESB like domain containing 2
1513	FNDC3B	NM_022763	21.76	1.68042e-08	GAAACCACCUACCGGAUCA	UCUCAUGGCUUUAGUGUCA	GCUCGAAACGACAUUGGUA	CCGAGGAAGUGAUCACCUA	fibronectin type III domain containing 3B
1514	IL33	NM_033439	21.763	3.32219e-10	GGUAAGAUGUUAAUGGUAA	UCACAGGAAUUUCACCUAU	GCACAUACAAUGAUCAAUC	GCACUCCAACUGUGUUUCA	interleukin 33
1515	HRK	NM_003806	21.765	2.36633e-06	GCUCAAGGCGCUAGGCGAC	CUGCUCGGCAGGCGGAACU	UAGGCGACGAGCUGCACCA	UCAAGGCGCUAGGCGACGA	harakiri
1516	NODAL	NM_018055	21.767	5.17162e-09	GGGCAGAACUGGACGUUUG	GCAGAGUGCUCCUAGAUCA	CGACAUCACUUGCCAGACA	CCACCAAUGUGCUCCUUAU	nodal precursor
1517	CCL3L3	NM_001001437	21.771	4.25918e-07	CGACAGAUUCCACAGAAUU	GGUCCUCUCUGCACCACUU	GUGAGGAGUGGGUCCAGAA	CUGACUACUUUGAGACGAG	chemokine (C-C motif) ligand 3-like 3 precursor
1518	P2RY4	NM_002565	21.784	8.42509e-07	GAAGCUGACUGCCGAGUAC	CAACGUGGUCUAUAAAGUG	CAACGGCCACCUACAUGUU	UAGGGCAGAUAGAUUGUAA	pyrimidinergic receptor P2Y4
1519	KCNJ3	NM_002239	21.786	1.85991e-05	GAACCUUCCAGCCAAAUUA	GAAAAUUACUGGAAGAGAA	GAGGGAUUCUUUAAAGUUG	CCAGUUCCAUGCAACAUUU	potassium inwardly-rectifying channel J3
1520	RAB32	NM_006834	21.787	3.71567e-07	AAAGUGAUCUGGAUAGUAA	UCAAGAAGUUCCACAUUUG	CAACAUGACCCGAGUAUAC	CUGCAAAGGAUAACAUAAA	RAB32, member RAS oncogene family
1521	CPEB4	NM_030627	21.79	3.76701e-07	GAUCGAAUCUCCAGUGUUG	GAUAAUGGAUCGGCUAUAU	GGAACGAUAUUCUCGAAAG	CGUCUAAACUAUUCAUAUC	cytoplasmic polyadenylation element binding
1522	GRIN2C	NM_000835	21.792	2.44713e-05	GAUCGUAGACUUCUCUGUA	ACACCAAGCUCUGCUGUAA	GAGCAUGGCGUCCUAUACA	GGACGGAGAGACACAGAAA	N-methyl-D-aspartate receptor subunit 2C
1523	PPOX	NM_000309	21.792	1.66563e-07	GAAGGGCGCUGGAAGGUAU	GAAACCCACCUGACUAGUA	GGACCUUGCUCCUGGUUUC	UCUCUGCCGUGGAGUGUUU	protoporphyrinogen oxidase
1524	SLC35E3	NM_018656	21.802	1.1165e-07	GCUGCUAUCUGGAGUAAUA	CAGCAUGAAUUACAAGUGA	GAAGUUUAAUUUCCUUGGA	UUACAUCCCUUUAUCAAGU	solute carrier family 35, member E2
1525	SMARCB1	NM_003073	21.805	6.74705e-07	GAAACUACCUCCGUAUGUU	CCACAACCAUCAACAGGAA	GUGACGAUCUGGAUUUGAA	ACACUAAGGAUCACGGAUA	SWI/SNF related, matrix associated, actin
1526	PNO1	NM_020143	21.81	5.06828e-07	GGACUUCAGAUACGCUUUA	GAAAUCAAGGAAUGUAGAA	GCUAACAGAUACACACCAU	CGAAGAAACGACAGGCUGA	partner of NOB1
1527	TMEM125	NM_144626	21.811	4.28383e-08	GCACUGCUGUCAACCACCA	CAGCAUCUCAGGACAGUUG	UCAGGUGAAUGGCGGCUAG	UCAAGUGGGUGUGAGCGGA	transmembrane protein 125
1528	AS3MT	NM_020682	21.823	8.26531e-07	GAAUAGACAUGACCAAAGG	UGGCAGAGAUUGCUAUGUA	GGAAGUGGCUGAAAAGUAU	GGAAUUACAGGACAUGAAA	arsenic (+3 oxidation state) methyltransferase
1529	PHB2	NM_007273	21.827	1.31917e-11	GCACGGCCCUGAAGCUGUU	CAUCAAACUUCGCAAGAUU	CAGAAUAUCUCCAAGACGA	CCACAUCACAGAAUCGUAU	prohibitin 2
1530	C20orf96	NM_153269	21.831	2.08439e-10	CAAGAGAACUACAUAGAAG	AGAAGAGGCUGCAGCAAUU	UGAAAUGCAUGCAAAGGUU	GCAGCUGAAUGCCAAGAUU	hypothetical protein LOC140680
1531	SLC25A36	NM_018155	21.832	1.5053e-08	GAACAAGACUACGUGAAGA	GGGCAUGUCUGCUUCAUAU	GAAAGAAGCAUCAGAUUUU	CAUCUUCUGUGACGCUUUA	solute carrier family 25, member 36 isoform a
1532	KIAA0133	XM_378199	21.833	1.02833e-09	GGGUUUCCCUUGAAGAUCA	UCUGAGUGCUCCAGUGUUG	CCAGGCCACUGCUAAUAGG	CAGCAGGAUUCAGACCUAG	hypothetical protein LOC9816
1533	UBTF	NM_014233	21.835	3.11251e-05	GGAACGACCUGUCUGAGAA	GGGUGGAGAUUUCUAAUGA	ACAAGGAGCUUCCGGAGAA	GGACCGUGCAGCAUAUAAA	upstream binding transcription factor, RNA
1534	CGGBP1	NM_003663	21.871	3.41853e-06	GCAAUGUGGUUCUGAAUCA	GUUCUAAGACUGCCUUGUA	GGAGCGAUUUGUAGUAACA	GACCAGCUACGGAGGCAUA	CGG triplet repeat binding protein 1
1535	FFAR1	NM_005303	21.872	1.73265e-09	CCUCCAACGUGGCCAGCUU	CUACAACGCCUCCAACGUG	GGUGACCGGUUACUUGGGA	GCAUCAACACACCGGUCAA	free fatty acid receptor 1
1536	LOC389936	XM_372303	21.878	2.32019e-05	AUAAAGAGCUCCUCAGUGG	GCGAAGUCGUAGAUAAUAG	GCGGGAUUCUCGAUACAGA	CCUCAGCGAAUCCCAGAUA	hypothetical protein LOC389936
1537	FGD5	XM_379184	21.881	0.00113593	GAGCCUCGGUCCUCAAUGA	CGACAGCUCUUCAGUGUGC	GCGCUUGACCUGUUGAUGC	CUUUAUGAUUCUGCUCAAA	FYVE, RhoGEF and PH domain containing 5
1538	FLJ40298	XM_059473	21.882	0.000252769	UUGCAGAGCUCAAACCAUU	UAAGAACUGUGAGAUAUUC	GAAUUGAAGACCCUCUGUA	GGUAGAAAUGCCAGUAAUU	hypothetical protein LOC129852
1539	SETD2	NM_014159	21.887	3.05214e-07	GAGAGGUACUCGAUCAUAA	GCUCAGAGUUAACGUUUGA	GAAACCGUCUCCAGUCUGU	GGAGACAUUUGUAUGAGGA	huntingtin interacting protein B
1540	PPP1R1A	NM_006741	21.89	3.40858e-07	CGAAAGAGGCAGUAAGGAA	GAUCACACCCACAAUGAAA	GGCAAUGUCUCCACGGCAA	CCAGAUGAUGGUUGAACAU	protein phosphatase 1, regulatory (inhibitor)
1541	VANGL2	XM_049695	21.891	2.78174e-07	GAAAGUGUCUGGCUUCAAG	GGAAACGACGACAGUAGUA	GAGGAGGCCUUCACUCACA	GAGCGAAGGGUGCGCAAGA	vang-like 2 (van gogh, Drosophila)
1542	VPS28	NM_016208	21.893	6.15659e-06	GCUCAGAAAUCAGCUCUAU	GCAUGUCGGCGUCAGAUGA	GGAGAAGUACGACAACAUG	GACGAAUUCUGCCGCAAGU	vacuolar protein sorting 28 isoform 1
1543	RNF31	NM_017999	21.894	1.06408e-08	GCAGAAUACUCAUCCAAGA	GCGAUUAUAUGGCUACACA	AGUCAAGUCUGGUACUGUA	GGCGUGGUGUCAAGUUUAA	ring finger protein 31
1544	C9orf131	NM_203299	21.897	2.65847e-08	GCACCCAGCUUGUAACUUA	CCUCAAGGCUAUAGGGAUA	GGAAGGAUACUGAGCAUUC	GAACCACACAGAAUCAAUC	hypothetical protein LOC138724 isoform C
1545	C17orf63	NM_018182	21.908	2.22795e-10	GAACACUGGACUUCAGAAA	GAAACACGUUCGUCGUACU	CAGCCGAAUUGGAUGCGUA	CGACACAGGCUGCCACCAA	hypothetical protein LOC55731
1546	CATSPER4	XM_378908	21.911	0.00106387	CAACAAGACUGCAGGAGCA	GCUAGAGGAUGAAAGGUCA	CAGGACGAAUCCAAGCUAA	CCUCAGCAGUCUGGAGUAU	cation channel, sperm associated 4
1547	MTRF1L	NM_019041	21.911	2.56588e-07	CACCAUGACUGUAGCAAUA	UGAACUAGGUGGCCUUAGA	GUACAGUCAUUGAAGGAAU	GUUGUUUACAUCAGAGAUA	mitochondrial translational release factor
1548	ZNF207	NM_003457	21.921	7.99049e-08	GAUGAAAGACGACGACUUC	CAAAUAGUACUGCAGCUAA	CAUCAAGGCAUGCCAGGAU	GGGAAUGAGACCUCCUGUA	zinc finger protein 207 isoform c
1549	ZNF226	NM_015919	21.921	1.97713e-08	CAAGAUGUAUCACCUAUAG	GAAAUGAGCAGCUUUGGAU	CCGAAGACAGGGAAAUUUA	UUAGGAACCUGCUGUCAGU	zinc finger protein 226 isoform b
1550	VCP	NM_007126	21.924	2.9031e-08	GUAAUCUCUUCGAGGUAUA	AAACAGAUCCUAGCCCUUA	GAGAGCAACCUUCGUAAAG	GCACAGGUGGCAGUGUAUA	valosin-containing protein
1551	KIAA0748	NM_021941	21.925	1.86684e-07	GGAAACCUGUCCUAAGUAA	GAACCUGUGUCAAGCUCGA	GGAGAAUGCCGUCCUAAGC	CCGUGAAGGUGGAUGGAAG	Homo sapiens mRNA for KIAA0748 protein, partial cds.
1552	ASB16	NM_080863	21.926	1.03261e-13	CCGAGCUGCUGCUGCGUUA	AGACCCAGCUGUCCACCAA	AGACUGUGCUCGACACCUG	UCGCCGCACUGCUGGACUA	ankyrin repeat and SOCS box-containing protein
1553	ANAPC2	NM_013366	21.929	1.75736e-05	GCAAGGACCUCUUCAUCAA	GAGAAGAAGUCCACACUAU	GGAAUGCCAUCUCCCAAUG	CAACACGUGUGACAUCAUC	anaphase-promoting complex subunit 2
1554	IQCA	NM_024726	21.93	3.43559e-06	GAAGGAGGGUCAGCUAUUA	GAAGAGAGCUUUAAGAACU	CGAUGAGGCUGUUAAAUUA	UCACGGAGUUCCAUUAUUU	IQ motif containing with AAA domain
1555	TEX13B	NM_031273	21.933	0.000122263	UAUUGUAGCAGGCAAAUUA	GGGCCAGGCUACAGUGUUU	CUUCGAGAAUAUAUCCUUA	GGGCUUGGGUCCACAGUCU	testis expressed sequence 13B
1556	NA	NM_080818	21.936	4.78033e-07	GAUCGAAUCUCGCCUGCUU	CCAUGAAGCUUACAUCGUU	GCACGAAGGCUAACCAUUC	CCACUAGACUAUUUAGCAA	NA
1557	TNFRSF13B	NM_012452	21.937	1.88927e-06	GGACAGCACCCUAAGCAAU	GGGAAGGUACCAAGGAUUG	GCAAGGAGCAAGGCAAGUU	GAGCAAGGCAAGUUCUAUG	tumor necrosis factor receptor 13B
1558	STARD5	NM_030574	21.942	5.79253e-06	CCGAGAAGAUGCUCCAGUA	GAAGCAAUUCCAUGAGUAA	GCGGUUACCUCCCACAGAA	GAGGAGAAGGCAUUGUAUA	StAR-related lipid transfer protein 5
1559	OR1N1	NM_012363	21.945	5.44358e-11	GGAGUAUUGUUUCCUCUUA	GUAUGUAUCUUGUCACCUU	GCAAUGUACACCAUAGUGA	UCUGAUGUUUGGUGAUCUA	olfactory receptor, family 1, subfamily N,
1560	LOC391356	XM_373977	21.947	5.47226e-06	GCAGUUACCGAGUUUCUAA	GGUGAGCGCGUCCUUGUUU	GCCGAGUGGUGGAAAUGUA	GGACGGGAGGCGUUUGUUG	hypothetical protein LOC391356
1561	CDH16	NM_004062	21.953	4.33163e-08	GCAAGAACCUCAGUUAUGA	GUUCAUCACUUCCCAGAUU	CAACUCGGAUCUUCGAUUC	CCACGAAGCUGUCGGCAGU	cadherin 16 precursor
1562	ZNF251	XM_045086	21.96	1.95865e-07	GAUCUGACCUGUAUGGUAA	UGCCUUAGCUAAAGAAAUA	GACAUGAGCUGGCACAACA	AAUCGGAAGUGGCAUGAUA	Homo sapiens cDNA FLJ20428 fis, clone KAT03458, highly similar to Z184_HUMAN ZINC FINGER PROTEIN 184.
1563	CAPRIN1	NM_005898	21.97	5.70445e-09	AGGGUAAGCUUGAUGAUUA	GCACGUCGGGAGCAGCUUA	GGAAAUUGUUGAGCGUGUU	UAGUCAGCCUCACCAAGUA	membrane component chromosome 11 surface marker
1564	WT1	NM_000378	21.972	8.15987e-06	CUACAGCAGUGACAAUUUA	GGAAUCAGAUGAACUUAGG	GGACUGUGAACGAAGGUUU	UACCCAGGCUGCAAUAAGA	Wilms tumor 1 isoform A
1565	RTN4	NM_007008	21.973	2.44581e-05	CAUGUGAACUGCACGAUAA	GUUCAGAAGUACAGUAAUU	GAGCGUAACAGCCUACAUU	GGAAUCUGAAGUUGCUAUA	reticulon 4 isoform C
1566	RPGRIP1	NM_020366	21.978	9.92147e-07	CAACGGAUCUAUUCAAGUG	GAUCUCAUCUGAAGAGGAA	UCAGGAGACUUGCCAGUUA	GAGGUUGACUCGACUACUA	retinitis pigmentosa GTPase regulator
1567	SSTR3	NM_001051	21.982	4.12808e-05	GCACGAUGCGCAUCAGCUA	GGGGAGAAGUCCAGCACGA	GACCUCAGAACCUGAGAAU	GGACAUGCUUCAUCCAUCA	somatostatin receptor 3
1568	C20orf142	XM_114158	21.989	0.000758025	CAACAAGGCUUUAUAUGAU	GGAAGGCCAUCUUGACCAA	CGACAAAGGCCGUGACAGA	AGAAUGAACUGAAGCGCAG	hypothetical protein LOC128486
1569	OR2AK2	XM_372822	21.99	2.62941e-05	GUAGGUCUCGGCUCAUUAA	UCAAACGUAUGUGUUCUUG	GCCAGUGGUUCUAUCAAUG	AUAAGGCGGUGGCAGUAUU	olfactory receptor, family 2, subfamily AK,
1570	OR2A4	NM_030908	21.994	2.54977e-08	CCACAAUUGUAGUUUCAUA	CUUGAUUCAUCUUGUGUUA	GACAAUAUAACAUCCAUCA	GAGAGUGCUGGGAGUAGAA	olfactory receptor, family 2, subfamily A,
1571	TBC1D17	NM_024682	22.001	2.05114e-08	UCAACGAGCUGACUAUGAA	CACCAGCGCUAAGAAGUAU	GCACAAGGCCCACAUACGC	UGAGAAGGGCGGAGUGUAC	TBC1 domain family, member 17
1572	EIF3G	NM_003755	22.011	1.34639e-08	GGUCAUCAACGGAAACAUA	GUCCGCACCUUCAGGAUUG	GGACAAGACCACUGGCCAA	GACGAUGUCUCUAUGACGU	eukaryotic translation initiation factor 3,
1573	LY6G5C	NM_025262	22.011	8.62395e-06	CCAAAUACCUGCGCUGCUA	GUAAGGAGCAGAUGAGUGA	CUACACGGUCCUCUUAAUA	CAGCAGCGGUUCUGACGUC	lymphocyte antigen 6 complex G5C
1574	EGLN2	NM_053046	22.02	8.44134e-07	ACAGAAAGGUGUCCAAGUA	GAACCAGGCUGUCGAAGCA	AAUCAGAACUGGGACGUUA	CAACAUCGAGCCACUCUUU	EGL nine (C.elegans) homolog 2
1575	CYP2D6	NM_000106	22.023	0.000136578	GAGAGCAGCUUCAAUGAUG	GCAUGGAGCUCUUCCUCUU	GAACGACACUCAUCACCAA	GAUGAGAACCUGUGCAUAG	cytochrome P450, family 2, subfamily D,
1576	CHD1L	NM_024614	22.027	1.28309e-07	AGAAUAACUUGUCUGACUA	GGACUUACUUUGCGAGGCG	CACCAACUCCGGACAGUCA	CAGUAUUCUUGGAUGCAGA	chromodomain helicase DNA binding protein
1577	ENPP4	NM_014936	22.034	0.000144422	GAUGAAGGCUGGACAAUUG	GAUAAUUCUUUGCCUAGUA	GCUAACAUGCCUCAUAAUA	GAUCGAAUUCAGCCCAUUA	ectonucleotide pyrophosphatase/phosphodiesterase
1578	PKP3	NM_007183	22.042	2.6959e-08	GAUCUGAGCUGCAGUCGGA	ACAACAAGCUCCACCGUGA	GCGGAGAUCUUCUACAACG	GGGCGAAGGGCUAUCGGAA	plakophilin 3
1579	HSPA12A	XM_290185	22.044	0.00258925	CGAUUCAGCUUGAUGGUUU	GAAAUGGAUCGGAGAAAUG	AAGAUGAACUGCCACCAAA	UAAGAAUACCUGAAGAGAA	heat shock 70kDa protein 12A
1580	C20orf195	NM_024059	22.046	3.15101e-08	GCAAUGCCCUGCGUGAGUU	CCACAUCGGAGCAGUAUGA	CCUAUAAGUUCACCAUCAA	CGUAAGUGCUCCUACUACA	hypothetical protein LOC79025
1581	KIAA1922	XM_211174	22.054	6.78235e-05	UAAAGAGUCAGGAUUGGAA	ACAACAGACUCGACAGGAU	GGUCAGGCGCUCUGGAGAU	GGACUCCCACCGUUUGCUG	Homo sapiens mRNA for KIAA1922 protein, partial cds.
1582	UTF1	NM_003577	22.057	4.80372e-07	GCUACAAGUUCCUUAAAGA	GAACUCGGGUUGCCGGUGU	GCCGUGGGCUUCAUUCUGG	UCGACGAGCAGAUCCGGAA	undifferentiated embryonic cell transcription
1583	CCDC54	NM_032600	22.06	1.22841e-05	GCACAACGACUAAAGAUAU	GAAGAAACGUAACCAUCAA	GUACACACUUCACACCAAA	GUAGUGCUCCAAGAUGUUA	coiled-coil domain containing 54
1584	PCBD2	NM_032151	22.064	1.2226e-05	CAGAAUGGUUCAAUGUAUA	GGAAUUAAGUGAGAGAGAU	GGAGAGGAACCAAGCUAUA	AAUCAGGCAUUUGGCUUUA	pterin-4 alpha-carbinolamine dehydratase 2
1585	QTRTD1	NM_024638	22.065	9.61721e-07	AGAAGGAGUUGGAAAGUUU	GAAAGUCUGUUGACCGAUC	GUUAAUGGCUGUCGCCUAG	GUGCUCGAGUGUAUUGAAA	queuine tRNA-ribosyltransferase domain
1586	PRDM10	NM_020228	22.071	2.06003e-06	GAAUGUAACCGCCGAUUUA	GUAAAUCACUUAUCGAAGA	GAAAGAAGCAUCCAGAGUU	GCAAAGACUUCCUGUGUUC	PR domain containing 10 isoform 3
1587	MGA	XM_085200	22.074	3.48349e-05	GGAACUAACUGGAUCACCA	CAGCUCAUUUGGUCACAUA	GAUAAAGACUAGAGGCUGC	CCUCGGGCCAUGACAUUAA	MAX dimerization protein 5
1588	FKBP3	NM_002013	22.086	1.69864e-09	UAAAGUGUCUGAGCAAGUA	GUGAGCAGCUGCCCAAGAA	AGAAUGGGCUUACGGAAAG	GUUGUUCACUGCUGGUAUA	FK506-binding protein 3
1589	LOC124446	XM_378175	22.107	1.22191e-07	GUGAGGAAUGUGUUAGUGU	GACAACUGGUCCUUAUCAC	GGAACAAGACCCGGACAUU	GGAACCUGCCUAUAUUUUA	hypothetical protein LOC124446
1590	TTF1	NM_007344	22.107	3.21021e-06	GGGCAUAUCUUGGGUAGAA	GAUCAUCGACUACCUUUAU	GGAGAUACUCGUUUAGAUU	GAUGUUGUUUGUGUUGAUA	transcription termination factor, RNA polymerase
1591	IRX1	XM_380171	22.117	0.000490657	CAACAGCGCAUUCCUCGCA	CGGCACAGCAGUUAAAGUC	CCUACGGCCAGUUCCAAUA	CCACGCUCCCAGAGAGAGA	iroquois homeobox protein 1
1592	ARFRP1	NM_003224	22.122	5.75658e-05	GAAAGGCUCGGCUCAUGUU	GGACUUAGGAGGGCAGGAA	UGAAGUGUGUCGUGCGGAA	AGUAUUAUGCGGAGUGUCA	ADP-ribosylation factor related protein 1
1593	PIK3CB	NM_006219	22.122	2.33596e-06	CGACAAGACUGCCGAGAGA	UCAAGUGUCUCCUAAUAUG	GGAUUCAGUUGGAGUGAUU	CCAGUACGUUCGAGAAUAU	phosphoinositide-3-kinase, catalytic, beta
1594	JOSD2	NM_138334	22.123	1.08391e-11	GAUGAGAUCUGCAAGAGGU	CGGCAACUAUGAUGUCAAU	CAGCAGCUCUUUAGCCAGG	UGGACGGUGUCUACUACAA	Josephin domain containing 2
1595	KIAA1324L	NM_152748	22.124	8.01469e-06	GCACUUGGCUUUGAAUAUA	GCGAUGGAAUGAAUGGUUG	CAAAUGUGGUAGAAUCGUG	GAAGAAGGAUUGUCCGCCU	hypothetical protein LOC222223
1596	CYP26B1	NM_019885	22.125	8.62854e-05	GGAAGGAGAUGACCAUGCA	CCCAAAGGCUGGAGUGUCA	GCACACAGGGCAAGGACUA	ACGAGGCCCUGGAGAGUUA	cytochrome P450, family 26, subfamily b,
1597	AOF2	NM_015013	22.126	5.92056e-06	UGAAUUAGCUGAAACACAA	GACAAGCUGUUCCUAAAGA	GUAAAGCCACCCAGAGAUA	CUAUAAAGCUCCAAUACUG	amine oxidase (flavin containing) domain 2
1598	IFNK	NM_020124	22.126	4.5684e-08	GGAGAUAUUUCCACAGGAU	CAAUACACCCAACCUAUGA	GGAAAGAGAGACACCUCAA	CCUUAUGGGUAUAUUCAUU	interferon kappa precursor
1599	C1orf210	NM_182517	22.14	1.71481e-11	GGCAUGGCCUGUGCUGGUA	GGACAGAGGGUAGCAGGGA	GCCGAUACCAUGCCAGCUA	GCUUCAUCGAGGACAAUUA	hypothetical protein LOC149466
1600	DPP9	NM_139159	22.141	1.31812e-10	UCCCAUAGCUGCUCCAUGA	UGAAACCGCUGGAAAUCAA	CCACCGUCCUCUUUGUAUA	GAACAACCAGCACGGCUAU	dipeptidylpeptidase 9
1601	C6orf194	XM_291204	22.143	0.000878674	GGACACACCUGGAAAGAUA	GGACAGAUUUCAAACAAGA	GAAGGACGCUCAUUAAGUC	GGAGACAUCGCAUCGCUAG	hypothetical protein LOC222698
1602	ARMCX5	NM_022838	22.15	5.54e-09	CUAGGGCACUUGAGUAUAA	GCAGAACGCAGUAUAGUGC	GUAAUAGCAUGGUCAAGGG	CUGCUAGAGUGAAUGGUAA	armadillo repeat containing, X-linked 5
1603	PDLIM3	NM_014476	22.15	2.59007e-07	GUACUCAGAUGACAAUAUU	GGACAGGAUUAAAGCAGCA	CGGCUAAGCUGGCCCCUAA	GCAUAAUAUUCGGCCCAAA	PDZ and LIM domain 3 isoform b
1604	CYR61	NM_001554	22.154	2.15262e-07	GGGCAGACCCUGUGAAUAU	GGCCAGAAAUGUAUUGUUC	GGUCAAAGUUACCGGGCAG	GCAGCAAGACCAAGAAAUC	cysteine-rich, angiogenic inducer, 61
1605	CTCF	NM_006565	22.155	1.33e-08	GAGAAAGACUUACCAGAGA	GAAAGUGGUUGGUAAUAUG	GGAAUACCAUGGCAAGACA	GAAGAUGCCUGCCACUUAC	CCCTC-binding factor
1606	FLJ16237	XM_380099	22.155	0.000549351	CAUCACCGCUCGCCCUUCA	GAGCAUGCGUUCGAAGCCA	GCACCACUUCGGGCCAUAA	GAGCGUGCAGCUUCCAGUG	hypothetical protein LOC392636
1607	TIA1	NM_022037	22.155	4.66975e-08	GACGGAAGAUAAUGGGUAA	GAACAACUAAUGCGUCAGA	GUACAUAUGAGUCAAAUAC	GGUAUCGAGUGGCAGGGUA	TIA1 protein isoform 1
1608	LOC285016	XM_115715	22.158	0.00286247	GGAACAAACUAAACUCUCU	CAAACUCUCUGCUUCUUAU	GUAACUCAGUCCCACAAGA	CCUCAGAACCUAUGGGAAC	hypothetical protein LOC285016
1609	SETD4	NM_017438	22.16	2.17939e-08	GAAGACAAGUUUGGACAUA	GAAGAGGUAUUCAUCUGUU	GCUGAAAGCUAGGAAGUUU	GGGCAUACAUUACUAAGUG	SET domain containing 4 isoform a
1610	GLB1L	NM_024506	22.163	6.35941e-05	GGACACAUUUCUAUAUCUA	CAAGAUAUAUCCAUGGCUU	GGACGCUUCCUUCCGAUUA	UGACUAUGAUGCACCUAUA	galactosidase, beta 1-like
1611	GPC1	NM_002081	22.168	1.8786e-05	UCAUGAAGCUGGUCUACUG	ACUCAGAGCUGCGCCUGUA	CAGCUUCGAUGACCACUUC	GCUCAUCACCGACAAGUUC	glypican 1 precursor
1612	APOB48R	NM_018690	22.169	8.23167e-11	GCAAGAAUUUGGUCUGGAG	GGAGAAGGCCUGUGAAAGC	GCAGAGGGUCUCAUGGUGA	CGAGGAAUCUGCAGGCGCA	apolipoprotein B48 receptor
1613	C19orf28	NM_174983	22.182	1.26913e-08	GGAGGAACAUGACCUACUU	UCACCUACCUGCUGCUCUA	CCACCAGGCUCAUCGUGAA	CCAAUGGGCUGGCAGUCAU	hypothetical protein LOC126321 isoform b
1614	CTSW	NM_001335	22.185	0.0248033	CAGCAUGGGCAGAGAAAUA	GCAGAAACCGGAUAUGAAG	UCAUAACUGUCCUCAACAA	GCACAGAAUUGCGCAGUAC	cathepsin W preproprotein
1615	AIFM3	NM_144704	22.191	2.38712e-05	GGAUGGAGGUGGCCGCUUA	GAACUACGAUCCCAUUGUG	GCAAAGAAGUGGAGAACGU	CUAAGAAGGUCGUGUUCAA	apoptosis-inducing factor,
1616	MYT1	NM_004535	22.193	9.42124e-05	CAACUUCUCUCCUGAACUU	GGAGAUCCUUCCAAGAGUA	GAAUUUCGAUGCCUAUGUG	CAGUAAAGAUCCUUCAAGA	myelin transcription factor 1
1617	SLU7	NM_006425	22.199	4.47609e-08	CGAAAGAGCAGUUCAGAUA	GGAAGGAGAUUGUUAACUC	GGAGCCAAAUUUACAGGUA	GUGGAGUACUCAAGACAUG	step II splicing factor SLU7
1618	DCLRE1A	NM_014881	22.201	1.07395e-05	GAACUUGAAUGCUAAGAAU	GUACUUAGAUACCACAUAU	GGAGCACAAUGGAGAAAUA	GCAAGUACUUUACAUGAGA	DNA-crosslink repair gene SNM1
1619	TNS4	NM_032865	22.209	1.08685e-08	GAACGUAUGCCACCUCUUU	GACCUUGACUCCUACAUUG	GAUGUCAGCUAUAUGUUUG	GAGCAGGGCAUCACUCUGA	tensin 4
1620	MCM10	NM_018518	22.211	4.72017e-07	GAACGGGACGGAAUGCUAA	GCACAAACUUGAUCAUCCA	GGAGGUGUGUUUAUCUAUC	GGACGAAUUCCAAAGAAGU	minichromosome maintenance complex component 10
1621	P2RY6	NM_004154	22.211	2.56554e-07	CCACAGGCAUCCAGCGUAA	CUACAACUAUGCCCAAGGU	CACAUGAGCUCCUACAGAA	UAACCGCACUGUCUGCUAU	pyrimidinergic receptor P2Y6
1622	CNTNAP4	NM_033401	22.217	1.72208e-07	GAGCAGAUUUAUUCGGGUG	GAAUGCGAAUCGAAGUGUU	GGAGCUACUUGCCAUAACU	CAACUAUUGUGAACACGGU	cell recognition protein CASPR4 isoform 1
1623	DEFB129	NM_080831	22.217	9.85797e-07	GAAUUCUAGUGCUGUGAUA	CAGAUCACAUACACUGCUA	UUGAGACGCUGUUUAAUGG	AUGAAGACGUCCAAGAAAU	beta defensin 129 precursor
1624	SFXN3	NM_030971	22.223	7.39088e-07	UCAAAUCCCUCACCAAGCA	GCGUUGAAGUGGUCUACUA	GCUGCAUGCUCACAUUCUA	GGGCCAAGUAUGUGUAUGA	sideroflexin 3
1625	C6orf159	XM_059730	22.233	5.40589e-11	CAGGAAAGCUUUACCAAUU	GAUCUGACCUGUGAAAAUU	GGACGCCGGAGGCAAGAAA	GGCCAAAAUCAAAAUGUUA	hypothetical protein LOC134701
1626	SYDE1	NM_033025	22.242	3.8894e-06	CCACAGAACUUGGCCGUGU	GAAGUGCGUUGGGCAGAUC	CCUCAAGGAUUAUCUUCGA	GCACCUGAAUCUCAAAGAC	synapse defective 1, Rho GTPase, homolog 1
1627	LOC90342	XM_290985	22.242	9.4944e-08	AGGCCGGUCUUCCUAAUUA	GCCCUGAUCUACCUAAUAC	GGACAUUGUUGGACGAACU	CCCAUGAGCUGACCUUGAU	hypothetical protein LOC90342
1628	MGC34824	NM_173652	22.268	1.88454e-05	GCUAGCAGCAGAAGCAAUA	CUAAAUAAACUCCCAGUAU	UUACAUACCAUUUGCUCUA	CUAGGAAACAGGUUAGUAU	hypothetical protein LOC285154
1629	ECHDC3	NM_024693	22.269	2.88283e-06	UGAAAUCUCUCCAAAGUGA	CAAGAGCAGUGCCUAGAAA	GCAACGAUCUGAAAGUCAU	GCAUAAGGAACAUCGUCUU	enoyl Coenzyme A hydratase domain containing 3
1630	RBM25	XM_041116	22.273	2.89541e-05	GCUAUAACAUGUACUACUC	GGACGAGGAUCUGAUUAAC	CAAGAGUCCACUUCUGCUA	GGAAACACCUGUCUGUCCG	RNA binding motif protein 25
1631	PRAMEF8	XM_378898	22.277	5.46011e-05	GAAGGGCGCACGCACGAAA	CAAAAGGACUUGCUUCCAU	GAGGAGCAACAUCCGCAUG	CGGAGAGAUUGGAGCGAAU	PRAME family member 8
1632	ANG	NM_001145	22.287	5.94764e-05	GAAUAAGCAAGUCUUCUUU	GGUCACCACUUGCAAGCUA	GAAACGUUGUUGUUGCUUG	CCACUUGGAUCAGUCAAUU	angiogenin, ribonuclease, RNase A family, 5
1633	VN1R4	NM_173857	22.299	2.32175e-05	CCACAGAUUUGAUUGUUAA	CCCAAUAGUUUACUGGUGA	GACACUGCGUGCAAUGUUG	ACGGUCAGCUCCAGGAAAU	vomeronasal 1 receptor 4
1634	FAM113A	NM_022760	22.3	1.92617e-06	GCGCAUGGACCAAGUAUUG	AGAGACUGAUCCACACAUA	GGGAACUUCUACAGUGCUA	GGAUGUGGCCCUGGAGUGA	hypothetical protein LOC64773
1635	APOBEC3C	NM_014508	22.306	0.000136654	GGCAAUGUAUCCAGGCACA	AAAACCAACUUUCGACUUC	GGGAAGCCAACGAUCGGAA	AAAAGAAGGCUACGGGAGA	apolipoprotein B mRNA editing enzyme, catalytic
1636	C1orf125	NM_182766	22.31	1.37141e-09	GGAGAAACUUAGUGAAUAA	CUAGAAGACUUUACCUUAA	CGAUUGAACUGACAAGGAA	CUCCAAGCGUAUAUAUUUA	hypothetical protein LOC126859 isoform 1
1637	ARMC5	NM_024742	22.312	1.97227e-06	UGGCUUGGAUCUACUGAUG	GGACUCGCAGUGCCUACAG	GAUCCUCGCCAACCUGUGU	GGUGGCGCCUGACGAUUGG	armadillo repeat containing 5 isoform b
1638	FKRP	NM_024301	22.327	0.00056399	GGACGGAGAUGCUGUGGUG	GCAAUGGCGUCAUGACCAA	CUACGUGGCCACCGAGUUU	GCAUCUACUUGGAGGACGU	fukutin-related protein
1639	MGC34774	XM_378883	22.328	1.44033e-05	UGACGAGGCUCACAGAGGA	AGAGGAUCCCGUAGCGUAA	GGUCAAACGCGGAGCUCCA	UCUGGAAAGGGCAGGGUUU	hypothetical protein LOC399670
1640	FRMPD1	NM_014907	22.336	3.30424e-08	GACCAAAGCUUUCAAGUUU	GAAAGCACAUAGAAUAGAA	GGACAACUAUCUCUGGAAA	GCCAUUAGCUUCCACAUGA	FERM and PDZ domain containing 1
1641	TMEM14C	NM_016462	22.339	1.35962e-09	GGAAUGAGGUUCUACCACU	UACCUUGGCUGGCAUUAUG	AGUUGGAGUUAGUAUGUUC	CUGGCUCAGUAGUGCCUUU	transmembrane protein 14C
1642	MCM2	NM_004526	22.343	2.88982e-05	GAAGAUCUUUGCCAGCAUU	GGAUAAGGCUCGUCAGAUC	CAGAGCAGGUGACAUAUCA	GCCGUGGGCUCCUGUAUGA	minichromosome maintenance complex component 2
1643	MYO1G	XM_291223	22.343	2.69377e-06	GGUACAAGAUGACCUGUGA	GCAGAGCGUUGAGUAUUUC	GCACCAACCGCAAUCACAA	CGAGGAAGGCCCUGAGUAU	myosin IG
1644	ZNF264	NM_173710	22.344	5.62973e-09	CAACUAACCUGCCACUAAU	CCGCGUCCCUUUCUCCAUA	CUUAGUAGCUAUUACCUUC	CAACUCAACGGCUACAUAG	zinc finger protein 264
1645	CATSPER4	XM_377630	22.345	1.64847e-05	GAAAUCAAAUCUAAGCGUU	GGAGAAAUAUGCCAUUACA	CAACGUGGAGGCUAUAUUA	UAACUCAGGUAGGGAGGAA	cation channel, sperm associated 4
1646	FCN1	NM_002003	22.347	1.6849e-05	GAUGUGAGUUCUUCGAAUU	CAUGAGAGCUAUGCCAAUG	UAACGGGCCACAACAACAA	GAGGGCAACCACCAGUUUG	ficolin 1 precursor
1647	C11orf75	NM_020179	22.348	2.3878e-07	GGAAGCAAGCCAUGCAGGA	GGCAGCAGAUCACUACAGU	GCUCUUGAUCGUGGUGUUU	CUCAAAGGGAAGCCCAAGA	hypothetical protein LOC56935
1648	MR1	NM_001531	22.354	1.62984e-08	CAGAGUAAAUCGCAAAGAA	CAGAGAACCUCGCGCCUGA	GAAUGUAUUGCCUGGCUAA	CAUAUGACGGGCAGGAUUU	major histocompatibility complex, class
1649	AKR7A3	NM_012067	22.357	1.53667e-07	GGGAAUACCUGGGCAGAGA	GACCUCUUCUACCUGCAUA	GGGCAGAGAUGUACAGGAA	CCAAGGCCAUUCCACUGUU	aldo-keto reductase family 7, member A3
1650	CRB3	NM_139161	22.357	4.25594e-11	CAGAAGCCAUCACUGCUAU	CAAAUGAGAAUAGCACUGU	GGGCAAAUACAGACCACUU	GUGCGGAAGCUUCGGGAGA	crumbs 3 isoform a precursor
1651	FAM128B	NM_025029	22.361	0.000342025	CCGAGGAGAUGGAGCUGUA	GACCCGAGGGAGAAACAAA	CGCGAAGGAUCCAGCCAGA	UCCAGAUGCUCAAGUCCAU	hypothetical protein LOC80097
1652	GDI1	NM_001493	22.364	1.06522e-05	GCAAGAGCCCAUAUUUAUA	CGCAUCAUCUGUAUCCUUA	GGCUAUCAGUGACUUGUAU	GGGCAAGUACAUAGCUAUU	GDP dissociation inhibitor 1
1653	OR10C1	NM_013941	22.369	2.79063e-05	GCAAACACCUCCAUGGUGA	GGAGACACCUCGCUUAAUG	CCAAUACCAUCCCGCAGUU	GAGAUUGGCUAUACGUCUG	olfactory receptor, family 10, subfamily C,
1654	LTF	NM_002343	22.371	2.62774e-05	AGAAAGAUCUGCUGUUCAA	GGAUAGACCUGUGGAAGGA	GGAAGCCAGUGGACAAGUU	GCCACGAACUCACUAUUAU	lactotransferrin precursor
1655	AGXT	NM_000030	22.372	3.1413e-06	GGAGAGACAUCGUCAGCUA	GCAAGGAUAUGUACCAGAU	UAGACCACUUCGACAUUGA	GGUCAUCUCUGGCUCGGGA	alanine-glyoxylate aminotransferase
1656	SIPA1L2	NM_020808	22.38	6.44829e-07	GCUAUACCCUCUACUGCUA	GAACAAGGGCUGAGCUUUC	GAACGAGGCAGGAGUACUU	AAUAUAAACUCGACAGCGA	signal-induced proliferation-associated 1 like
1657	RNASEH2A	NM_006397	22.384	5.01459e-06	GGACUUGGAUACUGAUUAU	GAAAGAGGCGGAAGAUGUU	CCAAUGAUCCCAAGACAAA	GAAAGUGGCAGACUCAAAG	ribonuclease H2, large subunit
1658	MARCKS	NM_002356	22.395	8.47225e-09	AGGAGAAUGGCCACGUGAA	AGCGGAGGCGGCAGAGUAA	AAGCGAACGGACAGGAGAA	GGUGCCCAGUUCUCCAAGA	myristoylated alanine-rich protein kinase C
1659	PLEKHO2	NM_025201	22.395	4.02685e-05	CAACGAGAGUCCACCUGAA	GAACAAGGUCAGCGACAUC	GGAUCAAAGCCCUCAAUGA	AGAAGUGUGUGGAGACUGU	pleckstrin homology domain containing, family O
1660	PSMB2	NM_002794	22.402	4.29885e-09	GACAAGAUGUUUAAGAUGA	GCAAUAUUGUCCAGAUGAA	CGAAAUGGAUAUGAAUUGU	GGCAGCAGCUAACUUCACA	proteasome beta 2 subunit
1661	UNQ830	NM_206895	22.407	1.30491e-05	UGGUCGUCGCGCUGAGAAA	UCACAGACGAUGUUCCACA	CACAGACGAUGUUCCACAG	GCUCACAGACGAUGUUCCA	hypothetical protein LOC389084
1662	CCDC105	NM_173482	22.409	1.53314e-07	GAACAUCGGGCAUGAGGUG	GCGCGCAGCACCAGAUUAA	GAACUAUCCUCCGGUGUAC	UAAACGAAGCCAAGCGGUU	coiled-coil domain containing 105
1663	USP6	NM_004505	22.412	5.98594e-07	CAACGGACCUGGAUAUAGG	GCGGAGAGGUUCACAACAA	GAGCGGAAGGACAUACUUA	GAACCUGAUUGACGGGAUC	ubiquitin specific protease 6
1664	C18orf30	XM_378763	22.424	1.4601e-05	GAGAGUCGCACGUCUGUGA	GAAACUGCGUCUCCUGCCU	GAGCACAUGGGAAGACUGC	UGCGUUACUUGGAGAAGCA	Uncharacterized protein C18orf30.
1665	NMNAT3	NM_178177	22.428	2.99354e-07	GGAAAUAGUGGAGAAGUUU	GAGCGUAAAGUACCUGAUU	CGACACCUAUGGGAAGAAA	GCACUGAGGGCAAGACAAG	nicotinamide nucleotide adenylyltransferase 3
1666	LTB4R2	NM_019839	22.448	6.23601e-08	GCCCUUAGCUCAAGAAUAC	GCUCCCAGCUUGGUAAGUA	GUAGCCCACUCAUUAAGUA	CCAUGGAGCUCCGAACUAC	leukotriene B4 receptor 2
1667	CCDC102B	NM_024781	22.449	3.56132e-07	GAGCAGAGCUAGAGAGAUU	CAAGAACUGUCAGGCAAUA	AAACUAAGAUUACGAGUGG	CAAACAACCGAGUGGAUCA	coiled-coil domain containing 102B
1668	ACOXL	NM_018308	22.453	6.21945e-07	GAGAUUAGCUGUGGCUUUC	GAAGAGCUGUCCUGACCAA	GCACGAGGAUCAGGAAUCA	GAUCUCGCCUUUCUGUUGA	acyl-Coenzyme A oxidase-like
1669	ITGAV	NM_002210	22.457	5.3924e-06	GGAUGAAUCUGAAUUUAGA	CCAUGUAGAUCACAAGAUA	CGACAAAGCUGAAUGGAUU	CCGAAACAAUGAAGCCUUA	integrin alpha-V precursor
1670	MLYCD	NM_012213	22.459	0.00110573	GGAAUGAACUCUUUACAGA	GAACAUCCUCCAUCAGAAA	UGAAAGGAAUGCUCUCAGA	UCAACUGGAUGGCGGAUGU	malonyl-CoA decarboxylase precursor
1671	TNK2	NM_005781	22.461	9.66028e-05	AAACGCAAGUCGUGGAUGA	GCAAGUCGUGGAUGAGUAA	UCAGCAGCACCCACUAUUA	GAGAACUACUGGUGGCGUG	tyrosine kinase, non-receptor, 2 isoform 2
1672	KIAA1799	XM_371259	22.464	1.80936e-11	GAGCGAAUCCAGAGGUUUA	GCACCAACAGGAUGAGUUA	ACAAGAAGGUCUGUUGAAA	GGAAGCAUCCAUAGACCUA	KIAA1799 protein
1673	ST3GAL2	NM_006927	22.468	2.05194e-05	GUGAUGAGGUGAACGUGUA	GGAGAAGCUGUUCCAGAUA	CCACUUUGACGGUAACAUU	GAGAGAACAUGGAUCUUCC	ST3 beta-galactoside alpha-2,3-sialyltransferase
1674	LOC388381	XM_378675	22.471	9.61055e-07	UGACAUAACUCAGCUGACA	ACAGACUUCUCAAAGCUUU	GUGGCAAGCAUGUACAGAA	UUACAGACACCUCCCACGA	hypothetical LOC388381
1675	EXOSC1	NM_016046	22.473	7.15497e-07	GAAAGUAGCCCGAGUACAA	GAACUAUCCGCAAGGAAGA	CCGAAUUCUUGCAGACCUA	CCGGCGAACGUCUGUGUAA	exosomal core protein CSL4
1676	FAM44B	NM_138369	22.473	4.37276e-10	GGCAGAAAGUGGAUAAUUU	GGAAUGGAAUCCUACGAUG	ACAAAUAGAACGAGCAAUU	GAUGUUGGAAGCUGGAGUA	family with sequence similarity 44, member B
1677	BXDC1	NM_032194	22.474	5.47094e-05	GAAGCGACCUGCAGAAAGG	UAACAGAAGACCACGAGAA	GGAUUCAUAUGCAGAAGCA	CGAUGUAACAGAAGAUUAU	brix domain containing 1
1678	LOC92270	XM_043989	22.477	4.15498e-09	GAUUCAUCCUUACCAAUUA	GCUGAAUGCUAUAAACUGA	GAUGAUGGGUCGAGCCUGU	CGAGAUCAUUUCCAACAAU	hypothetical protein LOC92270
1679	MGA	XM_032304	22.484	4.34145e-05	GACAGCAACUCAGCCCUUG	CCUUUGCAGUUGACAUUAA	UAGCUAUCCUAGAAGACUA	UCAAAGACCUACCUUGGCC	MAX dimerization protein 5
1680	UBXD1	NM_025241	22.486	4.45367e-06	CCAAGUACCUGGACAACAU	GAAACCAGGUGAGAAAGGA	UCAUGAAGAUCUACACGUU	ACGAGAACCUGGCCUUGAA	UBX domain containing 1
1681	HAPLN2	NM_021817	22.488	1.04181e-06	GGUACCAGUUCAAUUACUA	GGGAAACGCUGAUCCUCAU	AGUGUGCGCUUCCCAAUCA	GCUUGGAGGGUGUGGUGUU	brain link protein-1
1682	LOC390748	XM_372648	22.49	4.06803e-05	GGGCAGAACCGGUCCUUGA	CCACAGAUCCGUCUACGUG	CAUCAACACUGGACGGACA	ACAUAGAGUUUGCCACCAA	similar to poly(A)binding protein nuclear-like
1683	CD19	NM_001770	22.498	1.14459e-10	AAAGAAAGCGAAUGACUGA	GCCUAGAGCUGAAGGACGA	CAGCUGUGACUUUGGCUUA	AGAGAUAUGUGGGUAAUGG	CD19 antigen
1684	OSAP	NM_032623	22.498	0.000296034	GAACGAAACCUCUGAUGAA	GCCAUAGGGUGUCUGAUAA	GAAGUAAACCCUGAAACAA	CACCAUCGAUAAUGAUAAA	ovary-specific acidic protein
1685	ADAM18	NM_014237	22.502	4.10462e-07	GAAUGUGACUGUGGUAAUA	GGACAUAGACCUCCAGAUU	GGAUGCUGAUGAUAUAUUA	CCAGAAAUGUACUGUGUAA	ADAM metallopeptidase domain 18 preproprotein
1686	SHCBP1	NM_024745	22.503	2.04653e-06	GAUUGUAGCUACCGUGAUA	CGAUUAAGAUUGCAUUAUG	GGAGAUGUUUGUUGGGAUU	UAUAAAUGCCUGCUUCGAA	SHC SH2-domain binding protein 1
1687	NFKBIL2	NM_013432	22.511	5.60751e-06	GAGCUGGACUUAAGCAUGA	CUACGGGCAUCUAGAAAUU	GACAACCGCAGGCCCAGUA	GGACCCGCCUCUAUCUCAA	NF-kappa-B inhibitor-like protein 2
1688	CDA	NM_001785	22.513	8.87757e-08	CCAGUGACAUGCAAGAUGA	GUACGUAUAUUGUCAUGAC	CAGAAGGGUACAAGGAUUU	AGGCAAGUCAUGAGAGAGU	cytidine deaminase
1689	NT5E	NM_002526	22.513	4.41813e-06	GAACCUGGCUGCUGUAUUG	GGAAGUCACUGCCAUGGAA	UGAAAUCACUGCAUUACAA	GGACUUUAUUUGCCAUAUA	5' nucleotidase, ecto
1690	LOC126520	XM_059051	22.517	2.07299e-10	GCAAUGGGAUGGUGCAGGU	CGAAAGAGGUUCCCUGCCU	UGUCGGAGAUGUACCAAAA	GUGGCGAGGGUGAGGGUUU	LOC126520 protein.
1691	RTBDN	NM_031429	22.521	6.02189e-05	GGACAGACCUUCGCAGACG	AGAGGACGCUUCUCGGCUA	GAGAUGGACACAACAGAGA	CAACUGCGAAGAUGAUAUC	retbindin isoform 2
1692	QSER1	NM_024774	22.538	9.60403e-08	UCAAAGCCCUCAACAAAUA	GCAGCUACCCUUGAUCUUA	GUUCAACUCUCUUUACUAG	GCAGGCAGGUUUAGGUCAA	glutamine and serine rich 1
1693	NXT2	NM_018698	22.543	4.67663e-09	CAAGAUUGGUCUAGUAGUU	GCAACUCAGUCCCAAACUA	ACACAUUGCCUUCUAGUGA	GGCUGGAUGCCCUAAAUAA	nuclear transport factor 2-like export factor 2
1694	GPR174	NM_032553	22.545	1.18719e-08	GAUGAUACCUCUGGCAAUA	GAAGGGUGAUUCUAAUAUU	GAAGACGGCUUUCAAGACA	UAACUCCGCUUCUGAUUGU	putative purinergic receptor FKSG79
1695	KCTD11	XM_085689	22.549	5.24215e-11	GAGCACGGCUUCCGACUAG	CAACCUCAAUUCCCAAGGA	CCACGCAGAUGUAGAUGUC	CCGAAGACCUGCUCAACUC	potassium channel tetramerisation domain
1696	CSTA	NM_005213	22.553	2.55644e-08	GAGCAGGUGAUAAUAAAUA	GGAGAUUGUUGAUAAGGUU	UGGAAGCUGUGCAGUAUAA	AAUGAGGACUUGGUACUUA	cystatin A
1697	KIAA0960	XM_371877	22.555	2.5256e-06	CCAGGUGACUGUUAUUUGA	UCAAAGGUCAGAUGGUAUA	GAGCAUCCUUGCACAGUGU	GCUCUAGAGUGUGCAAAUU	Homo sapiens mRNA for KIAA0960 protein, partial cds.
1698	GRIP2	XM_067369	22.56	0.0242797	GGACAUACGUGGUGAGUUA	GGAAGACGACCGAGUCAUG	GAUCAGGCACUGUACCUUG	GGGUACAGAUGUUUGAAUC	glutamate receptor interacting protein 2
1699	PSMC6	NM_002806	22.567	5.31744e-08	CUAAGAAGCUGGAGUCUAA	GAACAGAUCCGGGAAUUAA	GGAGUUAAGGGAACAAUUA	GUGAUAGAAUUACCUCUUA	proteasome 26S ATPase subunit 6
1700	PPP2R5E	NM_006246	22.57	1.00132e-06	UACAAGCGCUCCACUCUUA	CAGAAGAGGUCGCAAAGUU	GAAAUGAACAGCACCAUGU	GACACGCUAUCUGAUCUUA	epsilon isoform of regulatory subunit B56,
1701	LOC347487	XM_210501	22.573	8.55674e-05	CCAGAAAGGUUCCAGGAUU	GAAUAACACCUCAUGUGAA	GCGCCUAACAAGCCAAAUA	GAAUGGCGUUCUGUAUAUG	hypothetical protein LOC347487
1702	SOX1	NM_005986	22.575	1.29025e-06	GCAUGAUGAUGGAGACCGA	UCUCCAACUCGCAGGGCUA	GGGCCGAGUGGAAGGUCAU	GCUCUCUGGUGAAGUCGGA	SRY (sex determining region Y)-box 1
1703	HOXB9	NM_024017	22.578	3.28889e-08	GAUCAUAAGUCACGAGAGU	GGGAGGCCGUGCUGUCUAA	ACAAAGAGAGGCCGGAUCA	CAAUAAAAUUUGCGAAGGA	homeobox B9
1704	TPCN2	NM_139075	22.579	7.29952e-08	GGAAGCCUGUUUCUGAUGA	UGACAGAAGUGUGGUUAAA	GGUGGGACCUCUGCAUUGA	GGUGGUCUACUACGUAUUU	two pore segment channel 2
1705	KIAA0298	XM_294692	22.581	3.51629e-05	CCUAGGAGGUUGGAAGUUA	CCUCUUCACUCCUUUCUAU	GAACAUCUUUACUGCUUGG	GGAGUUACCUGACCUGCCU	Homo sapiens mRNA for KIAA0298 protein, partial cds.
1706	LOC283551	XM_378460	22.581	1.03109e-07	CAUGGAAGUUGCAUACAAA	GGUGGAACUUGGCUGAUUU	GAAGAAAGGCAACCACCAU	CCACUGUCCAGGAGGCUAA	hypothetical protein LOC283551
1707	NAT11	NM_024771	22.584	4.52495e-07	GAUAGAAACGGGUUGAAUG	CAGAGAAGCGUUGCAAUUU	GAAGUGCAGUUGGAAAGCA	UCCCAGUGUUCAAGAAAUA	N-acetyltransferase 11
1708	BAIAP2L2	NM_025045	22.587	7.56566e-05	CCACUGACGUCAAGAAACU	GUGCAGACAUUCCAUGGAG	GGUCCACCAUGGCCAUCUA	GAGACAAGAACGUGCGGGA	BAI1-associated protein 2-like 2
1709	MAGEB6	NM_173523	22.59	7.71539e-08	GCGCUUGUCUGGGUGAUUG	CUGAUGCAGUUGUUUCAUA	GCAGAGAGUACAAGCCCUA	UGUAAGCGCCUCACAGAAA	melanoma antigen family B, 6
1710	BOC	NM_033254	22.591	3.31374e-10	GGACGAGGGCUCUUUCUUA	CACCACCUCUCACAAUUUA	GUGCCAAGCUUACCUGUGA	GGACGGGCCUGUGCUAAUG	brother of CDO
1711	MSRA	NM_012331	22.592	2.83733e-06	GCAGGAGGCUAUACUUCAA	ACAGAACAGUCGAACCUUU	AGCCAGAACACAUGAGUUU	UCUACUAUGCGGAAGACUA	methionine sulfoxide reductase A
1712	PRODH2	NM_021232	22.592	4.50657e-07	CAAUAACACUACAGCGUUU	GAGCUAGCCUCGUGGGUCA	GAGCAUCCGUCUAUGGGCA	GCUGGUACGAGGUGCAUAU	kidney and liver proline oxidase 1
1713	CD24	NM_013230	22.593	1.80853e-07	CAACUAAUGCCACCACCAA	CCACGCAGAUUUAUUCCAG	GAAACAACAACUGGAACUU	GUACUUCCAACUCUGGGUU	CD24 antigen precursor
1714	LOC285636	NM_175921	22.594	0.000286346	CCACACAGUUGGAGAAUAA	GACAAGGCAUAUAGGGAUA	AAACUGCUAUGCCCUCUAU	GGUACAAUUAUGAGGGUAG	hypothetical protein LOC285636
1715	PLOD3	NM_001084	22.594	5.03473e-07	GACAUGGCCUUCUGUAAGA	GGGAGAAACUCAGCCUUAA	GCCUUAAUCUGGAUCAUAA	ACAAGGGCCUGGACUAUGA	procollagen-lysine, 2-oxoglutarate 5-dioxygenase
1716	C1orf14	NM_030933	22.604	5.97577e-06	CAACAAAGGCUAUGGAGUA	AAACAAACGUGUCGAGCUC	CAUCAUCUCGUCUCAAGUU	GAUUUACGCCUCCGAGUUC	chromosome 1 open reading frame 14
1717	PTPRM	NM_002845	22.607	2.39984e-08	GCAAUUAUAUCGAUGGUUA	GGAAGAACGUCCUCGAAGA	CGACGAGGCUUUCUCAUUC	GGGCAGAACUGGCCAUUAG	protein tyrosine phosphatase, receptor type, M
1718	PDHB	NM_000925	22.612	0.00612737	CAAAUCAUCUUGUAACUGU	GGUCAAAGACAUCAUAUUU	GAAAGGCAAGGAACACAUA	GAGAAUGAAUUGAUGUAUG	pyruvate dehydrogenase (lipoamide) beta
1719	TLE1	NM_005077	22.612	2.35369e-07	GAACAAGCCUGACAAGUAC	GAACAGAGACAAUUAUAUC	GAUAAGGACUCCAGCCACU	GCACAGAUAAACGCAGAAA	transducin-like enhancer protein 1
1720	DNAH17	NM_173628	22.62	7.88387e-06	CCGCAAAGCUCCUGUACAU	GCUCAUCGUUGGCUGGUAU	UGACCCGUAUCUAUGAUGA	AUGCUAAGAUCUUGUACGA	dynein, axonemal, heavy chain 17
1721	OPN4	NM_033282	22.628	2.74446e-08	GGAGCUCUCUUUGGCAUUU	GCCAACAUGUUCAUUAUCA	GGAGACAGGCUGCGAGUUC	CCAGUAGCCUCUAUAAGCA	opsin 4 isoform 2
1722	ANAPC11	NM_016476	22.646	2.70623e-08	CGCCAGGAAUGGAAGUUCA	GUGAAGAUUAAGUGCUGGA	GAUGAGAACUGUGGCAUCU	GGCCAACGAUGAGAACUGU	APC11 anaphase promoting complex subunit 11
1723	ADRA1A	NM_000680	22.648	7.73312e-07	GCAGAAAGCAGUCUUCCAA	CAAGACGGAUGGCGUUUGU	UGACAAGAACCAUCAAGUU	GACCAAUCCUCCUGUACCA	alpha-1A-adrenergic receptor isoform 1
1724	KIAA0194	XM_376416	22.651	0.000849944	GCAGAUAUGUUACCGGUAU	GAUCUAAAUUGGUGCAGUU	GAACCGGUGCUCAGAGACA	GCACUUUGGCUGUCGUAGG	KIAA0194 protein (Fragment).
1725	WBSCR27	NM_152559	22.656	0.000195335	CGUCCAACCUUCAAUACAA	CCCAAAAGCUCCAUUUCUA	GCAAUGCGAUACCUGAGCU	CGGACUACGACCAGGAUGU	Williams-Beuren syndrome chromosome region 27
1726	C2orf65	NM_138804	22.66	3.56131e-10	GAACUGACAUUGACCUUCA	AGUCAUCGGCCUCUCAUUA	AAAGGGCCCUCUACUCACA	CAUAUGGACUCCCGUUCAU	hypothetical protein LOC130951
1727	MRPL34	NM_023937	22.665	1.21307e-10	GCAAGUCGCUGAGCCAUUG	GCAAGGCUCGCGGGAAUGA	GAACAAGCACGGCUGGGUC	CGAGCAACAUCAAACGCAA	mitochondrial ribosomal protein L34
1728	ARID3B	NM_006465	22.667	9.08346e-07	GAAAGUAGCUCGCCAAGAU	UGAAGUAUCUGUAUGCCUA	GAGAAGAAAGCCUUGAGUU	CGAACUGGAAUCUGGAUGA	AT rich interactive domain 3B
1729	C16orf61	NM_020188	22.686	7.29829e-07	GAAUGCAACGUCUUGAUUA	GAAGAAUGAGUACGUAGAA	GCUUAAGGAAUGUCACAAA	GAUCGGGAGUUGAGAAAAU	hypothetical protein LOC56942
1730	KIAA1383	NM_021208	22.696	3.00273e-07	GUAAUGAACUUGCUACUUA	CAAGCAACCUGUACUCCUC	AAGGAGAUCUCUAGAACCA	GCAGACUCAUCCAUCCAUG	Protein KIAA1383.
1731	SOBP	NM_018013	22.699	1.1237e-10	GGACGAGGACCAUGCCUAU	UAACUGUGCUUCCAACUGC	GAUGAUGAAUUUCGGGCUG	AGUCAGACCCGAACCUUAA	sine oculis binding protein homolog
1732	FLJ44076	NM_207492	22.702	3.70504e-05	GAGAAACCACAGAGAAAGA	GAAAUUACCACGCUGGCUC	GCUGUGGGAUCACCGCUAC	GCGUCUAGGCAUCCAUUCA	hypothetical protein LOC401080
1733	DCBLD2	NM_080927	22.705	2.37118e-10	CCAAAUCAGUGUUGUAAUU	UAAGACAAGUGGAUGUUAU	GGAAGUUUAUCAUGCCUAU	UAAACUACCCACAGACCUA	discoidin, CUB and LCCL domain containing 2
1734	C1orf92	NM_144702	22.708	2.07666e-11	CCUAUCAGCUGUCAUACUA	GCACCGAGAUGGGAAAGUU	GUAGGGAUCAGCAAUAGUG	GGGCAAAAGGGAUCAAGAU	hypothetical protein LOC149499
1735	SUMO3	NM_006936	22.718	5.10237e-07	GCAAGCUGAUGAAGGCCUA	GACAGAGAAUGACCACAUC	CAAUGAAACUGACACUCCA	CAGAUCAGAUUCAGGUUCG	small ubiquitin-like modifier protein 3
1736	PRELP	NM_002725	22.72	5.15199e-07	GAACACCUGUACCUCAACA	CCAAGAACUCCUUUAAUAU	CAACCGAAUCCGCAAGAUA	CCGCAUCCAUUACCUCUAU	proline arginine-rich end leucine-rich repeat
1737	TREX2	XM_495886	22.727	1.22985e-06	UUACUAGGCUCUGAAGGUA	CAAAUCAACUCCACGCAAC	GAGCCAGACUUUAUAUUCA	CCGAAGAACUAAACCAUUU	three prime repair exonuclease 2
1738	MYBPH	NM_004997	22.728	4.88937e-09	GGAGACCGCAUCUGAAUCU	GCAAGGCGUCUGCACCCUA	GGUCAAAGCCUCAGCCGCA	GGGCAAUGGUUCACAGUGC	myosin binding protein H
1739	C21orf7	NM_020152	22.731	3.12564e-05	GAUUGCACCUUUAGAAGUU	CAAACAGCACUGCCAAAUA	GCGAUUGGAUGCUCACUCU	UUACUGUGCCCGUGGAAAU	chromosome 21 open reading frame 7
1740	FBXO43	XM_209918	22.734	2.85416e-05	GAGCAAGGGUCAACAUUAU	GGGCUUAACACAUCCUUUA	CGCAGAAGGUUGAAUGUAU	GCUAAGUACCAGCCAUAUA	F-box protein 43 isoform b
1741	SCARB2	NM_005506	22.738	3.0182e-08	GAUGAAAUCUUGUCCCUUA	UCACUUGACUGGUGGAUAA	UCACACAGUUGACGAAUUG	GCCAAUACGUCAGACAAUG	scavenger receptor class B, member 2
1742	DNM1L	NM_005690	22.743	0.00267006	GAAAGAAGCAGCUGAUAUG	GGAGCCAGCUAGAUAUUAA	CAAAGGCAGUAAUGCAUUU	CGUAAAAGGUUGCCUGUUA	dynamin 1-like protein isoform 1
1743	FA2H	NM_024306	22.752	2.58412e-09	GAAGACAGAUCCUGCUAUG	UCUAUGACAUGACCCAUUA	CGACAGCUAUUACCUCAUC	GAUCGGCGUCUUCUACUUG	fatty acid 2-hydroxylase
1744	C17orf78	NM_173625	22.753	3.32983e-07	CCAGGGAUCUCACAAUGUA	GAAAUGGAGUAUUGUGGUC	CAGAUGAGAACCUAGAGAA	CUAUAACUCCUGGGAAUAA	hypothetical protein LOC284099
1745	PVALB	NM_002854	22.754	2.31345e-07	GCUGAACGCUGAGGACAUC	CAAAUGGUCGGCCUGAAGA	GUGGGAGCCUUUAGCGCUA	CGGAUGAUGUGAAGAAGGU	parvalbumin
1746	RASA1	NM_002890	22.756	3.87048e-10	GGAAGAAGAUCCACAUGAA	UAGCAAAUCUUGUGGAAUU	CAACAAACAUCGUAUGAUC	CAGCAUAAGUGGCCUACAA	RAS p21 protein activator 1 isoform 1
1747	RNF38	NM_022781	22.764	4.35361e-09	GAACAGACUUUGUGUGUAG	ACAAAUGGCUUAAGGCAAA	GAAGAUAGUCCAAGUCCUA	UUGAACAACUUCCUUCUUA	ring finger protein 38 isoform 3
1748	CCDC51	NM_024661	22.776	1.0805e-06	GGACAGAUAUGAAGAGUUU	GAAAAGACUUGUAGCCAAA	GAGAACAGGCGUCUAGCUA	GGUGACAGAGGCUGAGAAA	coiled-coil domain containing 51
1749	C14orf49	NM_152592	22.778	9.23897e-10	ACAGAGACCUGCUGCAUAA	GCGCAAAUCUUCUACAGGA	GGAAAGCUCCCGCCUGAAA	GAAGGGAGCCAUGAAGAUU	nesprin-3
1750	LLGL2	NM_004524	22.78	1.16086e-08	GCAAAGCGAUUACCAGAAU	CAACUGGCGUUCACAUCGA	CGGCAGGUCUUUGUUAAGU	CGAGAGUGGCAACGUGUUU	lethal giant larvae homolog 2 isoform b
1751	FLJ12684	NM_024534	22.782	3.04591e-05	GAACAACUCUGGCCUCUUU	GAACAACCCGAACUAGUUU	GAACGAUGAUGAUGAUACA	CAUGGAAGCUCAAGGUCUA	hypothetical protein LOC79584
1752	PDZD7	NM_024895	22.782	3.90682e-09	GCAACGCGAUACCUGCUAA	GGAGAUGGUUUCUGAGUAC	GAGAAUGGCAUCAAGGUAG	CACCAUGGGUAGCGCCGUA	PDZ domain containing 7
1753	LEPREL1	NM_018192	22.794	1.20313e-08	GAAGAGCGCUCGUCUGUUU	GAACAAGCCUUAAGAGAAU	CAAGAUAGAUCGAGACCUA	UCACAGAGAUGGAUGCUAA	leprecan-like 1
1754	ASMT	NM_004043	22.795	6.18908e-08	GAGAGGAUCUACCACACUU	GAAGUGGUGUGGACGGCAA	GGAUGUAAGAUCACCGUUU	UGGCAGACGCCGUGAGAGA	acetylserotonin O-methyltransferase
1755	PROCA1	NM_152465	22.798	1.1269e-10	GGACGACGCUCACAAUUGA	CAAGACAGCUGGCCAGGAU	AGACGUGAGCCGAUCAUUA	UCACAAGCCAGGAAGGUAA	proline-rich cyclin A1-interacting protein
1756	FLJ32682	NM_182567	22.803	9.72564e-07	GCACAUCUUUCAUGGAUUC	UGACAAGCUUCCACCAUGA	GCAAAUCAGUCACCAGCUC	GCUGAUAUGUUAUGGCCAA	Homo sapiens cDNA FLJ32682 fis, clone TESTI2000044, weakly similar to TRICHOHYALIN.
1757	ADAM17	NM_003183	22.815	0.00195643	GAACACGUGUAAAUUAUUG	GAUCAUCGCUUCUACAGAU	UAUGGGAACUCUUGGAUUA	GAGGAAGCAUCUAAAGUUU	ADAM metallopeptidase domain 17 preproprotein
1758	FBXW11	NM_012300	22.815	1.95043e-05	GUAAAGGUGUCUACUGUUU	GCACAUUGGUGGAACAUUC	GUUAGUGGAUCAUCAGAUA	GAGCAAGGCUUAGAUCACA	F-box and WD repeat domain containing 11 isoform
1759	PCDH19	XM_040486	22.821	3.58405e-05	GGACAUACGCAGCACCAUA	GAAAGCCAGUUACCUCAGU	AACCAGAGAUGGCAUUUAG	CCAACGACCAUACCAUAUU	protocadherin 19
1760	KCND2	NM_012281	22.823	5.97555e-13	GAAUUGGGCUUCUUGCUUU	GGAAGAGUGUGUUAAACUA	GGAAAUAUUGUCAGAGUUU	GACCCAAGAUGCUCUCAUU	potassium voltage-gated channel, Shal-related
1761	SERF1B	NM_022978	22.831	2.47535e-07	CAGCAUAACUCCUAUCUCU	GAGGAUAGCUUGACUGCCU	GGUAUUACUUGGCUUAUGG	CCGUGGAAAUCAACGAGAA	small EDRK-rich factor 1B, centromeric
1762	SRrp35	NM_080743	22.832	6.12438e-11	GGACUUGCGCCGUGAGUUU	GUAUGUGGCCGUCAGAUUG	CGAUAUGGCCCUAUAGUAG	CCCAAAGGGUAUACCAAUU	serine-arginine repressor protein
1763	CEBPE	NM_001805	22.833	2.93395e-06	GGACCUACUACGAGUGUGA	GGGACAUGUGUGAGCAUGA	AGUACAUGGCAGAGAACGA	GCCAAGAGGCGCAUUCUGG	CCAAT/enhancer binding protein epsilon
1764	DPF1	NM_004647	22.833	3.72037e-07	CGGGACAGAUUUACACGUA	AGUACAAGAUCGACUGUGA	CAUUAUGGACUGUCAGAAA	GGCCAAAGGAAAGGCAUAU	D4, zinc and double PHD fingers family 1
1765	TRMT1	NM_017722	22.833	8.93879e-08	GCACAGACAUGGCGGUGUU	GAAGGAAUGUCCGGUGAAA	CCAACGAGGUCUUUUAUAA	CCAAAGGAAUCCAGAUCAA	TRM1 tRNA methyltransferase 1
1766	HIST1H2AE	NM_021052	22.836	2.45353e-05	UAAAUAAGCUUCUAGGUCG	UGGAAUAUCUGACGGCCGA	CGGCAAAGCUCGGGCAAAA	UCUUAGAGCUAGCUGGCAA	histone cluster 1, H2ae
1767	C10orf64	NM_173524	22.837	1.1523e-07	GGAAUGCAGUUGUCCUGAA	GAAGUGAGCGAGGCUGUAA	GAGGAAGUCAGGAAACAAA	GGAAAGACAAUCUGGCUCA	Uncharacterized protein C10orf64.
1768	OR4D1	XM_292596	22.838	9.46286e-05	CAACCCACCGUGUUCUUUG	GGGUUUGGUUAUAAGAGUU	GCAUGCAUGUGGUCCUUGG	GCAACUGCACUGCCAAGAC	olfactory receptor, family 4, subfamily D,
1769	FUZ	NM_025129	22.844	3.10312e-06	UAAAGAGCCUUCACCAGAA	UUGAAGAACUGACCAAUAU	GACAGAAGAUGAGGUCUAC	UGUCAUCGGUUCCCUCAAU	fuzzy homolog
1770	GPR37L1	NM_004767	22.848	2.81174e-08	UCAACGAGAUCACCAAGCA	GCACAGCUACUACCUGAAG	GAACUGAGGGGCAAUCUGA	CAGCAGAGCCGAUCCAAGA	G-protein coupled receptor 37 like 1
1771	DAZ4	NM_020420	22.854	2.21015e-07	UAUCCAAGAUCACCAUUUC	UAUCCAAGUUCACCAUUUC	GUUAUGUGCUCGUCAUGUG	UCAAGUCGCCACUGGAUAU	deleted in azoospermia 4 isoform 1
1772	ZSCAN21	NM_145914	22.856	3.1958e-08	GGAAAGACCUUCUGUAGCA	GCAAGUACCUUCCUAGCCU	CGAGAUUGCAGAUUGAGUA	CAGUUUGGGUACCAUGAUA	zinc finger protein 38
1773	C21orf62	NM_019596	22.857	3.29786e-07	GCACUUAACUGCUUCACCA	GACUCAGCCUUAAAUCAUA	GGGAUUGUGACUACAGUUU	CAGUAGAGCGAACCAGCUA	hypothetical protein LOC56245
1774	CMIP	NM_030629	22.857	1.66272e-06	CAAAGAAGCUCUCGCACAU	CCAACUGGGUACAUGGAAA	GCUUGAUGCUGGAAUACAA	AGCGAAUCCUCAAGCAUAA	c-Maf-inducing protein C-mip isoform
1775	PPP1R14B	XM_166203	22.857	4.75975e-05	CCAAGUGCGUCUACACAUA	GCAGAAAGCCGAUGCCAAU	GAGACAAGCCUGAACCUAA	GCACAGAACCGCAAAGCCA	protein phosphatase 1 regulatory subunit 14B
1776	NENF	NM_013349	22.871	0.00208726	GGGAAGGACUCCACUAGAG	CUACGGGUCUCACGGCCAA	CCAAAGUGUACAAAGCCAA	CAGUGAAGGGAGUGGUGUU	neuron derived neurotrophic factor
1777	LOC284837	NM_194310	22.876	2.36167e-06	GGGCAAAUCUGAAACCAUG	GCGGAUGGCUGCUCACUCA	GAAGGCCGGUUAUCAACGU	GCCGUGAGGUUGCUUCCUA	Homo sapiens cDNA FLJ36091 fis, clone TESTI2020515.
1778	GRP	NM_002091	22.878	7.35998e-08	GGACCGUGCUGACCAAGAU	GAGGAUAGCAGCAACUUCA	GCAAUCAGCAGCCUUCGUG	GGAAUUUGCUGGGUCUCAU	gastrin-releasing peptide isoform 2
1779	MSI2	NM_138962	22.878	2.31584e-08	GAGAAUGUAUGGUCAUGAG	CAAUGCUGAUGUUUGAUAA	CCAGAUAGCCUUAGAGACU	GAGUUAGAUUCCAAGACGA	musashi 2 isoform a
1780	NDFIP1	NM_030571	22.882	1.2379e-05	GAUAGGAAAUGAUGGGAUU	UUAAAUGGAUCCUGAUUGU	GACCAAGGCUGAAGCUACU	GAGGAUUUAUCAAUUAUGC	Nedd4 family interacting protein 1
1781	GRAMD1A	NM_020895	22.883	2.96911e-05	GUGAGGAGCUAUUGACAGA	GAGCGGCAUUGAAGACUAU	CCACUUAUAAGCAGCGUAA	UCUCAGACCCUCCCUUUGA	GRAM domain containing 1A
1782	PTCRA	NM_138296	22.887	1.91525e-07	GGUCUUACCUCAGCAGUUA	GCACACCCUUUCCUUCUCU	GAAAGCAGCAGAUGGUGGU	GAGGGUCACAGCAGGAGUA	pre T-cell antigen receptor alpha
1783	MBD6	NM_052897	22.888	0.000145648	GCGGAAAGCUGUUGCUAUG	CCUCAUAGCUUUAAAUUCU	GCUCAACCACAGUUUAUUU	CAAGUGCGGUCUGGAGUGU	methyl-CpG binding domain protein 6
1784	BRF2	NM_018310	22.89	4.67407e-05	GCACUUACAUGCAGAUAGU	GACAAACGGUCUGUGGUGA	GAGGUAACAUAUUCCCGAA	GAGAGACCUUUGUCGAGUU	RNA polymerase III transcription initiation
1785	LRRC61	NM_023942	22.894	7.68075e-10	UGUGAGAACUUGCAGAGUC	CGACGGUGAGCGUGUGAUU	UAGCUGUGCUCAAUGUCUC	GGCUGGACCUAUCAGGCAA	leucine rich repeat containing 61
1786	HRNR	XM_375803	22.897	0.0050925	UAGCAGAGCUCAAGUCCUA	CGAAAUUCCUGGCAGCUUU	GCAGCAAUGUUUAAGUCUG	GAUAUGUGUUGAUCCCUGC	hornerin
1787	SEC14L4	NM_174977	22.911	1.60721e-05	GCUGCGAGCUCGAAACUUU	CCAAGUGCCUGACCAAGAU	GGAAGCAAAUUAUCCUGAG	GCCCAAUGCUGAUGACUAC	SEC14p-like protein TAP3
1788	ZSWIM6	XM_116396	22.919	0.000229623	GUGGACAACUCUAAUAAAU	GCGAAAGAAGGCAUAAAUA	GCGCUUGGGUCCAGGAAUG	GGUUAUAAGUGUUCUUGCC	Zinc finger SWIM domain-containing protein 6 (Fragment).
1789	TRIM25	NM_005082	22.919	9.00161e-08	GACCGCAGCUGCACAAGAA	CAAACUAACUGUCAUGUAC	CAACAAGAAUACACGGAAA	GCGGAUGACUGCAAACAGA	tripartite motif-containing 25
1790	THOC2	XM_212319	22.923	0.000134642	GGACGGAUCUGGUUUCUUU	GCACAAGGCACAGAAAGUU	GGACAGGGUUUCUAGGCUG	GUAGGUUCCUGCAGCCAGA	THO complex 2 isoform 2
1791	PROCR	NM_006404	22.925	5.21115e-10	GGUAUGAACUGCGGGAAUU	CCAAAGACUUCAUAUGCUC	ACAAGCCGCUCCUACACUU	GCGGAAAACACGAAAGGGA	endothelial protein C receptor precursor
1792	KRTAP5-9	NM_005553	22.926	2.6438e-07	CUUCUCACCUGCUCCUCUA	GAUGCUGUGUCCCUGUGUG	GGGUCAUCCUGCUGCCAAU	CCUCAAUCCACCAGAACCA	keratin associated protein 5-9
1793	KIAA1683	XM_371151	22.926	5.18992e-08	CCAGAAAUCCUACCGAUAA	GCAAUGGUCUCAUCAAGCU	GCUCAUGUGGCCCAGAUUU	GUGCAAGUCUUCGGACGCA	KIAA1683
1794	FAM54B	NM_019557	22.926	1.77691e-07	GGAGGAAGUUUGCUCUAAA	GGACCAACCUACCCUUGAA	GAACCGGAGUUUAUUGAAG	CAACUUCCUUUGUCAUUAG	hypothetical protein LOC56181 isoform a
1795	C9orf86	NM_024718	22.933	7.49875e-09	GGCCUAAAGUACCUUCAUA	GCGCAGGGCGGAUGACUUU	GCUACAAGACCACGGAUGA	AGACGGAGGACCAGAACUA	Rab-like GTP-binding protein 1
1796	LOC389286	XM_373080	22.935	1.77648e-06	GGUUUGCUUUCCUUACUUA	GCUGAGGGACGGGUUAAUA	CGAUGGCCCUAACGGAAAU	UUCCAGAGCGCAACCACUA	hypothetical protein LOC389286
1797	RTP2	XM_293633	22.938	0.000690157	UCUGCCUGCUCGUUGUUUA	GGGAUCCGGCUACAACUUC	UCUCUUCGCUGGUGCCUCU	UCUGAAGCCUCCAAGCCGA	receptor transporting protein 2
1798	PPP1R3F	XM_060054	22.939	3.70881e-05	GAGUGGACAUCAAAGAACA	AGACUCUAAUCAUCCAGUA	UUAUACACCUGGUCAAGAG	CCAGUAAUGACCAGCUUCA	protein phosphatase 1, regulatory (inhibitor)
1799	UBD	NM_006398	22.939	5.62477e-07	GAACAUGUCCGGUCUAAGA	GAGCUGCCCUUGUUUCUUG	GCAAUGAUCGAGACUAAGA	GAGACUAAGACGGGUAUAA	ubiquitin D
1800	TESK2	NM_007170	22.943	8.42321e-09	UUACAGAGCUGCAAUAAGA	GAGAUGAGCCCUAUAAUGA	UGAGAGGCCUUCCUAGUUA	GCUCUUAGCUAACCUAUUC	testis-specific protein kinase 2
1801	NA	NM_138400	22.946	4.72802e-07	GGACAAAUUUCGGGACUUG	CGAGGUCGGUGCCCACUUU	CGUGAGGGUUUGAAGCUUU	GAGAGAAAUCAUUCACGUU	NA
1802	DPYSL2	NM_001386	22.949	2.34306e-08	GAAGGGAACUGUGGUGUAU	GAACGGACGGCUCCCAUUA	CAACAGCUCUCUCGAGUAC	UCAGAUUGAUGACAACAUU	dihydropyrimidinase-like 2
1803	TXK	NM_003328	22.957	4.95366e-09	GAACAUCUAUUGAGACAAG	UCAAGGCACUUUAUGAUUU	GGAGAGGAAUGGCUAUAUU	GGAUAUAUGUGAAGGAAUG	TXK tyrosine kinase
1804	MGC22265	XM_293875	22.958	0.00074658	GCAGAAAUAUCACCAUGAA	GGAGAGAGUGGCAUCAAUA	GGAAGUUAGUUUAAAGUAC	GCUCAUGGUUUGUUCAGUG	Homo sapiens hypothetical protein MGC22265, mRNA (cDNA clone MGC:22265 IMAGE:4809612), complete cds.
1805	DPPA2	NM_138815	22.96	6.43921e-09	GCAAGAAAAUCGAAGUUUA	GAAAUACAAUCCAGGUCAU	GAUAGCAGCAAGAAGAAUU	UAAUGACAGUAGAGAAGUA	developmental pluripotency associated 2
1806	C10orf95	NM_024886	22.962	1.20293e-06	CAACGCAGCUACAAAGUGC	GGCCGACCAUGUAUGUGUA	GGGAAUACCACCGCUUCUA	UCCCCAAGGCUGAAGGAGA	hypothetical protein LOC79946
1807	SMOC2	NM_022138	22.962	3.21943e-08	GCUGAAAGUACGUCUAAUA	CAAUAAGAAUUCAGUGUCA	UGACGUGAAUAAUGACAAA	CCAGCUAGAGAUUGCAUAU	SPARC related modular calcium binding 2
1808	CORT	NM_001302	22.967	2.28602e-05	CCAGUCAGCCCACAAGAUG	GGAGAUUGGGCUUAAAAUA	GCCGAGACAGCGAGCAUAU	GAAGAGCAGCAGCAGGGUG	cortistatin preproprotein
1809	DONSON	NM_145794	22.969	9.97859e-08	CCUGUGGACUGGAGUAUUA	CAGCAGAGCCUUAUCUAUU	GGUCUUGUCCAGCAUUGUA	CUACCACUGUUCCCUCGUA	downstream neighbor of SON
1810	C5orf33	NM_153013	22.976	2.91147e-08	GCAAUUGCUUCGAUGAUGA	UCAAAGGCCUGGUCAUUCA	GAGAAUUGGUAGAGAAAGU	AAGAUGAGCUUCGAACUGU	hypothetical protein LOC133686 isoform 1
1811	VEPH1	NM_024621	22.995	0.000129418	GCAGGAAUAUGUCUAACUA	GUAGAGAAGUAACCACAUA	GAAACCAAGCUCAUAGUAA	GAAAUGACAAGCUGCCGUU	ventricular zone expressed PH domain homolog 1
1812	WIPF2	NM_133264	23	2.01609e-08	GGACCAAGCUGAAGAAGGU	CAGAGAACCUAGCUGGUAA	AGACACAAUUCUUUGCAUA	GAGAUUCUAUCACCACUGU	WIRE protein
1813	BCKDHA	NM_000709	23.008	1.95077e-06	CAACUUCGCUGCCACACUU	GAACGCCACUUCGUCACUA	GGACAACACGGACCUGGUG	UCGGCGGAGUUUAUAGAUA	branched chain keto acid dehydrogenase E1, alpha
1814	CHMP4C	NM_152284	23.008	2.03299e-11	CAGGAGGAAUUAAAUAAGA	AGAAGAGGUUCGAGAAACA	GCAACAGGAUAUCGCCCAA	AAGCACGGCACGCAGAAUA	chromatin modifying protein 4C
1815	C7	NM_000587	23.009	2.70873e-06	GAAGAAGGGUUUAGCAUUU	GGAAAUGUCCUGUCCUAUA	GAAGAUUAAUCGACCAGUA	AAACAUACGUCGACAGAAC	complement component 7 precursor
1816	EMR3	NM_032571	23.011	3.0772e-06	GGAAAGAGCUGCAAAAGAU	GAAACUGCCUUGAAAGAUC	CAAGAUGGGUCCUGACUCA	UCAAUAGACUCAUGAAGUG	egf-like module-containing mucin-like receptor
1817	TEKT3	NM_031898	23.018	2.9025e-07	GCUCAGCUACGCCUUGUUA	CGUGUAGGUUGUACUUUAA	GCACAAGACGGCCGAACAU	GGAGACCCAGCACAUACUA	tektin 3
1818	SYNPO	NM_007286	23.019	7.26851e-09	AGUCACGGAUGGAGAAAUA	GCGCGAAACAUCAUCAAUG	CAAGGAGCCUGCCAAGGUC	AAUCAGAACCCACCGGCAA	synaptopodin isoform B
1819	ZNF582	NM_144690	23.025	4.17806e-10	GAUCUCACAUCUUAAAGUA	GUUAUGGUCUUGAGUGUUC	GGAGGCCUGUGUCCAGUAU	UAAAUAUGGCUCACGACUA	zinc finger protein 582
1820	LRIT3	NM_198506	23.031	1.20481e-05	AUAAUGAGCUUGACAGGCA	ACAGCUCGCCAGUUAAUUA	AGACAAAUGCCGCAAUAGA	GCUCUGGGCAGUAAUGUUC	leucine-rich repeat, immunoglobulin-like and
1821	WDR5	NM_017588	23.036	1.88028e-05	GAGAGUGGCUGGCAAGUUC	GACGAAAGCGUGAGGAUAU	CAGAGGAUAACCUUGUUUA	GUGGAAGAGUGACUGCUAA	WD repeat domain 5
1822	MGC16291	NM_032770	23.038	6.46614e-06	GAAAGGAGAAGACGGCAAC	GGAGCGGCCUCAUAUAGCG	CAUCAAGUGGCGUCCAACA	AGGCAGUGACGCAGCAACA	Homo sapiens cDNA FLJ33470 fis, clone BRAMY2002044.
1823	SMCR7	NM_139162	23.044	2.74583e-12	GGUGAGCGCUUCCUGCAAG	GACAUUGGCUAUGCGCUAU	GAAGCGGCGUAGCGACGAA	AGAAGGGCCUGCAGAAACU	Smith-Magenis syndrome chromosome region,
1824	DPP3	NM_005700	23.046	4.03453e-05	ACACGGUGCUGCUGCGUAA	GAGGGAAUCACCACCUAUU	GCAGCAAGAUCCGGUCUGU	GCUCAGACGUGCAGCUUCU	dipeptidyl peptidase III
1825	CUGBP1	NM_006560	23.056	1.58641e-06	GAAGAACAAUGCAGUGGAA	UGAAGAAUGCCGGAUAUUG	ACUCGGGUAUCCAGCAAUA	GCUGUUUAUUGGUAUGAUU	CUG triplet repeat, RNA-binding protein 1
1826	MDH1B	XM_087182	23.056	0.00140416	GUGAAGGCCUGCAGGUAUA	CAGCAUGUCAUCUGAAAUA	GGAAUGGGAGGACAAGUCA	CCAGAGUUGAGGAACAGAA	malate dehydrogenase 1B, NAD (soluble)
1827	TLE4	NM_007005	23.056	2.69624e-06	GAUGGUCGCACCCUAAUUG	UAACUCUACUCCCGGAUUG	GUGAUCGGAUUAAGGAAGA	GCCCAGCAUUUAUCACAUG	transducin-like enhancer protein 4
1828	C9orf75	NM_173691	23.058	0.000120781	AGAAUGACCUCUCGGACUU	CGCGCAAACUCUCGAAAUU	CAAGAAUAGCCGGGAAUAU	UGCAUGAGAUCGAGGUGAU	hypothetical protein LOC286262
1829	MYBPC3	NM_000256	23.06	1.26244e-09	GCACGGAGCUCUUUGUGAA	CCAGGGAUCUUACGCAGUC	ACACAUCGAUACUGGUGAA	ACAGAGGGCACACGGCAUA	protein C, cardiac
1830	MGC48637	XM_086876	23.062	8.1661e-05	AUGAGCAGCUUCUAUACUG	GCUCAUCAUCCACGGCAUG	CCACUGCAACAUCAUCUAC	CUAAGAGCGCCCACGGCAA	Hypothetical protein MGC48637.
1831	NCR3	NM_147130	23.064	2.45884e-08	CAAGGGAGACUGGCCAUUG	UCACGUGGUUCCGAGAUGA	GGGCAGCACCGUCUAUUAC	GAAUGGGACUCGGCUGGUG	natural cytotoxicity triggering receptor 3
1832	TSPAN10	NM_031945	23.072	3.1291e-05	CAGCAGAACCUGUACUUUA	GAGCAGCUGCGUCAAGUAU	CCGCGAAGAUGGAGCCUCU	CGGACGCAGCUCAGAGAGU	tetraspanin 10
1833	CREBL2	NM_001310	23.077	7.38e-07	GAGAGGAACUGGAAAUGUA	GAGAAUGCCGAGCCCGAAA	CGGUAAACGUGGUCGGAAG	CAGUCGAGAAAGAGCUAUA	cAMP responsive element binding protein-like 2
1834	PLEKHA8	NM_032639	23.078	8.76707e-05	GAGAUAGACUGCAGCAUAU	GAAUUGAUGUGGGAACUUU	GAAAUCAACCUGUAAUACU	CCUAAGAAAUCCAACAGAA	pleckstrin homology domain containing, family A
1835	SIRPB1	NM_006065	23.079	9.90604e-07	ACUCUGCGCUGUGCUAUGA	GGGCCCAUCAUGUGGUUUA	CUUCGACCCUCAUAGAGAA	GAUCUCAGCACACCAGAAG	signal-regulatory protein beta 1 isoform 2
1836	LTV1	NM_032860	23.083	1.76893e-07	GGAAGAUGUUGGAUUGUUA	GAUCAAGACCUGCCAAUGA	CAACUCAGCCACGUUCUAA	GCCCAAACAAAUUCGAAUA	LTV1 homolog
1837	LOC401357	XM_377942	23.083	0.00258562	GAAAGGACCUCAACUGCUC	GUAAGGCUGUGUUCUACAU	AGUCAUGGCAGCAGAGUUA	GUACUCAUUGGACUUAAUU	hypothetical protein LOC401357
1838	ZNF358	NM_018083	23.086	5.49728e-11	GGGCAGAGCUCCAACUUGC	GCCCAGACCUUGAUCCUGU	CGACCUCGAUCCAGAUGUG	CCUGAGACCCGUUUAUGAA	zinc finger protein 358
1839	FAM86B1	NM_032916	23.091	1.92571e-06	AAUCAAAACUGCCCUCUAA	GAACAAAGCCACACCCCUU	UGGAAUGUUUGGAGAUUAU	GCUGAGACUCUUGCAGGUA	hypothetical protein LOC85002
1840	CLINT1	NM_014666	23.094	8.96638e-09	GAUCACAGAAUACAGAUAU	GAUCAGAGCGUGUUGUUAC	UACGAUCCCUGGAAAAUUA	GGGAUGAGGAGUGGGAUAA	epsin 4
1841	SDF2	NM_006923	23.097	2.11181e-06	GCCGAAACCUCCAUAGUCA	GUGAUUAUCUGGAUGACUG	GAACAAUAUGGUCGACCUA	CGACGUGCGCUAUGGGUCA	stromal cell-derived factor 2 precursor
1842	RCOR3	NM_018254	23.098	4.67504e-08	GCUACAAAGUACACAGAUA	CCGCAAAUAUGGUAAAGAU	UCGCCAGGCUCGUAAACUA	GAGGGAUGCUUGUAUGGUC	REST corepressor 3
1843	ACR	NM_001097	23.1	5.058e-05	CAAAGGAAAUUACAUAUGG	AAAGAACCAUUAUGACAUG	GUAACUCGACCCAGUGGUA	GGGUUACGGUUCAGGCAAA	acrosin precursor
1844	PRPF18	NM_003675	23.102	1.51086e-06	GAGAAUACGUGAAGGCAAA	CAGAGAAGAUUAUGUGAAA	GAAACUCAGCGGAAAUAUA	CCAAAUGUGUGGAGUACAA	PRP18 pre-mRNA processing factor 18 homolog
1845	KRTAP13-4	NM_181600	23.103	5.0881e-05	GGAUCUCGCUUCUAUCAAU	CAAACUACUUGGCUUCUGG	GCUACUCGCUGGGAAAUGG	UCCCAGGGCUAUGGAUCUA	keratin associated protein 13-4
1846	FKBP10	NM_021939	23.104	4.23777e-09	GAAUGGAACUGGAGACAAG	GCAAUGAGACCACCAAGCU	GGGGAACGCCGGAGAAUUA	GGACUUUGUUCGAUACCAU	FK506 binding protein 10, 65 kDa
1847	A4GALT	NM_017436	23.105	2.58801e-07	AGAAAGGGCAGCUCUAUAA	GGACACGGACUUCAUUGUU	UGAAAGGGCUUCCGGGUGG	GCACUCAUGUGGAAGUUCG	alpha 1,4-galactosyltransferase
1848	ZFYVE28	XM_059608	23.105	6.20983e-05	CAAAUCAGCUGCACAGUGU	CCAGGAAUCUAAUCUUUGA	CCAAGACACUUAUUCAUAC	AAACCAGGGUCCAGAGAUG	zinc finger, FYVE domain containing 28
1849	DGCR6	NM_005675	23.12	5.07043e-07	GGAGUUGCCCAGCUCAUUC	GUGGCUGGCUUCUACGUGA	GGGCGAUGGACCAGAAGAU	CCGAAAAGAGCCUGUACAA	DiGeorge syndrome critical region protein 6
1850	SQSTM1	NM_003900	23.122	7.43073e-06	GAAAUGGGUCCACCAGGAA	GAUCUGCGAUGGCUGCAAU	GCAUUGAAGUUGAUAUCGA	GAAGUGGACCCGUCUACAG	sequestosome 1
1851	DBNL	NM_014063	23.123	2.03878e-06	GCACAUUGACCACCACAUU	ACUCUGGACUGCCCAAAUU	CCAAUGCCGUGUCUGAGAU	CGACACAGAGAUCUCCUUU	drebrin-like isoform b
1852	CBX1	NM_006807	23.126	1.63216e-07	GCGCAAAGCUGAUUCUGAU	GGAAGGGAUUCUCAGAUGA	CAGAAGAGAACCUGGAUUG	GCCCACAGGUUGUCAUAUC	chromobox homolog 1 (HP1 beta homolog Drosophila
1853	HAO2	NM_016527	23.127	1.26654e-08	GGAAUGAUCUCUCCUGGUU	CAAAUGAGUUCCACACUUC	GAGAGCAGCUGUCUAAGUC	UCGCUGAGAUCAAUCGAAA	hydroxyacid oxidase 2
1854	ZNF264	NM_057179	23.14	5.49895e-05	GCGACGAGAUGGACAAUAA	AGGAGGAGCUCGAGAGGCA	AGCAAGAAGUCGAGCGAAG	CCGCCAGGUACAUAGACUU	zinc finger protein 264
1855	TREML1	NM_178174	23.144	4.50392e-08	UGAAUUGCCUUUGGAUGUA	CAGCAGAGUUUCAGGCAUG	AGAAGAGACCCAUAAGAUU	UGACAUAUGCCACAGUAAU	triggering receptor expressed on myeloid
1856	LOC347487	XM_298045	23.148	6.20326e-06	GAAGAUAACUCUACCUGCA	GAACAAACGACUGCAGAUA	GCAAGGGAAUGGAAGAAAU	GAACUUCAAGCUUUAAGAA	hypothetical protein LOC347487
1857	TMEM65	NM_194291	23.149	2.32619e-05	GCAAACACGUCUUAGUACA	UGGGAAAUCUUGUGUCAGA	GCUGGAACCCAUAUUGAAA	ACUAUUGGCUGCAUUCUAG	transmembrane protein 65
1858	LGALS1	NM_002305	23.155	4.17032e-08	CCAACACCAUCGUGUGCAA	GAUCAAAUGUGUGGCCUUU	GCUUCAACGCCCACGGCGA	AGGCCAACCUGACCGUCAA	beta-galactoside-binding lectin precursor
1859	SNRPD2	NM_004597	23.157	9.40371e-10	GAUAGGCACUGCAACAUGG	UCAACAAGCCCAAGAGUGA	UCAAGAACAAUACCCAAGU	AUCAACUGCCGCAACAAUA	small nuclear ribonucleoprotein polypeptide D2
1860	SPOCK3	NM_016950	23.159	2.53312e-06	GCCCAUGUCCUUCAGAUAA	UACAAACUAUGACCUGCUA	UCAGGCAUGUGUCUUAGGA	GUGCUGGUGUGUUGACAGA	testican 3 isoform 1
1861	MGC19604	NM_080674	23.173	1.52443e-07	GCACACCGCCUGAACCACA	GGGCGUUUGUGGCGUUGUA	GGACAGAACUUGUUUUGGC	GGUUUAGGUCUGAGAAGAU	hypothetical protein LOC112812 isoform 1
1862	ANKIB1	XM_373180	23.204	7.0872e-05	AAAGUGACAUGCAGGUAAA	CAACACCGGUGAAUGGCAA	GCAAUGACUUUGAAGACAG	UGUCUCACCUCUGUUGAUA	Ankyrin repeat and IBR domain-containing protein 1 (Fragment).
1863	DAB2	NM_001343	23.205	2.01357e-08	GCAAAGAUAUCCUGUUAGU	GAACCAGCCUUCACCCUUU	CAAAGGAUCUGGGUCAACA	GAUCUAAACUCUGAAAUCG	disabled homolog 2
1864	C9orf139	NM_207511	23.217	2.94001e-05	GAAAAGGGCAUGAGUCAAA	AGAAAUGGGUCAGAACGAA	GAACCUGCGAGCUGGCAAA	GCACGGGACCUUGUGUGGU	hypothetical protein LOC401563
1865	OR1J2	XM_373313	23.219	8.2755e-05	ACAAAUCGAUCCUCUAUGA	GGUAUCAUAUGGCUACAUU	GUAAGCAGUUCUAUUGACA	GGUCAAUAUUUGGCCAGUA	olfactory receptor, family 1, subfamily J,
1866	CYB5R2	NM_016229	23.224	8.98155e-05	GAGGAUAUCUUGGUCAGAA	GGAGAGAGCCAAUCACCUU	GUACAGCUCAGGCUUCGUU	GGACUCACCCAGACCAGUU	cytochrome b5 reductase b5R.2
1867	C14orf25	XM_375077	23.227	8.88944e-08	GGCCAGAACUACGACAUUA	GGAAGUAGGUGAACCAAAA	AGAGGAAUCGUAUAUGUUU	UGAGAAAGUUCGGCAGGAA	Homo sapiens chromosome 14 open reading frame 25, mRNA (cDNA clone IMAGE:5268731), partial cds.
1868	C9orf156	NM_016481	23.227	6.05113e-10	GGUAGAAGGUGGAGCUAUA	GUUGAUCAGGCGUCAUUUA	CGAGCCUGUUUGAGGAUUA	GCACACCCGUACUAGACAU	hypothetical protein LOC51531
1869	CALCA	NM_001741	23.234	0.000157153	GACCAUCGCCCUCAUGUUA	GCACAUACACGCAGGACUU	CAACAAGUUUCACACGUUC	GAUCUAAGCGGUGCGGUAA	calcitonin isoform CGRP preproprotein
1870	LHFP	NM_005780	23.24	2.24549e-07	CUACACUUCUGGCCAGUUU	GGAGUAAUCUGGGCUUUGC	UGGAGGAUCUGCACCAUAG	GGAGGAAUUCAGUUUCUUG	lipoma HMGIC fusion partner
1871	MYBPC2	NM_004533	23.24	4.56016e-08	GAACGUAACAGGCACACUA	GGAAGCCAGUCACCGGGUA	GAACGGCCAGGAGAUCAAA	UCGCGGAUCUGACGGUGAA	myosin binding protein C, fast type
1872	C7orf16	NM_006658	23.243	0.000136695	CCAAAGCAAUCGUGGAAGA	AAAGGAUGGUGACAAGAUA	UAAGGACUGUGAUCUCAAA	GAUACGAUGUUCAAGAGAG	G-substrate
1873	MCM3AP	NM_003906	23.249	4.57067e-07	GCAAGAACAUCCCUGACUA	GGACCUAAGUCAAUAUUUG	CCAAAUUGCUUCUGGGUUU	GGAAGUCGGUGUUUAUUAC	minichromosome maintenance complex component 3
1874	QRICH2	NM_032134	23.251	2.64069e-06	GGUACAACCUGGUGCAUAU	GUAGAGAUCAGCAUGGUUU	GGUACAACCUGGUGCCUAU	GAUCAGCGUGGAUGUGUAA	glutamine rich 2
1875	LPAR4	NM_005296	23.259	2.78104e-05	GCAAUGCUACUGCCAAUAA	GGAAGUGAGUGAUCAAACA	UAUUGAAGUUGUUGGGUUU	GGAAAGAUUUGCAAAGAUC	lysophosphatidic acid receptor 4
1876	LRRC47	NM_020710	23.26	0.000103488	GAAGAGAGCCGGAGGAAGA	GAAAACGACUUCUGAUUUG	GGAACAAGCUGAGGGACAA	GCAAUUGCCUAGACUCCUU	leucine rich repeat containing 47
1877	GUCA1A	NM_000409	23.261	2.29013e-05	AACAGAAGCUCCGCUGGUA	ACAGUGUUCUCCAAGAUUG	AAGGACGGCUACAUUGAUU	CGUGAUGGAGGGAAAGUCA	guanylate cyclase activator 1A (retina)
1878	CHRM3	NM_000740	23.27	3.05307e-07	UGAAGACGGUCAACAACUA	GGAGAGUGCUUCAUUCAGU	CCAGAAGUCAGAUCACUAA	GCAGAGACAGUCGGUCAUU	cholinergic receptor, muscarinic 3
1879	SERPINI1	NM_005025	23.271	1.97308e-09	GAACACAAGUGGACAUGAU	CCAAGGAUCUACCCAGAAA	GAGAAUAACACAAACAAUC	CAGGAAUGAUUGCAAUUAG	neuroserpin precursor
1880	CCDC52	NM_144718	23.278	5.9019e-09	GAACAAGUAUUAGGUGAUC	GGUACGCCGUCAUGAAAUA	GAAAGCGGAGCCACAGGUA	GAAGGACUGUUCAAACUCG	coiled-coil domain containing 52
1881	SLCO1A2	NM_005075	23.282	6.94225e-10	CAAACAAGCUGCCCACAUA	GCAAUAACAUGUGCAUUUG	GAUGCAAUCUUUCUAAUGG	GUAGAAACAGGAGCUAUUA	organic anion transporting polypeptide A isoform
1882	RG9MTD2	NM_152292	23.296	6.84474e-11	UGAAGGGUGUGAACCAAUA	UAGCAGAAAUGAACUAGAU	UCACAAGGGACUCACAUAU	CAAUCAGUCUGUCAGGAUG	RNA (guanine-9-) methyltransferase domain
1883	CTNNA1	NM_001903	23.309	1.20139e-07	GUAAAGGGCCCUCUAAUAA	GAAGAGAGGUCGUUCUAAG	AAGCAGAUGUGCAUGAUUA	CAACAGGAAUUGAAAGAUG	catenin, alpha 1
1884	GHDC	NM_032484	23.317	2.1106e-06	GUGAAGACCUGUUCUCUGA	AAACAAGGCCUACCCAGAA	GGACGGCUGUCGAACUUCU	GCACAGACAUAAGCACCUU	LGP1 homolog
1885	SF3B5	NM_031287	23.321	1.38935e-08	GCUCCUACAUGGGCCACUU	UCAACUACUUCGCCAUUGC	CCAAGUACAUCGGCACGGG	GAAUGAGAGCAAAGCGCGA	SF3b10
1886	TULP4	NM_020245	23.321	1.1931e-06	GGGAACAGCUUGAUUUCUA	GCUCAGGUCACGUCUAAUA	GGACGGAGGCAUAUUCGUG	UCAAAUUACGUGUGGCAUA	tubby like protein 4 isoform 2
1887	LOC344405	XM_290345	23.323	0.0114914	GCACAAUGAGUCAGAAGAU	GUACAGUGUUGCAAUAUGC	GAACGCAUCGGAGUUGAGC	GGACCAUGGGAGUGAUGUU	hypothetical protein LOC344405
1888	APOF	NM_001638	23.324	1.56356e-10	GGCCAUAGAUCUGGGAUAU	AAUCAAGAGCUAUGACUUA	CUGGGAGUCUUGAGAUAUA	GAUACCAGUUGAGCUGCUA	apolipoprotein F precursor
1889	C15orf41	NM_032499	23.338	2.46176e-05	GGAGAGGUUUCUACAGGAA	UAAAUAGUAUGCUACGGGA	GUAGAAGGGCACAUAAUUC	GCUUAGUCAUCUAUUGGUA	hypothetical protein LOC84529
1890	MYOC	NM_000261	23.343	2.50772e-09	GAACUGAAGUCCGAGCUAA	GCACGUUGCUGCAGCUUUG	GUCCAGAACUGUCAUAAGA	CAACUUUGCUUAUGACACA	myocilin
1891	BRCC3	NM_024332	23.351	3.20503e-05	GGAAAGGUAUGAGAGAAUC	GAAGAGGAAAGGUAUGAGA	GCCAGCACAUCUCCAUUGA	CCAUUGAGGGCCAGAAGGA	BRCA1/BRCA2-containing complex, subunit 3
1892	CCDC59	NM_014167	23.351	0.0017371	GAAGAACAGUGUAGCAUUG	CAAACGUGCUGCUAAGAAA	ACAGAUCGAUACCCAGAUA	GGAAUAAGAAUGUGAGACA	coiled-coil domain containing 59
1893	FBXO27	NM_178820	23.356	2.80918e-09	GUUCUGGGCUGGCCACUAU	CAAGAAGGCCUCCGAAAGU	CCAGACUGUUCUAGAUAAA	GACGCAACCUUAUUCGCAA	F-box protein 27
1894	KDELC1	NM_024089	23.356	8.75011e-09	GCGAUGACAUAUUCUGUUA	GCAAUUCACUAGAGUUGGA	GGAAUAUGCCAAUUUACAA	UGAUGUCCGUGCAAGCUAA	KDEL (Lys-Asp-Glu-Leu) containing 1
1895	SCT	NM_021920	23.357	2.83834e-08	GAGCGCAGCUGCAUUUGGG	GGACGCAGAGAACAGCAUG	UGGCACCAAUAAAGGAGGA	GGGCCUAUGGUUUCAGAAC	secretin preproprotein
1896	ANKIB1	XM_374713	23.36	6.28293e-05	GCCAACCACUCCACAUUAA	GAUCGGACCUCAGGGUACA	GUAAAACGAUCUUCCGGAA	GGAACUCACACAAAGGAGA	Ankyrin repeat and IBR domain-containing protein 1 (Fragment).
1897	RNF6	NM_005977	23.362	2.21065e-07	GAAGAAACCUUACCUCAAG	GAGCAUAACAGUAUUGAUA	CAACAAAGGUCAACUAGUC	GAACAAACCCGAACAAUGG	ring finger protein 6
1898	C3orf44	NM_152394	23.367	3.11357e-10	GGAAAUGUCUGGGUAUACA	GAUAGCAUGUGGAAAGGUU	GUAGUGAGGUCGACAGACU	CCAAUCCUCCGAUACGUAA	hypothetical protein LOC131831
1899	PRDM9	NM_020227	23.37	3.16182e-07	UAUAGAACCUGCCGAGUCA	GGAUACUCCUGGCUGGUAA	CCACACAGCCGUAAUGACA	GGAUGAAUACGGCCAGGAA	PR domain containing 9
1900	PRTG	XM_085231	23.373	3.09764e-07	GGAGCUGUCAGGUGGAUUU	UGGCUGUACCUGAAACUUA	AGCCAACGCCCGAGGACAA	AGGUUCAAGUGGAGAAUCU	protogenin
1901	C4orf19	NM_018302	23.376	1.04138e-09	AGACGACACUGAUAAAUUA	GAGACAACGUUGAUCAUAA	GGACCCAAGUCAUGAGAAA	GAGCAUGGUUUGAAUACGC	hypothetical protein LOC55286
1902	ACACB	NM_001093	23.377	0.0128342	GAACAUCCCUGCACAGAAA	GAACGUGCAUGACAGAUUU	CGACAGAGCUCUUCAUGGA	CCACAAAGGAUUUAAAUAC	acetyl-Coenzyme A carboxylase beta
1903	LAMA2	NM_000426	23.377	1.25308e-06	UGACAGUGCUUGCGAAUUU	CGACACAGCUAAAGAUGUA	GAAGUUAGCAAAUGAUGUA	UCACACAGGUGGCCCAUAU	laminin alpha 2 subunit isoform a precursor
1904	RPUSD4	NM_032795	23.38	1.18949e-07	GUUUAGAGAUGCCAAAUGA	GCGGAGAGUGCAAGAAAUA	CAAGGAAACCACAGGUGUA	UCAAUAAGCCCUACGGUCU	RNA pseudouridylate synthase domain containing
1905	UGT1A3	NM_019093	23.383	0.00011746	CAAUAUGUCUUUGGUCUAU	GAAGUAUGGCAAUGUUGAA	GGGCCACACUCAACUGUAC	GGAUGAAUUUGAUCGCCAU	UDP glycosyltransferase 1 family, polypeptide A3
1906	LOC340069	NM_182761	23.384	1.10329e-05	GAGAAUACAUCGAGACAGC	CAACAUGUCUCCUUGUCGU	CCAGGAGCAUGUGCAGUUU	UAUACUACAUGCAGGUACA	hypothetical protein LOC340069
1907	SLC45A3	NM_033102	23.393	3.27133e-08	GGAGCUCCCUUCCCUAAUG	UUACUUUGCUACACAGGUA	AGAGCGACUUGGCCAAAUA	CCGCAGGCAUCACCUAUGU	prostein
1908	C16orf13	NM_032366	23.395	2.33351e-06	CAACAACAAAUGCCUGAUC	CACGAACCCUGCCUCCCUA	GGAAAUACCCCGACCUUGG	ACGUGGACUUUGACCUGAU	hypothetical protein LOC84326 isoform g
1909	MYO9A	NM_006901	23.397	1.4646e-06	GAAAGAAGCUUAGCCCUUA	GAUAAUACCUGCUGCAUAA	GAACAUACAUUACGGAUAU	GAACAAAGGCUAAGAGAAA	myosin IXA
1910	EYA2	NM_005244	23.399	3.2528e-06	UGAAGGAGAUGUACAAUAC	GAUCGGUGAUGGUGUGGAA	GCGAUUGUCUGGAUAAACU	GGUCACCACCACUCAACUA	eyes absent 2 isoform a
1911	PSMB5	NM_002797	23.403	3.61122e-08	GUUCCGCCAUGGAGUCAUA	GGCAAUGUCGAAUCUAUGA	CCAACAUGGUGUAUCAGUA	GAAGAGCCAGGAAUCGAAA	proteasome beta 5 subunit
1912	SFRS1	NM_006924	23.403	5.42937e-05	GAAAGAAGAUAUGACCUAU	UAACUUACCUCCAGACAUC	UGAAGCAGGUGAUGUAUGU	CGACGGCUAUGAUUACGAU	splicing factor, arginine/serine-rich 1 isoform
1913	CCKAR	NM_000730	23.405	2.61154e-09	GCUCAAGGAUUUCAUCUUC	GAUGGUGGCAUAUGGAUUA	GUGAGUGUAUCUACCUUUA	GCGAAUAUGUGCCGCUUUC	cholecystokinin A receptor
1914	KIF21B	XM_371286	23.418	8.55402e-10	GCAAAGGCUUCCGCUAUAA	CAACAAGCCGCACAAGUGU	GAAGACAAAGGGAUGGGUU	GCUCGGACUUGGUGAAGCA	kinesin family member 21B
1915	LOC400506	XM_375307	23.422	1.32913e-05	GGAAUUGGCUUACGUGCCU	GUACUGUGGUUCAGGGUAU	GCGGCGAUGUAUUGCUUUA	AGAACGGACCUUUCGAUUU	hypothetical protein LOC400506
1916	LOC342897	NM_001001414	23.428	3.86039e-06	UUCCGUGGCUGGUACAUUA	GCACGGUCAUUGCUCAGCA	CCACGUAUUCCGCCAUUAU	CAUCAACAUUUAUGAGCCA	similar to F-box only protein 2
1917	CHMP1B	NM_020412	23.437	2.96138e-06	GAAGAUUUCUGCUUUGAUG	GGAGCAGGAUGAACUGUCU	GUCGAUGGCUGGUGUGGUU	GAUAUGCUGCUCCAGGAAA	chromatin modifying protein 1B
1918	KLC1	NM_005552	23.442	4.00362e-08	GAGGAGAAAUCAAACAUGA	GGGCAAGUAUGAAGAAGUA	CCACAAUGGUGUACAUAAA	GCUAUGAGGUCUCGUAAAC	kinesin light chain 1 isoform 2
1919	GPR103	NM_198179	23.446	5.25721e-05	GGUCUGAACUGGCUGAGAA	GCACAAAGGCAUGGAAAUU	CAAAUUGUGUGAACAGACA	GCAGUUUGUUAUUGCAUAG	G protein-coupled receptor 103
1920	CTTNBP2	NM_033427	23.453	2.34255e-05	ACAAAUGGCUGCAGGAUUC	CUACUAGACCUGUUCAUUA	GUUAGUGCCUCAUCCUGUA	GACAAGGUCUGUUGCAUGC	cortactin binding protein 2
1921	EMR1	NM_001974	23.459	6.50835e-07	GGAGUGCGAUGCAAAGAUA	GCAAAGUUAUCAACAAAGA	GGUAAUAACUGUAGAGACA	CGGAAUACUUAGACAUUGA	egf-like module containing, mucin-like, hormone
1922	A1BG	NM_130786	23.461	5.97913e-07	GCGCUACUGUGACCAUUGA	UGACUCACCUGCCAUCAAG	GCUACCGGCUGCAUGACAA	GCACAACAUUUCCGUGGCU	alpha 1B-glycoprotein precursor
1923	LOC401357	XM_376619	23.461	3.13974e-05	UACCAUAUCUCACGACAGU	ACCAGACUGUCGUCAAGUA	CACAACAUCUGCCUCACAG	UGUACUUCCUCCAGUCGUU	hypothetical protein LOC401357
1924	PCDHGA10	NM_018913	23.463	1.88882e-10	GACCAUCACGUCUCUAUUU	CGGCAGAUCUCCUACUCAA	AGGAAUCGCUCAAAGGAAU	GUUAGAUGAUUCGAAGUUU	protocadherin gamma subfamily A, 10 isoform 2
1925	TP53I3	NM_004881	23.463	3.79863e-08	GGGAGGAGGUGACAUCAAU	GGUCUAGGGACAAUAAGUA	GCAGAGACAAGGCCAGUAU	GAGACUAUGUGCUAAUCCA	tumor protein p53 inducible protein 3
1926	EFNA4	NM_005227	23.47	8.98956e-05	CAGAGAAGAUUCAGCGCUU	GUUCUUACCUGGAGAGACU	CAACGAUUACCUAGACAUU	CCGAGACGUUUGCUUUGUA	ephrin A4 isoform c
1927	NAB1	NM_005966	23.473	1.12481e-06	CUCGAGAAGUCACCUAUAA	UGCCUUGGCUCGACAGAUU	CAAUAUAUGGCAGAUUUGA	GAAGAGCACAGUCCUAACG	NGFI-A binding protein 1
1928	PRCP	NM_005040	23.473	1.49751e-06	CCUAGUAGCUGAUAAAUAC	GGACAUCCAACAUUUGAAA	GAUCGUAACUACAGAUUUU	GAAAAGCGGUCCACAUUGU	prolylcarboxypeptidase isoform 1 preproprotein
1929	ABHD11	NM_031295	23.473	0.000395241	GCCAACAGCUUGCAAGCAU	UCGCCAAGAUCUUGGCCCA	CCUGGAGGCUCCCGCGUGA	UGACGGUGGAUGCUCGUAA	abhydrolase domain containing 11
1930	C7orf34	NM_178829	23.479	4.7995e-09	CACCUCAGCUUCUGCUUUA	AGGCGGACAUUCCCAAAUA	CAACUCUGCUUCAUGCUCA	GACGGCAGCUGUUCACAAG	hypothetical protein LOC135927
1931	MORG1	NM_032332	23.48	0.000248509	UGAACACGGUGCAGUUUAA	GAGAUGGCGUGUCCAGUGU	GUGAGACGCUAUGACCUAA	CAUUGCGGCUCCUGGACAA	mitogen-activated protein kinase organizer 1
1932	SCRT2	NM_033129	23.48	2.13374e-05	UAAAGAAGAUCAAAGGGGA	GCUACGAUGCGGACCAGAA	CGGCAGUGACCGACAGCUA	ACUCGGCCUUCAAGCACUA	scratch 2 protein
1933	FBXW2	NM_012164	23.487	4.91089e-09	CAUCAAGACUCCUGAGAUA	GGAAUAAGGUGAUAAGUGC	GUACAGAGGUGUGGCAGAC	AUUAAGAUUUGGCCAAUUG	F-box and WD repeat domain containing 2
1934	HTRA3	NM_053044	23.488	3.41072e-13	GACCGAGUCUCCUCUCCUA	CAACGGGCGUCCUCUAGUG	GAGGUCAGCAGUGGAAUUU	GGACAUUGCCACCAUCAAG	HtrA serine peptidase 3
1935	FKBPL	NM_022110	23.491	0.000152802	UCAUAAGUCUCAUGGAUCA	GGAGCUUUGUCAAGAAGAU	GGAAGUAAGCCCAGAUCCA	GCGCAAGAUGUUUGGCUGA	WAF-1/CIP1 stabilizing protein 39
1936	BCL11B	NM_022898	23.496	1.10149e-08	GAGCAAGUCGUGCGAGUUC	AGGAGAACAUUGCAGGUAA	GCGGCAAGGUGUUCAAGAA	GCAAGCAGCCCUUCAACAG	B-cell CLL/lymphoma 11B isoform 2
1937	SPANXA1	NM_013453	23.496	2.71935e-09	GCUACAGGAGGAACUUUAA	CCAACGAGGCCAACGAGAU	GACAAACAAUCCAGUGCCG	GGUUGAAAUACCUGCAAAG	sperm protein associated with the nucleus, X
1938	TLCD1	NM_138463	23.502	7.15887e-10	GCUAUUUGCUCGUUUGCUU	GCACCUUCCUGCUGGGUAU	UAACACUACUGGUGGAAGU	ACGCGAGCCUCUUGGGAAU	TLC domain containing 1
1939	LBH	NM_030915	23.503	2.99325e-07	CAAGAUAACUGCGAAGAGA	GAUCGGCCAAGAUGACUGA	CGUCUGCCCUCCAUAGUGG	GGCCUUUCCUACCAGAUCU	limb bud and heart development homolog
1940	VSNL1	NM_003385	23.506	3.1006e-06	GCACAGAGUUUAAUGAGCA	GAAGUUCUUUCCUUAUGGA	GAGGCUAAAUCUCGAGGAA	GCAGUGCGACAUCCAGAAA	visinin-like 1
1941	CHMP6	NM_024591	23.511	0.000138167	UCACCCAGAUCGAAAUGAA	GGACAAGGCCAUCCUGCAA	CGCAAUCACUCAGGAACAA	GAGUACCAGCGGCAAAUAG	chromatin modifying protein 6
1942	RAB37	NM_175738	23.514	4.34891e-06	UCACUGAGAUUCAUGAGUA	UGGCAUGAAUGUGGAGUUA	GACCACGUCCUGCAUAAGA	GAUCCGAGACUAUGUAGAG	RAB37, member RAS oncogene family isoform 3
1943	NANP	NM_152667	23.517	5.23421e-06	GCAACAGUCUGGAUCAAUA	GAUGGUCGGUGACACAUUA	CUACUUCUAUUAACGAAUG	GAUUUAAGGACUUCACAUU	N-acetylneuraminic acid phosphatase
1944	LOC344405	XM_293042	23.521	0.000572393	UAAGGUUGAUGACCAGAAA	GGAGGUUGCUCGCCUUCAU	GGACGAAGUGGACUGCAAU	GGAAUCGAGGGUACUCAUU	hypothetical protein LOC344405
1945	KIAA0226	XM_210543	23.524	0.000177836	AAACAGCCGUCCCGAGAAA	CGUAAGCUCUUCUGGAAAC	CCACACAGUCCCGGGAUUU	GCACUGGCACCCAAGGAAG	Protein KIAA0226.
1946	CHST9	NM_031422	23.525	5.04859e-05	GGAAGAAGAUGCCAAUUAC	UCAAAGAGUUUAUCCACUA	CUACUAGGCUCUUAACAAA	CUAGAUAGCUUUGACCUAA	GalNAc-4-sulfotransferase 2
1947	AQP1	XM_291485	23.526	1.76282e-06	GAUCCAAGCUGAAGGUGAA	AUACAGCACUUCUGGGAUA	GCACUACAGUCACCGGCUA	UGACUCAGGUCGCUACCAA	aquaporin 1
1948	C9orf30	NM_080655	23.528	2.93449e-08	UUAUAAAGCCUGCCAAAUA	CAUCAAGGCUCGGACCAAA	GCAGAUAGAGCGAGAGUGU	GAACUAUUGCCCUUAAGCA	hypothetical protein LOC91283
1949	SLC10A5	XM_372123	23.531	3.44571e-05	UAACGAAGCACAGGAAGUA	CUAGAAACCUGAAUGUCAU	CCAGAAUUAUAUGCAUGUA	AAUAAGGAGAGCAAGAAAU	solute carrier family 10 (sodium/bile acid
1950	XAGE3	NM_130776	23.535	9.54807e-05	AGAAGGAGGUGACAGGCAA	GAGGAGAAGUGUACCACCU	GUGGAAAUGGUCCUGAUGA	AGGAGAGAGAAGAAGAUCA	XAGE-3 protein
1951	LOC401052	XM_379177	23.535	0.00174008	CAACCUUUAUGCUGGCUUU	UGAUGUCCCUUGUCCCUUU	UGACUCAUCUGGGCCUGAA	UCAGGUGGUCGCAGGCAUA	hypothetical protein LOC401052
1952	ZMAT5	NM_019103	23.542	5.49377e-09	UAGCAGGGCUGAACCCAUC	GCAAGAAGCACCUGAACGG	GCAGGAAGUUUCUACUGAC	CGACAUGUUCCGAGAUGCA	zinc finger, matrin type 5
1953	ZSCAN16	NM_025231	23.544	9.58406e-07	GGAGGGAACUCUAUAGACA	GGAAAGAAGACGAUAUAAA	CAUUGGACAUCAUAGAGUA	GCGCACAGGUCUUAUUCAG	zinc finger and SCAN domain containing 16
1954	FAM53C	NM_016605	23.549	7.84316e-07	GCAGACAUCUCCAACUGUG	GCUGUGGACUCCCAUAAAG	UCAGAAACCAUACUCAGGA	CGUUGGACUUUGACAAGAU	hypothetical protein LOC51307
1955	CDCA8	NM_018101	23.549	8.40595e-09	GAAGAGAACUCAGUCCAUA	GGAGAGAGCCUGCGAUUAU	UGAACUGGCUUGACUACUU	GAAAGGUAAUACAGGUAGA	cell division cycle associated 8
1956	CCDC149	NM_173463	23.556	6.18333e-13	GCACAACUAUUGAGAGAUU	GAAAUAAACAUCUGGGAGA	GGAAACAAUCCACGAGAAA	GAUUAAAGCAACUCCAUGA	coiled-coil domain containing 149
1957	KRTAP1-1	NM_030967	23.561	3.33816e-07	CCAAGCUGCUGUGAAACUA	GACCAGCUUCUGUGGAUUU	CAACCGGUGGGACUUGUGA	CCAAGCUGCUACCAGACCA	keratin associated protein 1-1
1958	LYPLA3	NM_012320	23.562	2.1714e-05	GGACAUCGGCUUUGAAGAU	GACAAUAUCAGGCUGGUUU	CAGCGUGGGUUCCUAUUUC	GUGCAGACACCCACAAUCA	lysophospholipase 3 (lysosomal phospholipase
1959	MC3R	NM_019888	23.562	1.79044e-08	GGAAUUGCGCAACACCUUU	GUGAGCAGGUCUUCAUCAA	GCAGUCACCAUCACCAUUC	CCGACAUGCUGGUAAGUGU	melanocortin 3 receptor
1960	C6orf57	NM_145267	23.567	4.67231e-08	GGAUUCCCAUUUAGAGAAA	AGUCUGAACUUGUCAAACA	CCCAGAACCUACCCGAUAU	CUUAAGAAGCCGAAGUUAC	hypothetical protein LOC135154
1961	RPAP2	NM_024813	23.568	8.5076e-09	CGACAAUCCUAGCCACUUU	GCAGUUAGGCGAUUGCAAA	CCCGAAGCCUCUCUGGUUA	GAAAACGCAUCGUACUUGA	RNA polymerase II associated protein 2
1962	PASD1	NM_173493	23.57	9.91331e-09	CCAAGUGACGCUACAGUUA	UGAAAGCCGUGUACGUUGA	GGAGUGAUCAUUUGUGUGG	UAUCUCAGACGACCAAAUU	PAS domain containing 1
1963	FLJ25778	XM_088118	23.572	1.56446e-06	GCUCGAAACCCAGCAAAUA	AAAGGUGGCUGCUAUUGGA	AAAGGCAUAUGAAACAUCA	CAACGUAAUGCCCUUCUGA	FLJ25778 protein (Fragment).
1964	FXYD6	NM_022003	23.574	5.79937e-09	UACCAGACCCUGAGGAUUG	GGACUGGUGUUCGCUGUGG	CUAAGUCGCAGGUGCAAGU	CGGUUGGGAUCCUCCUUAU	FXYD domain-containing ion transport regulator
1965	EIF3A	NM_003750	23.577	1.69561e-07	GUACGGCAAUCAAUCUUAA	CAACGAAUUUCUUGAGGUU	GAAGAAAGGCAUAAUCGAU	UAAAGAAGAACGCAGGAUA	eukaryotic translation initiation factor 3,
1966	KIAA1442	XM_044921	23.577	2.28901e-05	GCACAGCCUUCAUCGACUU	GAAACGUGCUCGUGUGGAG	UGAACGAGCCCACCAUUGA	CAUGAUCUCCGCCGUCAAA	Homo sapiens mRNA for KIAA1442 protein, partial cds.
1967	PRX	NM_181882	23.579	5.04639e-07	GAAACUCCCUGAAGUGCAA	CAAAGGUGCCUGAGAUGAA	GGGCGGAGUUGGUGGAAAU	GCGCCGAGCCUUACAAAGU	periaxin isoform 1
1968	HIST1H1T	NM_005323	23.582	2.43835e-05	GUAAGAAGGUGAUUCCUAA	GCAUCAAACUGUCCCUCAA	GAACGAGUAGGUAUGUCUU	GAGCCAAGGGUAAGCAACA	histone cluster 1, H1t
1969	CDT1	NM_030928	23.583	4.06813e-06	CCAAGGAGGCACAGAAGCA	GCUUCAACGUGGAUGAAGU	UCUCCGGGCCAGAAGAUAA	GCGCAAUGUUGGCCAGAUC	chromatin licensing and DNA replication factor
1970	C9orf142	NM_183241	23.585	2.25736e-05	GGACAGAGCAUCCCUGACG	CAGGAGAGUCGCUCAUCAA	GAGUGCGGCUGAGGACAUC	CGGGUUCAAGAGUAAGAAA	hypothetical protein LOC286257
1971	PLEKHA3	NM_019091	23.588	4.35736e-07	CGAAGAACCUACUCAGAUA	GCAUAAAGAUGGCAGUUUG	UCACAACGCUUGAGGAAUG	GAACCAGUAUCUACACUUC	pleckstrin homology domain containing, family A
1972	U2AF1L1	XM_374831	23.593	4.93319e-06	CGCGGAAGCUCAAGUAUGA	CCAGCCACCUCGUACAUGA	GAAGGCUGGUGGUAUAUCA	CAUCAUACAUCGAUAAGCG	U2AF1L1 protein.
1973	METAP1	NM_015143	23.599	3.36735e-05	AGAAAUAGAUCACGCUGUA	AAAGGUACUUCUCAGAUUA	GGACUGCGGUGACAAGAGA	GAAGUCGGGCCAUGUAUUU	methionyl aminopeptidase 1
1974	ZNF142	NM_012146	23.601	3.54657e-08	GCAAGCAUCCGGUGCAAUG	GAAUGAUACUCCUUUCGAC	UCAAAGUGAUGCCCUGCGA	AGACGAAAGCGGACUGCCA	zinc finger protein 142
1975	SHANK3	XM_037493	23.601	1.76312e-08	GAUACAAGCGGCGAGUUUA	CGAGAUUAGCUCAUUGUUU	GGGCUUCACCUGACUACAA	CGACAAACCAACUGUGAUC	proline-rich synapse-associated protein 2
1976	C1orf162	NM_174896	23.609	1.37093e-08	GGGAAUCACUUACCUAUGC	GCAAUCACUUGGCUGAGAA	CAGCCAAGCUUUCAUCCAU	CAUUGUCUAUGCUCAAAUU	hypothetical protein LOC128346
1977	PRAM1	NM_032152	23.619	2.98712e-06	UGAGUGACCUCUCCAAGAA	GAGAGGGAGUUCCGGAAGA	ACACGAAGAUGAUGAUCGA	CAUCAGGACUUCCGGAGCA	PML-RARA regulated adaptor molecule 1
1978	DIABLO	NM_019887	23.62	2.41677e-07	UAGAAGAGCUCCGUCAGAA	GCAGAUCAGGCCUCUAUAA	CCGACAAUAUACAAGUUUA	GGAAACCACUUGGAUGACU	diablo isoform 1 precursor
1979	C20orf59	NM_022082	23.628	2.48939e-08	GCACGUGCCUUCUGUACUG	GAGCGAGCCUUCACCUACA	GCGGGUUUCUCUCUGAUCA	AAUCAGGGUUACAGAGCCA	hypothetical protein LOC63910
1980	FLJ44076	NM_207494	23.635	0.00284984	GAUCCUGCCUCAAACGAAA	GAAGGCCUCCAGGAACUAA	AGUGAGAUAUAACCAGAGA	CAAGGCAGGUACAGCACCA	hypothetical protein LOC401080
1981	MT1E	NM_175617	23.635	1.1687e-06	GAACUGGGCUUUCUUUGCC	GUUCUGAGCUCGAGCCAGG	GGACACAAACCCCAACUGU	GCUUUCUGCCCUAAAUUCA	metallothionein 1E
1982	C9orf117	XM_046861	23.642	6.2893e-05	GAAGUCAGGUCUCCAUAUA	GGAAAUAGUUCAUGUAAAC	GAACAAACCUUUAAGUCGU	GAAAGACGAUGAACACACA	hypothetical protein LOC286207
1983	FMNL3	NM_175736	23.644	1.82427e-12	GCGAGGAGGUCACGAAAUC	UAAAGCUGCUGCGGCAAUA	UGUCAGCCAUUCGAAUUAA	CAGCGUCGAUGUCAUUUGG	formin-like 3 isoform 2
1984	IRX4	NM_016358	23.644	0.00770679	GCACAGCACUUUGAACCAG	AGACUGAGUUUCCGUCGUG	GCAACUACGUGACCUACGG	GGAACAAGUGCGCAGACGA	iroquois homeobox 4
1985	FAM36A	NM_198076	23.651	8.01568e-11	GUACCCACCUCGAUCCUGA	GGAUGCUGGUUUCAUUGUA	GAGAGGAAGUCCCUUAAGC	GUAGGAGGGUUUAUCUUGG	hypothetical protein LOC116228
1986	LTBP3	NM_021070	23.659	5.10376e-09	ACAACAACAUCGUCAACUA	GGUCGGAGAUUUGCAAGGA	GCAACACGCCAGGAUCUUU	GAACGGAGUGUGUGAGAAC	latent transforming growth factor beta binding
1987	TMIGD2	NM_144615	23.661	4.06187e-09	CAAGAAGCCUCAAGCCUGA	GAAAUGCAUUCUACAGCAA	GAAACCGGAUCGCAAGCUU	GGCCAGAGCAUUUAUUCAA	transmembrane and immunoglobulin domain
1988	VCPIP1	NM_025054	23.667	0.000335017	GAGAAGCUCUGGUGAUUAU	GACAGAAGUUUGCAAGAUA	GGGACAGACUUUAGUAAUA	CAGAAGGACUGGAGUGAUA	valosin containing protein (p97)/p47 complex
1989	KIAA1377	XM_378309	23.671	4.96503e-05	GAACUGCUGUCCUUUCAUA	GCAGUAAGAUUGAAACAGC	CGUGAGAGCUUCCCUGCAA	UUAGGAGGCUUUACCAGAA	hypothetical protein LOC57562
1990	SLC7A14	NM_031211	23.677	1.82471e-05	GCAUGGCAGUCGUGCUUUA	GGGCAAGAGCUGAGGGUUA	CCAAAGACAUGAGGAAAUC	CAGUGUCAACGGAGGAUCU	solute carrier family 7 (cationic amino acid
1991	C11orf74	NM_138787	23.681	5.64557e-09	GGACACCAGCCCAGACUUA	CAAACAGACGGAAGAGAUA	UGACUACCAUCUUAGAAAU	GCCAAAGCCCAGUGUUAAA	hypothetical protein LOC119710
1992	MS4A2	NM_000139	23.69	4.11132e-07	UAAAGCAGGUUAUCCAUUC	AAGAAGAGCUUGGCCUAUA	GCUAUGAUAUGCCUUUGUU	AUACAUGGCUGACAGUUUU	membrane-spanning 4-domains, subfamily A, member
1993	FBXL18	NM_024963	23.692	3.77399e-05	GCUCCGGGCUGGUCAAUAU	GAUGAGAUCCUCCUUCACA	GAAAUUCAACAACCCGUUC	GAACCUGCGGGUCUUCUAU	F-box and leucine-rich repeat protein 18
1994	SMC1A	NM_006306	23.692	1.19238e-06	GCAAUGCCCUUGUCUGUGA	CAUCAAAGCUCGUAACUUC	GAACAAAGACACAUGAAGA	GGACAGCUCUAUUUGAAGA	structural maintenance of chromosomes 1A
1995	CHIT1	NM_003465	23.696	1.22461e-05	GAAGUUCACAGAUAUGGUA	CAACAACCGUCAGACCUUU	GAGGGAUGCUGGCCUACUA	GAGAAGGUCACGGGACAUA	chitotriosidase
1996	P2RY11	NM_002566	23.713	7.85753e-06	GCAUGACUGUGGCCGAGAA	CCCAAGCACUGGCGCUAUG	CCCGUGAGCUGAGCCAAUG	GGCCCAUACUGGUGGUUGA	purinergic receptor P2Y11
1997	SMCP	NM_030663	23.716	6.3063e-07	GACCAAGCCUGAAGUCUCA	GAGCCCAACUCACCGCAAA	AAUCAAUGCUGCCCACCAA	CAAAAUGAGUCCAGGCCAA	sperm mitochondria-associated cysteine-rich
1998	SLC25A37	NM_016612	23.716	1.43035e-05	AAAUCGAGCUCCAUACUAA	AGACACGAAUGCAGAGUUU	CAGCAGAAGUGGUGAAGCA	GUAAGACCCUUCUGAACAC	solute carrier family 25, member 37
1999	ZBTB2	NM_020861	23.717	3.41932e-06	GAUCAUCAGUUGAGACAAG	CAGGUGAAUCGGACAAAUA	CGACCCGGUUCGAUUAGAA	AGACGAAGGGCGAUCCAUU	zinc finger and BTB domain containing 2
[truncated: 19,123 more rows]

## Sheet: B
Gene Name	Cellular Location	Molecule Type	L9 percentage growth siRNA/control	L9 ranked effect	E11 percentage growth siRNA/control	E11 ranked effect
ADAMTS17	Extracellular Space	peptidase	13.4608	1	13.0952	1
BST1	Plasma Membrane	enzyme	15.9651	2	19.4273	19
LOC200959	Plasma Membrane	transmembrane receptor	17.8766	3	24.569	99
EDG7	Plasma Membrane	G-protein coupled receptor	18.3162	4	17.6314	12
DDEF1	Plasma Membrane	other	18.6959	5	25.4413	126
MGP	Extracellular Space	other	19.0889	6	18.6063	14
NODAL	Extracellular Space	growth factor	19.4352	7	19.5813	21
ADAM18	Plasma Membrane	peptidase	19.7416	8	19.8276	25
C20ORF58	Extracellular Space	other	19.7549	9	20.7615	32
SEMA3C	Extracellular Space	other	19.7682	10	26.837	162
COL9A3	Extracellular Space	other	19.8481	11	16.6564	6
MDS010	Extracellular Space	other	19.9547	12	22.5062	66
FXYD6	Plasma Membrane	ion channel	20.0147	13	22.2599	61
GPR84	Plasma Membrane	G-protein coupled receptor	20.0613	14	22.2496	60
PLA2G2F	Extracellular Space	enzyme	20.0946	15	24.7742	107
LOXL2	Extracellular Space	enzyme	20.1079	16	27.7401	188
OR4N4	Plasma Membrane	G-protein coupled receptor	20.1279	17	22.8654	72
LAIR1	Plasma Membrane	transmembrane receptor	20.1745	18	23.9737	87
MMP24	Extracellular Space	peptidase	20.6407	19	16.523	5
BAI3	Plasma Membrane	G-protein coupled receptor	21.047	20	23.3169	79
IFNK	Extracellular Space	cytokine	21.2402	21	27.5452	182
LGALS1	Extracellular Space	other	21.3467	22	16.8617	8
KCNA3	Plasma Membrane	ion channel	21.3601	23	19.0784	16
GPR80	Plasma Membrane	G-protein coupled receptor	21.46	24	22.0135	52
FLJ22662	Extracellular Space	other	21.5532	25	26.0468	141
C2	Extracellular Space	peptidase	21.7464	26	19.8071	23
CORT	Extracellular Space	other	21.813	27	24.0764	89
PCDHB13	Plasma Membrane	other	21.813	28	25.39	124
PUNC	Plasma Membrane	other	21.9728	30	20.936	35
PRH	Extracellular Space	cytokine	21.9728	29	24.9384	112
OR10C1	Plasma Membrane	G-protein coupled receptor	22.0661	31	27.6478	185
ABCC2	Plasma Membrane	transporter	22.519	32	20.2689	28
C11ORF15	Plasma Membrane	other	22.5989	33	24.5177	98
FBN3	Extracellular Space	other	23.0851	34	23.3682	80
RBP4	Extracellular Space	transporter	23.2117	35	19.8173	24
CLDN23	Plasma Membrane	other	23.2849	36	19.2118	17
NPTX1	Extracellular Space	other	23.3649	37	22.1367	59
SCARB2	Plasma Membrane	other	23.6379	39	16.7488	7
SERPINA10	Extracellular Space	other	23.6379	38	18.6063	15
CXCR6	Plasma Membrane	G-protein coupled receptor	23.7179	40	25.4823	127
NYX	Extracellular Space	other	23.7978	41	20.2073	27
GPR35	Plasma Membrane	G-protein coupled receptor	23.8577	42	26.9397	167
ADCY4	Plasma Membrane	enzyme	23.8644	43	22.0238	54
WFDC6	Extracellular Space	other	24.0176	44	22.8346	69
RASSF5	Plasma Membrane	other	24.0509	45	21.6133	44
A1BG	Extracellular Space	other	24.1508	46	21.6749	46
CLECSF12	Plasma Membrane	transmembrane receptor	24.1508	47	26.4984	152
NTN2L	Extracellular Space	other	24.2507	48	26.4676	151
TMEM14C	Plasma Membrane	other	24.304	49	29.9364	236
FZD2	Plasma Membrane	G-protein coupled receptor	24.3373	50	23.8506	83
GHSR	Plasma Membrane	G-protein coupled receptor	24.3839	51	22.6601	67
FLOT2	Plasma Membrane	other	24.4239	52	25.2976	122
KLK10	Extracellular Space	peptidase	24.4305	53	25.6979	132
C1QA	Extracellular Space	other	24.5504	54	16.3896	4
LIF	Extracellular Space	cytokine	24.6503	55	20.9052	34
SNN	Plasma Membrane	other	24.6636	57	24.8974	110
WFDC12	Extracellular Space	other	24.6636	56	24.9076	111
SERPINF2	Extracellular Space	other	24.7436	58	26.7139	157
SLC7A7	Plasma Membrane	transporter	24.7436	59	28.5714	204
TAS1R3	Plasma Membrane	G-protein coupled receptor	24.8168	60	22.0135	53
PLUNC	Extracellular Space	other	24.8368	61	24.7742	108
MST1	Extracellular Space	growth factor	24.8501	62	27.5862	183
LOC391194	Plasma Membrane	G-protein coupled receptor	24.8701	63	31.2397	265
EDG5	Plasma Membrane	G-protein coupled receptor	24.9567	64	25.6876	131
CD163	Plasma Membrane	transmembrane receptor	24.9634	65	22.8448	70
M11S1	Plasma Membrane	other	25.0699	66	29.0538	216
TUFT1	Extracellular Space	other	25.0766	67	21.5004	40
ACE2	Plasma Membrane	peptidase	25.1432	68	24.6613	104
CD79A	Plasma Membrane	transmembrane receptor	25.1632	69	17.3132	11
KIR2DS3	Plasma Membrane	other	25.2098	70	30.665	251
RIPK2	Plasma Membrane	kinase	25.2431	71	22.0341	55
ARVCF	Plasma Membrane	other	25.2431	72	26.0057	139
LOC161247	Extracellular Space	other	25.2498	73	21.757	48
CSN3	Extracellular Space	other	25.3364	74	21.9109	50
MPZ	Plasma Membrane	other	25.343	75	24.3842	96
LOC391191	Plasma Membrane	G-protein coupled receptor	25.3563	76	30.0082	239
CEACAM7	Plasma Membrane	other	25.4163	77	15.548	3
PYY	Extracellular Space	other	25.4296	78	27.4836	179
FADS3	Plasma Membrane	enzyme	25.5428	79	22.3727	63
OR1N1	Plasma Membrane	G-protein coupled receptor	25.6361	80	26.016	140
LTBP3	Extracellular Space	other	25.8625	81	23.2143	77
OPRS1	Plasma Membrane	G-protein coupled receptor	25.9291	82	22.0854	57
KIAA1893	Plasma Membrane	other	25.9624	83	29.9979	238
CDH24	Plasma Membrane	other	26.0357	84	22.0854	58
WFDC10A	Extracellular Space	other	26.0956	85	26.991	170
OLFML3	Extracellular Space	other	26.2155	86	25.2053	120
SIRPB1	Plasma Membrane	other	26.2422	87	22.7627	68
GPR39	Plasma Membrane	G-protein coupled receptor	26.2488	88	20.6178	31
GRIN2C	Plasma Membrane	ion channel	26.2755	89	25.8108	135
MLNR	Plasma Membrane	G-protein coupled receptor	26.462	90	25.1642	118
PRAP1	Extracellular Space	other	26.6485	91	22.0033	51
ITGB7	Plasma Membrane	transmembrane receptor	26.6884	92	27.0012	171
PKP3	Plasma Membrane	other	26.7084	93	26.7857	160
DAB2	Plasma Membrane	other	26.8416	94	27.6991	187
CACNA1G	Plasma Membrane	ion channel	26.8483	95	20.5255	30
TMEPAI	Plasma Membrane	other	26.9682	96	25.236	121
OR7A5	Plasma Membrane	G-protein coupled receptor	27.0148	97	35.7143	315
CD24	Plasma Membrane	other	27.108	98	26.9602	168
LMAN1L	Plasma Membrane	other	27.1547	99	28.7972	212
CDCP1	Plasma Membrane	other	27.1946	100	29.9364	237
CILP2	Extracellular Space	other	27.2812	101	21.562	42
SLC2A11	Plasma Membrane	other	27.2812	102	36.2069	322
LOC119764	Plasma Membrane	G-protein coupled receptor	27.3345	103	26.6626	156
GPRC5B	Plasma Membrane	G-protein coupled receptor	27.4544	104	25.431	125
F2RL3	Plasma Membrane	G-protein coupled receptor	27.6142	105	32.2557	280
ADAMTS7	Extracellular Space	peptidase	27.7008	106	26.0571	142
TRHR	Plasma Membrane	other	27.7275	107	26.8576	164
WFDC8	Extracellular Space	other	27.8007	108	33.0562	291
TNFRSF13B	Plasma Membrane	transmembrane receptor	27.8207	109	25	115
TPS1	Extracellular Space	peptidase	27.8806	110	29.4438	226
LTF	Extracellular Space	peptidase	27.9606	111	23.204	76
HTR3B	Plasma Membrane	ion channel	28.2403	112	32.1326	277
FAM20C	Extracellular Space	other	28.3469	113	25.975	137
DSCAM	Plasma Membrane	other	28.3802	114	26.837	163
MC3R	Plasma Membrane	G-protein coupled receptor	28.4468	115	21.2233	38
CALCA	Plasma Membrane	G-protein coupled receptor	28.4668	116	28.7664	209
LOC344892	Plasma Membrane	other	28.5267	117	24.6203	102
CYR61	Extracellular Space	other	28.5534	118	29.218	219
RHCE	Plasma Membrane	transporter	28.6133	119	23.4401	81
NTN1	Extracellular Space	other	28.7132	120	19.9405	26
SAA1	Extracellular Space	transporter	28.7532	121	19.4068	18
COL6A2	Extracellular Space	other	28.7665	122	23.8608	84
PRRG2	Extracellular Space	other	28.7865	123	27.9967	194
TFR2	Plasma Membrane	transporter	28.8864	124	28.6125	206
LOC126374	Plasma Membrane	other	29.0196	125	30.039	240
SPOCK3	Extracellular Space	other	29.0729	126	30.3264	246
SIRPB2	Plasma Membrane	other	29.1661	127	35.7553	317
SLC6A4	Plasma Membrane	transporter	29.1928	128	22.3112	62
HSD17B2	Plasma Membrane		29.2793	129	24.9589	113
RGMA	Plasma Membrane	other	29.306	130	30.0493	242
IL8RA	Plasma Membrane	G-protein coupled receptor	29.5391	131	30.4906	248
ADAMTS2	Extracellular Space	peptidase	29.7123	132	28.9204	213
SPRY4	Plasma Membrane	other	29.7589	133	26.7549	159
CCR1	Plasma Membrane	G-protein coupled receptor	29.8588	134	31.5579	273
NUDT1	Extracellular Space	phosphatase	29.8921	135	27.2373	175
TAS1R2	Plasma Membrane	G-protein coupled receptor	30.0053	136	17.2516	10
MMP25	Extracellular Space	peptidase	30.0386	137	28.1814	197
WARP	Extracellular Space	other	30.1718	138	30.2237	245
TJP4	Plasma Membrane	other	30.1718	139	39.9631	349
TMC2	Plasma Membrane	other	30.2251	140	29.1564	218
CRLF1	Extracellular Space	other	30.2451	141	28.1096	196
CNTNAP4	Plasma Membrane	other	30.325	142	27.6067	184
SDC1	Plasma Membrane	other	30.3916	143	44.8071	364
SSTR3	Plasma Membrane	G-protein coupled receptor	30.4249	144	30.7471	256
HTR3A	Plasma Membrane	ion channel	30.4383	146	21.6338	45
DGCR6	Extracellular Space	other	30.4383	145	32.1121	275
TMEM27	Plasma Membrane	other	30.4449	147	43.2677	363
DTNA	Plasma Membrane	other	30.5914	148	23.1835	75
GRIP2	Plasma Membrane	other	30.6048	149	23.9943	88
MTNR1B	Plasma Membrane	G-protein coupled receptor	30.6248	150	21.7159	47
MMP8	Extracellular Space	peptidase	30.7047	151	30.6753	252
HRH2	Plasma Membrane	G-protein coupled receptor	30.7313	152	23.9532	86
LBP	Plasma Membrane	transporter	30.8512	153	21.7775	49
CLDN14	Plasma Membrane	other	30.8778	154	35.1293	313
ACR	Extracellular Space	peptidase	31.1376	155	27.3604	176
CRB3	Plasma Membrane	other	31.1909	156	30.6856	254
UPK3B	Plasma Membrane	other	31.2375	157	21.603	43
LAMA2	Extracellular Space	other	31.3308	158	25.1642	119
CHIT1	Extracellular Space	enzyme	31.3507	159	31.3218	269
LOC338751	Plasma Membrane	G-protein coupled receptor	31.3574	160	32.8305	289
SLCO1A2	Plasma Membrane	transporter	31.3641	161	24.1585	92
TRIM	Plasma Membrane	other	31.444	162	36.0222	320
F12	Extracellular Space	peptidase	31.4839	163	33.7028	298
OR1J5	Plasma Membrane	G-protein coupled receptor	31.4839	164	36.874	331
SEMA3A	Plasma Membrane		31.5039	165	28.7869	211
VAV3	Extracellular Space	cytokine	31.5106	166	31.0037	262
HLA-DQB1	Plasma Membrane	transmembrane receptor	31.5905	167	21.2131	37
GPR91	Plasma Membrane	G-protein coupled receptor	31.7171	168	38.67	342
ALPPL2	Plasma Membrane	phosphatase	31.8303	169	29.5977	231
SLC26A2	Plasma Membrane	transporter	32.0368	170	30.9729	261
PTPRM	Plasma Membrane	phosphatase	32.1633	171	29.6593	232
NT5E	Plasma Membrane	phosphatase	32.1766	172	37.7976	339
SLC1A3	Plasma Membrane		32.19	173	28.6638	208
MYH4	Plasma Membrane	other	32.3831	174	24.7845	109
KCNJ5	Plasma Membrane	ion channel	32.4764	175	24.4253	97
GPR124	Plasma Membrane	G-protein coupled receptor	32.5296	176	27.9865	192
SERPINH1	Extracellular Space	other	32.5962	177	22.4959	65
GNA14	Plasma Membrane	enzyme	32.7827	178	25.585	128
B7-H4	Plasma Membrane	other	32.816	179	31.3937	271
VANGL2	Plasma Membrane	other	32.9692	180	26.1905	144
NCR3	Plasma Membrane	transmembrane receptor	33.1424	181	26.9602	169
C1QTNF5	Plasma Membrane	transmembrane receptor	33.1491	182	27.0525	173
GRP	Extracellular Space	growth factor	33.169	183	19.7865	22
TMG3	Plasma Membrane	other	33.3356	184	37.6539	337
EMR3	Plasma Membrane	G-protein coupled receptor	33.3422	185	24.3329	95
CCL25	Extracellular Space	cytokine	33.3689	186	24.7332	106
DCBLD2	Plasma Membrane	other	33.3955	187	29.7619	234
PSG4	Extracellular Space	other	33.4022	188	26.8883	166
LOC116236	Extracellular Space	other	33.4887	189	34.688	308
SLC5A1	Plasma Membrane	transporter	33.522	190	26.8576	165
PCDHA3	Plasma Membrane	other	33.5487	191	27.5144	181
GPR40	Plasma Membrane	G-protein coupled receptor	33.5553	192	27.7812	189
CADPS2	Plasma Membrane	other	33.5687	193	29.7824	235
ADAMTS1	Extracellular Space	peptidase	33.5887	194	28.5817	205
CNTN4	Plasma Membrane	enzyme	33.8817	195	31.2705	267
PDGFA	Extracellular Space	growth factor	33.9683	196	28.9306	214
UNQ827	Extracellular Space	other	34.1082	197	32.1942	278
EFNA4	Plasma Membrane	kinase	34.1881	198	24.6203	103
TMPRSS9	Plasma Membrane	other	34.2547	199	29.4745	227
LOC166752	Extracellular Space	other	34.3546	200	29.2898	220
FAM12B	Extracellular Space	other	34.4012	201	36.484	326
HTR4	Plasma Membrane	G-protein coupled receptor	34.4279	202	25.3387	123
FZD3	Plasma Membrane	G-protein coupled receptor	34.4678	203	29.4232	225
NCR1	Plasma Membrane	other	34.5011	204	34.7085	309
ADMR	Plasma Membrane	G-protein coupled receptor	34.6477	205	15.4146	2
SEMA6B	Plasma Membrane	other	34.7009	206	32.4405	283
C20ORF108	Extracellular Space	other	34.7609	207	27.1346	174
APOF	Extracellular Space	transporter	35.0073	208	24.1482	91
FLJ38964	Plasma Membrane	enzyme	35.0073	209	24.5895	100
SSTR5	Plasma Membrane	G-protein coupled receptor	35.1738	210	27.4323	177
CHRM4	Plasma Membrane	G-protein coupled receptor	35.2471	211	26.3957	148
DSPP	Extracellular Space	other	35.3137	212	33.7131	299
LOC120775	Plasma Membrane	G-protein coupled receptor	35.3137	213	64.532	381
FCN1	Extracellular Space	other	35.387	214	27.9762	191
OR2A4	Plasma Membrane	G-protein coupled receptor	35.4802	215	34.1749	303
TPSB1	Extracellular Space	peptidase	35.5801	216	32.7381	287
EFNB3	Plasma Membrane	kinase	35.6734	217	27.4733	178
PROCR	Plasma Membrane	other	35.8532	218	24.2303	93
SLC34A3	Plasma Membrane	transporter	35.8532	219	36.4532	325
PLXDC1	Plasma Membrane	other	36.0464	220	34.6675	307
SECTM1	Extracellular Space	cytokine	36.1063	221	31.2808	268
NEXN	Plasma Membrane	other	36.1862	222	31.3834	270
STX8	Plasma Membrane	other	36.2262	223	29.5669	230
PARD3	Plasma Membrane	other	36.3994	224	22.0546	56
FHR5	Extracellular Space	other	36.5526	225	36.5969	329
FLJ21934	Extracellular Space	enzyme	36.6924	226	33.2615	292
GJA3	Plasma Membrane	transporter	36.9056	227	41.1946	354
GPR161	Plasma Membrane	G-protein coupled receptor	36.9788	228	28.3456	200
HBP17	Extracellular Space	other	37.2919	229	27.9865	193
CTNNA1	Plasma Membrane	other	37.3052	230	20.7718	33
SCT	Extracellular Space	other	37.3185	231	31.2397	266
FLJ22688	Plasma Membrane	other	37.3451	232	29.2898	221
DKFZp434C1418	Plasma Membrane	kinase	37.4051	233	17.8879	13
COVA1	Plasma Membrane	enzyme	37.4117	234	27.0218	172
AVPR1A	Plasma Membrane	G-protein coupled receptor	37.7115	235	26.8062	161
CCL17	Extracellular Space	cytokine	37.7714	236	30.5316	249
CHRM3	Plasma Membrane	G-protein coupled receptor	37.8447	237	21.408	39
OPN4	Plasma Membrane	G-protein coupled receptor	37.858	238	19.53	20
STXBP5	Plasma Membrane	other	37.9779	239	30.8087	257
PDCD1LG2	Plasma Membrane	other	37.9912	240	33.3436	295
NRG2	Extracellular Space	growth factor	38.0045	241	31.2089	264
IL21	Extracellular Space	cytokine	38.0711	242	34.2775	304
PDCD1	Plasma Membrane	other	38.1044	243	23.2245	78
PNLIPRP1	Extracellular Space	enzyme	38.191	244	25.7492	134
ADRB2	Plasma Membrane	G-protein coupled receptor	38.3376	245	22.8551	71
P2RY11	Plasma Membrane	G-protein coupled receptor	38.4375	246	29.5464	228
TREML1	Plasma Membrane	enzyme	38.4774	247	25.1026	117
MUC4	Extracellular Space	growth factor	38.6306	248	34.9241	312
IFITM1	Plasma Membrane	other	38.6373	249	32.3378	281
TJP2	Plasma Membrane	kinase	38.6972	250	32.6149	285
SUSD2	Extracellular Space	other	38.9037	251	40.5275	351
ART1	Plasma Membrane	enzyme	39.1568	252	30.6342	250
SEMA4G	Plasma Membrane	other	39.1834	253	32.2455	279
LEAP-2	Extracellular Space	other	39.2634	254	34.8317	310
LOC91689	Extracellular Space	other	39.3166	255	31.445	272
MUC7	Extracellular Space	other	39.4165	256	26.601	154
VNN1	Plasma Membrane	enzyme	39.5831	257	34.9035	311
RHBG	Plasma Membrane	transporter	39.8295	258	32.7586	288
HLA-DQB2	Plasma Membrane	transmembrane receptor	40.0893	259	35.8682	319
MMP28	Extracellular Space	peptidase	40.1625	260	17.149	9
MCAM	Plasma Membrane	other	40.4756	261	28.4278	202
CX3CR1	Plasma Membrane	G-protein coupled receptor	40.6487	262	21.5209	41
TNMD	Plasma Membrane	other	40.6754	263	34.0209	301
BTNL2	Plasma Membrane	transmembrane receptor	40.6954	264	39.0189	345
NTSR2	Plasma Membrane	G-protein coupled receptor	40.7153	265	34.3391	305
KCND2	Plasma Membrane	ion channel	40.7686	266	30.039	241
LY6G6D	Extracellular Space	other	40.8752	267	33.3231	294
TAS2R41	Plasma Membrane	G-protein coupled receptor	40.9018	268	32.1121	276
ADAMTS10	Extracellular Space	peptidase	40.9085	269	31.8042	274
SERPINF1	Extracellular Space	other	40.9618	270	36.5353	327
HTR1A	Plasma Membrane	G-protein coupled receptor	40.9951	271	23.4811	82
FLJ22684	Plasma Membrane	G-protein coupled receptor	41.095	272	32.461	284
MMP11	Extracellular Space	peptidase	41.115	273	28.6125	207
HGFAC	Extracellular Space	peptidase	41.6944	274	40.9996	352
MOX2	Plasma Membrane	other	41.7743	275	25.0821	116
GPR103	Plasma Membrane	G-protein coupled receptor	41.8076	276	30.9421	260
AGER	Plasma Membrane	transmembrane receptor	42.0341	277	30.8498	258
MARCKS	Plasma Membrane	other	42.0474	278	27.8325	190
KIR2DS4	Plasma Membrane	other	42.0674	279	24.6921	105
NMUR2	Plasma Membrane	G-protein coupled receptor	42.3005	280	25.7389	133
PPAP2A	Plasma Membrane	phosphatase	42.3272	281	37.2229	332
MR1	Plasma Membrane	transmembrane receptor	42.3538	282	28.7767	210
SCUBE1	Plasma Membrane	transmembrane receptor	42.4137	283	33.282	293
SPPL2B	Plasma Membrane	peptidase	42.4204	284	42.8469	360
P2RY6	Plasma Membrane	G-protein coupled receptor	42.4337	285	27.6786	186
GNGT1	Plasma Membrane	enzyme	42.487	286	33.867	300
STXBP3	Plasma Membrane	transporter	42.6535	287	37.7668	338
MLN	Extracellular Space	other	42.7934	288	20.9873	36
MGC3234	Extracellular Space	other	43.0931	289	24.2816	94
AVPR2	Plasma Membrane	G-protein coupled receptor	43.2197	290	23.0398	73
OR5I1	Plasma Membrane	G-protein coupled receptor	43.2729	291	26.1905	145
TRIB2	Plasma Membrane	G-protein coupled receptor	43.3595	292	30.1314	244
MS4A2	Plasma Membrane	transmembrane receptor	43.7125	293	23.1322	74
TEX14	Plasma Membrane	kinase	43.8724	294	29.1154	217
ITGB8	Plasma Membrane		44.0655	295	26.642	155
GRK6	Plasma Membrane	kinase	44.1321	296	34.5135	306
ENPP5	Extracellular Space	enzyme	44.3053	297	42.6622	358
GPC1	Plasma Membrane	transmembrane receptor	44.5051	298	31.0961	263
DEFB127	Extracellular Space	other	44.5384	299	33.5591	297
SMOC2	Extracellular Space	other	44.7915	300	39.8091	348
SGCA	Plasma Membrane	other	45.018	301	28.1814	198
CHMP1.5	Plasma Membrane	enzyme	45.5508	302	38.3313	341
HTRA3	Extracellular Space	peptidase	45.6507	303	28.2943	199
DCD	Extracellular Space	other	46.0703	304	29.3719	224
VMP	Plasma Membrane	other	46.3168	305	26.7139	158
SDF2	Extracellular Space	enzyme	46.6898	306	37.8797	340
PTPRA	Plasma Membrane	phosphatase	46.7497	307	28.4688	203
MFRP	Plasma Membrane	transmembrane receptor	47.136	308	36.3711	324
VN1R4	Plasma Membrane	G-protein coupled receptor	47.5223	309	28.9409	215
LIM2	Plasma Membrane	other	47.5823	310	26.211	146
SPINLW1	Extracellular Space	other	47.7554	311	29.3617	223
GNAS	Plasma Membrane	enzyme	47.9486	312	25.585	129
ADAM17	Plasma Membrane	peptidase	48.1617	313	37.4076	335
TMEM8	Plasma Membrane	other	48.7012	314	40.0041	350
TNFAIP9	Plasma Membrane	other	48.7545	315	38.7315	343
GPR108	Plasma Membrane	G-protein coupled receptor	48.8744	316	36.053	321
ANG	Extracellular Space	enzyme	49.0409	317	45.3202	367
LMLN	Plasma Membrane	peptidase	49.1674	318	51.9499	375
FKSG79	Plasma Membrane	G-protein coupled receptor	49.334	319	26.5805	153
GJC1	Plasma Membrane	transporter	49.4205	320	28.3764	201
PGLYRP4	Plasma Membrane	transmembrane receptor	49.4538	321	43.0624	361
B3GNT4	Extracellular Space	enzyme	49.7536	322	37.4487	336
C20ORF3	Plasma Membrane	other	50	323	39.5936	346
GPR23	Plasma Membrane	G-protein coupled receptor	50.9991	324	57.5842	377
KIAA1510	Extracellular Space	other	51.1523	325	29.3309	222
CACNA1B	Plasma Membrane	ion channel	51.1656	326	35.4885	314
TFF1	Extracellular Space	other	51.5186	327	34.1544	302
SERPINI1	Extracellular Space	other	52.4044	328	26.0878	143
LTB4R2	Plasma Membrane	G-protein coupled receptor	52.4111	329	36.3403	323
DEFB129	Extracellular Space	other	52.4244	330	49.4356	371
ROBO3	Plasma Membrane	other	52.4577	331	22.4241	64
BAI2	Plasma Membrane	G-protein coupled receptor	52.531	332	29.5464	229
EBI3	Extracellular Space	cytokine	52.6975	333	45.0431	365
PRELP	Extracellular Space	other	53.0372	334	42.4056	357
FLJ12541	Plasma Membrane	other	53.1304	335	39.6244	347
CXCL6	Extracellular Space	cytokine	53.3369	336	29.7311	233
SLAMF8	Extracellular Space	other	53.8364	337	24.0764	90
ART5	Extracellular Space	enzyme	54.2494	338	25.9955	138
DAB2IP	Plasma Membrane	other	54.5358	339	30.3674	247
SERPINE1			54.5691	340	50.2771	373
KSP37	Extracellular Space	other	55.1152	341	32.9844	290
HAS3	Plasma Membrane	enzyme	55.1219	342	46.0078	368
P2RY4	Plasma Membrane	G-protein coupled receptor	55.2751	343	26.3444	147
CHIA	Extracellular Space	enzyme	55.8612	344	23.8814	85
HAPLN2	Extracellular Space	other	56.4806	345	25.6568	130
TRPM8	Plasma Membrane	ion channel	57.3798	346	25.9134	136
BTLA	Plasma Membrane	other	57.4664	347	42.2619	356
TMC1	Plasma Membrane	other	58.0325	348	37.3563	333
ECE1	Plasma Membrane	peptidase	58.552	349	30.6753	253
CXCL16	Extracellular Space	cytokine	58.7851	350	35.8477	318
FBS1	Extracellular Space	cytokine	60.0506	351	45.2484	366
KLKB1	Extracellular Space	peptidase	60.3037	352	37.3563	334
KITLG			61.3561	353	48.7787	370
CD164L1	Plasma Membrane	other	62.8946	354	32.3994	282
ITGAV	Plasma Membrane	other	63.3209	355	32.6457	286
CD19	Plasma Membrane	other	65.1459	356	33.5078	296
CDH16	Plasma Membrane	enzyme	65.8319	357	41.1638	353
SERPINI2	Extracellular Space	other	67.9033	358	48.4298	369
ITGAD	Plasma Membrane	other	67.9832	359	24.61	101
MEST	Extracellular Space	peptidase	69.0555	360	43.2471	362
APOA1BP	Extracellular Space	other	69.3419	361	41.7488	355
CXCR4	Plasma Membrane	G-protein coupled receptor	69.5617	362	35.7245	316
CDON	Plasma Membrane	other	70.5342	363	26.447	150
ADAMTS19	Extracellular Space	peptidase	72.9453	364	36.5764	328
ADRB3	Plasma Membrane	G-protein coupled receptor	73.2916	365	57.8818	378
BDKRB2	Plasma Membrane	G-protein coupled receptor	75.343	366	24.9589	114
FLJ30634	Plasma Membrane	other	76.1756	367	20.4947	29
TRIB3	Plasma Membrane	kinase	76.6485	368	36.679	330
ADAMTS14	Extracellular Space	peptidase	78.0272	369	70.8846	385
OR5V1	Plasma Membrane	G-protein coupled receptor	78.6466	370	51.211	374
GRM5	Plasma Membrane	G-protein coupled receptor	79.7389	371	30.0698	243
ADRA1A	Plasma Membrane	G-protein coupled receptor	80.0986	372	42.6929	359
OR8B8	Plasma Membrane	G-protein coupled receptor	82.1833	373	56.3321	376
PTPRN2	Plasma Membrane	phosphatase	83.4754	374	38.9676	344
CPXM	Extracellular Space	peptidase	83.6353	375	146.685	388
STRC	Extracellular Space	other	84.0083	376	26.4368	149
KCNJ3	Plasma Membrane	ion channel	87.5716	377	79.8132	387
CCKAR	Plasma Membrane	G-protein coupled receptor	89.3499	378	27.4938	180
C5R1	Plasma Membrane	G-protein coupled receptor	90.8086	379	66.564	382
EMR1	Plasma Membrane	G-protein coupled receptor	91.1283	380	30.9113	259
GPR37L1	Plasma Membrane	G-protein coupled receptor	97.6555	381	59.8009	379
EDNRB	Plasma Membrane	G-protein coupled receptor	97.862	382	30.6958	255
GPRC5D	Plasma Membrane	G-protein coupled receptor	99.5671	383	28.007	195
ADAM30	Plasma Membrane	peptidase	99.5737	384	67.344	383
PLAT	Extracellular Space	peptidase	105.535	385	70.9462	386
HAT	Plasma Membrane	peptidase	108.798	386	67.9085	384
TYK2	Plasma Membrane	kinase	131.957	387	49.9076	372
SERPINB5	Extracellular Space	other	140.569	388	61.3814	380
The cellular location of the genes carried forward for secondary screening are listed in order of their ranked effect on 184- hTERT-L9 cell growth, along with the percent growth effect of the siRNA pools in both the 184-hTERT-L9 and 184-hTERT-E11 cell lines.

## Sheet: C
														Percent decrease in growth relative to control with deconvolved siRNA pools
Gene Name	refseq ID	High Level Amplification METABRIC genes (Table S23 Curtis et. al)	COSMIC somatic mutations - all tissues	COSMIC somatic mutations - Breast	Percent decrease in growth relative to control in the primary genome wide screen	Relative Rank within the primary genome-wide siRNA screen	Percent decrease in growth relative to control in the secondary siRNA screen in L9 cells	Relative Rank within the secondary siRNA screen in the L9 cells	Percent decrease in growth relative to control in the secondary siRNA screen in E11 cells	Relative Rank within the secondary siRNA screen in the E11 cells	RT-QPCR Fold Decrease 99% Confidence Interval with the siRNA relative to control	3D acini Fold Decrease with siRNA relative to control	shRNA knockdown effect on clone formation	#1	#2	#3	#4
ACE2	NM_021804		28/4265	0/304	19.192	966	25.1432	68	24.6613	104	*2.13 - 5.18	5.16865	Lethal	NA	NA	NA	NA
ADCY4	NM_139247		31/4238	0/304	24.115	2103	23.8644	43	22.0238	54	5.34 - 5.46	0.877963	Lethal	NA	NA	NA	NA
BDKRB2	NM_000623		21/4878	1/479	20.862	1301	75.343	366	24.9589	114	1.21 - 2.28	2.48446	Growth post-selection	NA	NA	NA	NA
BST1	NM_004334		4/4238	0/304	14.072	296	15.9651	2	19.4273	19	2.8 - 8.19	4.40578	Lethal	NA	NA	NA	NA
CD79A	NM_001783		11/4326	0/304	15.908	480	25.1632	69	17.3132	11	NE with siRNA	2.36641	Growth post-selection	22.448	40.448	31.557	26.9
COL9A3	NM_001853	Amplified	27/4662	1/304	17.582	703	19.8481	11	16.6564	6	NE with siRNA	3.4887	Lethal	23.224	36.544	60.532	15.664
CTNNA1	NM_001903	Amplified	47/4910	6/390	23.309	1883	37.3052	230	20.7718	33	2.39 - 2.94	4.04692	Lethal	NA	NA	NA	NA
EFNA4	NM_005227	Amplified	4/4263	1/304	23.47	1926	34.1881	198	24.6203	103	1.3 - 2.29	7.33802	Growth post-selection	41.506	25.209	52.538	32.932
FIT1	NM_203402		11/4217	1/293	11.206	109	25.2498	73	21.757	48	1.9 - 20.2	NA	Growth post-selection	22.112	43.335	51.91	27.636
FLJ30634	NM_153014	Amplified	70/4239	3/304	16.569	555	76.1756	367	20.4947	29	1.18 - 3.21	4.0553	Growth post-selection	23.075	27.576	23.345	35.201
FLOT2	NM_004475	Amplified	11/4670	0/478	19.408	1004	24.4239	52	25.2976	122	2.11 - 3.73	1.61804	Lethal	NA	NA	NA	NA
FZD2	NM_001466	Amplified	26/4790	0/478	11.995	151	24.3373	50	23.8506	83	1.68 - 3.7	3.7256	Lethal	37.295	22.205	38.101	34.091
GPR182	NM_007264		15/4649	0/467	15.052	388	34.6477	205	15.4146	2	*NE with siRNA	2.48325	Growth post-selection	NA	NA	NA	NA
GPR39	NM_001508		19/4357	1/304	15.607	448	26.2488	88	20.6178	31	*NE with siRNA	3.15928	Growth post-selection	39.135	23.208	32.11	19.539
GPR80	NM_080818		14/4216	0/304	21.936	1556	21.46	24	22.0135	52	NE with siRNA	3.13731	Lethal	39.118	34.024	65.516	51.834
HSD17B2	NM_002153		9/4238	2/304	20.655	1262	29.2793	129	24.9589	113	2 - 55.76	27.328	Lethal	43.78	28.983	57.041	30.942
KCNJ5	NM_000890		25/4238	1/304	11.064	103	32.4764	175	24.4253	97	*21.09 - 59.13	1.4941	Growth post-selection	21.892	35.93	48.614	20.067
KTELC1	NM_020231		15/4238	0/304	14.108	301	19.9547	12	22.5062	66	1.39 - 3.73	NA	Growth post-selection	NA	NA	NA	NA
LGALS1	NM_002305		3/4662	0/304	23.155	1858	21.3467	22	16.8617	8	1.26 - 15.46	4.12014	Growth post-selection	NA	NA	NA	NA
LPAR3	NM_012152		23/4648	0/467	7.507	21	18.3162	4	17.6314	12	*3.38 - 76.08	3.53038	Growth post-selection	23.764	14.618	35.966	71.083
LTBP3	NM_021070	Amplified	23/4238	1/304	23.659	1986	25.8625	81	23.2143	77	2.32 - 2.95	5.29098	Growth post-selection	32.196	29.866	46.128	33.692
MMP24	NM_006690		13/4168	0/293	23.789	2020	20.6407	19	16.523	5	*228.29 - 986.73	5.44706	Growth post-selection	52.846	28.072	25.609	32.901
MMP28	NM_024302	Amplified	14/4258	0/304	18.548	855	40.1625	260	17.149	9	2594.8 - 2835.5	2.07474	Lethal	78.123	29.243	74.574	49.834
NKAIN4	NM_152864		3/4216	0/293	18.836	910	19.7549	9	20.7615	32	*7.53 - 77.85	3.50474	Lethal	NA	NA	NA	NA
NPTX1	NM_002522		11/4238	0/304	24.151	2110	23.3649	37	22.1367	59	4.55 - 6.42	7.0822	Lethal	34.004	44.948	33.94	31.114
NTN1	NM_004822		13/4238	0/304	24.502	2191	28.7132	120	19.9405	26	*NE with siRNA	5.17541	Growth post-selection	50.257	49.767	37.886	58.538
NTN2L	NM_006181		7/4238	1/304	11.43	121	24.2507	48	26.4676	151	NE with siRNA	4.69138	Growth post-selection	151.89	112.309	100.126	101.827
OPRS1	NM_005866	Amplified	2/4239	0/304	20.951	1327	25.9291	82	22.0854	57	1.66 - 4.55	3.24347	Lethal	145.106	32.461	150.236	146.647
PARD3	NM_019619		58/4238	4/304	21.349	1425	36.3994	224	22.0546	56	*2.61 - 4.33	4.22135	Lethal	112.943	125.122	130.03	139.613
PCDHB13	NM_018933		62/4239	0/304	24.432	2167	21.813	28	25.39	124	1.26 - 2.33	1.21371	Growth post-selection	139.049	119.682	93.219	99.142
PDCD1	NM_005018		8/4216	0/304	19.042	946	38.1044	243	23.2245	78	100.42 - 614.86	2.9971	Growth post-selection	133.431	119.462	136.315	135.417
PLA2G2F	NM_022819	Amplified	15/4238	0/304	18.572	861	20.0946	15	24.7742	107	2878.1 - 3275.6	2.02791	Lethal	113.718	118.362	141.781	128.969
PLUNC	NM_016583		23/4239	0/304	21.432	1436	24.8368	61	24.7742	108	NE with siRNA	3.2804	Growth post-selection	149.611	117.531	97.276	107.26
PROCR	NM_006404	Amplified	10/4358	1/304	22.925	1791	35.8532	218	24.2303	93	2.44 - 6.68	31.6373	Growth post-selection	124.72	130.177	148.791	151.242
RHCE	NM_020485		17/4238	0/304	23.928	2052	28.6133	119	23.4401	81	1.17 - 6.48	2.20921	Lethal	135.32	96.71	83.57	78.06
RIPK2	NM_003821	Amplified	10/4656	0/320	23.9	2048	25.2431	71	22.0341	55	*5.19 - 22.38	NA	Lethal	62.554	154.662	124.203	130.02
ROBO3	NM_022370		33/4261	2/325	15.807	465	52.4577	331	22.4241	64	1.63 - 4.48	2.01234	Growth post-selection	123.019	116.7	131.941	119.094
SAA1	NM_000331		8/4782	0/304	16.334	526	28.7532	121	19.4068	18	1.12 - 1.59	5.16687	Lethal	98.466	102.054	108.574	105.897
SCARB2	NM_005506	Amplified	21/4238	1/304	22.738	1741	23.6379	39	16.7488	7	2.59 - 4.02	2.31692	Lethal	32.858	33.899	90.701	93.411
SEMA3C	NM_006379	Amplified	32/4663	0/304	15.836	471	19.7682	10	26.837	162	2.36 - 7.32	1.93586	Growth post-selection	104.803	98.342	94.4	121.659
SERPINH1	NM_001235	Amplified	13/4357	0/304	20.042	1135	32.5962	177	22.4959	65	2.49 - 7.57	3.18677	Lethal	106.372	138.398	116.766	138.3
SLC6A4	NM_001045	Amplified	23/4238	2/304	18.363	825	29.1928	128	22.3112	62	1.04 - 4.37	2.14218	Growth post-selection	40.072	92.208	87.378	67.389
SLC7A7	NM_003982	Amplified	20/4301	2/341	10.382	73	24.7436	59	28.5714	204	*5.95 - 24.92	2.65104	Growth post-selection	55.676	74.692	52.75	52.915
SNN	NM_003498	Amplified	1/4216	0/304	19.861	1097	24.6636	57	24.8974	110	*5.20 - 64.43	11.5231	Lethal	23.587	41.074	38.235	70.87
TMEM14C	NM_016462	Amplified	4/4238	0/304	22.339	1641	24.304	49	29.9364	236	6.3 - 6.99	5.88352	Lethal	23.589	40.938	28.275	45.519
TMEM9B	NM_020644	Amplified	3/4238	1/304	24.01	2070	22.5989	33	24.5177	98	2.07 - 2.62	2.56642	Lethal	NA	NA	NA	NA
TUFT1	NM_020127	Amplified	13/4238	0/304	19.915	1113	25.0766	67	21.5004	40	1.32 - 2.79	7.3987	Lethal	32.481	53.119	52.702	26.056
						/21121		/388		/388	NE with siRNA = not expressed in siRNA treatment, in control cells			Green highlighting = adjusted p < 0.05, Benjamini-Hochberg multiple comparisons method
											* not significant in initial RT-QPCR, primaer and probes redesigned and PCR repeated, this is the 2nd result, now significant			NA = not tested
The relative rank of target genes in the primary siRNA screen, the median relative rank in the secondary siRNA screen and the relative rank in the 3D acinar growth assay are displayed. Genes amplified within chromosomal hotspot regions associated with cis-landscape of somatic copy number alterations in the METABRIC dataset are denoted as amplified. The number of mutations per cases analyzed for t…

## Sheet: D
		Fold Decrease in mRNA expression
Gene Name	refseq ID	shRNA #1	shRNA #2	shRNA #3
ACE2	NM_021804	1.74 - 10.05
ADCY4	NM_139247	no data on knockdown
BDKRB2	NM_000623	NE with shRNA
BST1	NM_004334	16.23 - 22.98	11.46 - 27.09
COL9A3	NM_001853	0.85 - 220.09
CTNNA1	NM_001903	17.76 - 32.89	8.82 - 26.53
EFNA4	NM_005227	1.85 - 2.35
FLOT2	NM_004475	33.19 - 61.87	8.75 - 28.15
FZD2	NM_001466	no data on knockdown
GPR182	NM_007264	NE with shRNA
GPR39	NM_001508	NE with shRNA
GPR80	NM_080818	no data on knockdown
HSD17B2	NM_002153	no data on knockdown
KCNJ5	NM_000890	NE with shRNA
LGALS1	NM_002305	6.47 - 13.63	3.15 - 4.6
LPAR3	NM_012152	11.1 - 14.53
MMP28	NM_024302	no data on knockdown
NKAIN4	NM_152864	6.76 - 34.58
NPTX1	NM_002522	3.54 - 50.27	2.05 - 3.24
NTN1	NM_004822	7.09 - 12.86
NTN2L	NM_006181	NE with shRNA
OPRS1	NM_005866	20.71 - 32.02
OPRS1	NM_005866	NE with shRNA
PARD3	NM_019619	no data on knockdown
PCDHB13	NM_018933	NE with shRNA
PLA2G2F	NM_022819	23.39 - 125.61
PLUNC	NM_016583	NE with shRNA
PROCR	NM_006404	7.16 - 28.57
RHCE	NM_020485	6.43 - 50.47
RIPK2	NM_003821	17.75 - 109.64
SAA1	NM_000331	4.99 - 14.42
SCARB2	NM_005506	no data on knockdown
SERPINH1	NM_001235	110.74 - 206.95	26.23 - 51.21	1.69 - 317.1
SLC6A4	NM_001045	1.17 - 3.64
SLC7A7	NM_003982	NE with shRNA
SNN	NM_003498	no data on knockdown
TMEM14C	NM_016462	22.77 - 51.62	7.82 - 31.69
TMEM9B	NM_020644	14.5 - 52.19
TMEM9B	NM_020644	21.57 - 38.93
TUFT1	NM_020127	24.79 - 71.22
A set of genes were identified from the 47 target genes whereby transduction with a lentiviral construct targeting these genes will not allow cells to survive after puromycin selection for the resistance marker present on the construct. For these shRNAs, cells were re-infected and harvested after 48 hours of culture without puromycin selection (with non-adherent cells rinsed away). The relative d…

## Sheet: E
Gene ID	UPL probe	UPL left primer	UPL right primer
A1BG	77	cccagcgctactgtgacc	ctctccatggtgcatcagc
ABCC2	1	agcatgcttcccatgatga	tctagccgctctgtggaaac
ACE2	77	ccagtggatgaaaaagtggtg	gtttcatcatggggcacag
ADAM18	72	cccatgacatagcatacttacttgtt	gcatcatagcttttattgcatacg
ADAMTS17	41	caagacctgccacttggtg	ctgttgatggaccccttacc
ADCY4	24	ctggggatcgtgctctgt	caggaagctcgggtctga
ADMR	89	acctgggcattgtcctgtc	aggtgtagtccagcgtgacc
ADRB2	62	caggaagccatcaactgcta	ggcttggttcgtgaagaagt
APOF	18	cttctcaatgactggactgtgtg	tatgaagtggcatccacagg
AVPR2	23	tccaggccctcagaacac	ctcctggctgctgttgct
BAI3	36	tgtaatattgctctttgcccagt	ccattcgagcacgttactga
BDKRB2	61	gtttctgtctgttcgtgaggact	actccacttgggggcatt
BST1	10	aggcactctattcccagagataag	ggtgttgtctgcaaagctgtta
C11ORF15	11	ttgatacagagtgatgatgatattgg	ttcgctgctcttggacttg
C1QA	4	caccagacgggaagaaagg	taaggccttggatgcctgt
C2	43	tggagaaacagctgtgtgtgat	actgcgcccagtgaaatg
C20ORF58	44	ctgcgctacgtcatggtg	gatgaagacgttccaggtgac
CACNA1G	22	tgctcttcaatttgctggtc	tcttcccgtttgctgatttc
CCL25	22	cctggatgctcgaaataagg	ttggagtttccagaactcaactt
CD163	67	ggatggggaaagcataactg	gctcagatctgctccctttg
CD79A	88	caagaaccgaatcatcacagc	cgttctgccatcgtttcc
CDH24	66	tctggttgctgagtggagtg	gcctgtgcagaactgtcttg
CEACAM7	28	gaatgtgaaatacagaacccagtg	tcaggtgaacttgcttgtactga
CHIA	78	ggcctgcagagtgcaagt	gagcagcagttattggctca
CHID1	22	aagaaccagcatttcgatgg	aagtgggtgagcatgtgga
CHRM3	54	cagtcagaacttcagctaaggtacaa	tgtgctgtatgttgaactttcctt
CILP2	79	ctctggaggcgcagaagt	ctagcagtggttgcccagat
CLDN23	23	gaccagtggggctacttcg	agcgaggtgaccatgagtg
CLECSF12	43	gggttaattcttggtgctgaa	tgccttaaatttacaatcattgaatc
COL6A2	71	agaacgggaccgatggac	cctggactccctgcttcc
COL9A3	14	gaggaccccctggatacc	ctcctctgtcaccctggttt
CORT	4	ccacaagatgccattgtcc	caggaggctgcttttcctta
CSN3	39	tgagacaaccacagttgcagt	agtaatttggtttcagcaagtcct
CTNNA1	56	tcgggcctctggaatttag	tcccacttgaagtttatgttgc
CX3CR1	30	gttcccttggcagtccac	ccacgatgtccccaatataac
CXCR6	71	gcaaagcatctctgctggt	tgcaggaagtcttgatgctc
DDEF1	3	ggtccatcctcttcaagtaagact	tctttgcagaactggtgctc
DKFZp434C1418	64	caagtggatggtagctgtcg	tcccagcagaagacttatagagc
DTNA	88	ggagctaccacaagtaccatgc	cttcaggctgcacataggg
EDG5	61	gttccactcggcaatgtacc	acgcctgccagtagatcg
EDG7	68	agctaatgaagacggtgatgact	caccttttcacatgctgcac
EFNA4	80	gtctgctgcaaggagaggaa	cagaagcagcagtaatagcaaga
EIF5A	48	agatcgtcgagatgtctacttcg	ttgacgggcagatatcttcata
EMR3	20	gcttcgctgtcctgatgg	ccccacgtaggtgatgaca
FADS3	20	ctggtggacatcgtcaggt	tgttgccttcactgatggag
FBN3	4	cttctcctgcctctgcaaac	ggcactcgtcaatgtcca
FIT1	45	cacggcaacttcttcaacataa	caacacaaagccccctaaga
FLJ22662	5	tcaaaccctgagcaatgaga	tgtagtggtcattcatgtgtgg
FLJ30634	76	ttggagggtggagagtgaag	ctgagaaatgtggccaaacc
FLJ38964	83	cgtttatgacatctgggaacag	cggtctgaaggcagtggt
FLOT2	28	tgttgtggttccgactataaacag	gggctgcaacgtcataatct
FXYD6	46	agccccagaaagcagagaac	catttgcatccaaaggttca
FZD2	1	ggtgtcggtggcctacat	gagaagcgctcgttgcac
GABRR3	62	ggaaacgtcctcctaagtctca	caagagaacaattttgagtgtcaag
GHSR	4	tcttctgtctcacggtcctct	ggatgaaggcaaacaccact
GPR35	43	ctgctcgctctctgctgac	ggtgttgtaggtgccattca
GPR39	16	gtccgagagcgaagagagc	ggccaatgtcacaacaatca
GPR80	89	tatccgcttcagcttccatt	cacacagtagcggaagatgct
GPR84	2	tgctctttgggtgagttgaa	acgatagcccagcacagact
GRIP2	78	agctgaagatccggaaggac	tgtgtaactgacggcacctg
GRP	61	cagccacctcaacccaag	tggagcagagagtctaccaactt
HLA-DQB1	30	gcgatgctgagctcccta	gcccttaaactggaacacga
HRH2	75	gcctggatgtgatgctctg	ggtcgaggctgatcatgaag
HSD17B2	52	aaagggaggctggtgaatgt	ataagatgccagcctttcca
HTR1A	71	atcatcatgggcaccttca	gcagaagggcagaacaagag
HTR3A	60	ggtcccggacattctcatc	gccttgatgccgaatatacac
ITGAD	4	ctcccggtgaagtatgcagt	gcaaagttgaagtacttggtgga
KCNA3	11	cacaagaagattaaagtggcagac	tggaaactgcatcagtcagg
KCNJ5	33	ggaagctccgatctcaacaa	cctggttcatggcattccta
KIR2DS4	35	ggtcaaaatccctttcacca	tggtccattacagcagcatt
KLK10	86	caggtctcgctcttcaacg	ccctactcgagcccacagt
LAIR1	10	caatcagccgatttcctgag	tggaggttcacagcagacac
LBP	53	ggtgtcctccgatctacagc	cggcgaaactgtcaatctct
LGALS1	64	agcgggaggctgtctttc	cctggtcgaaggtgatgc
LIF	26	tgccaatgccctctttattc	gtccaggttgttggggaac
LOXL2	18	cggatccctgaaaccaaaa	ggctgatgatcccacgaa
LTBP3	87	ccaatggctcctacagatgtc	ggctgcactcatctatgtcttg
LTF	22	taaggtggaacgcctgaaac	ccatttctcccaaatttagcc
MC3R	27	cccttctgacagcaatgaatg	cattaggcagtgttggctga
MCM10	82	catgaagcccaaggatgg	gaccttctgaggatgatcgatag
MDS010	35	caaaactgcagctgctaccat	gcctcctcggaaaggagtta
MGP	2	tcacatgaaagcatggaatctta	acaggcttagagcgttctcg
MLN	25	ggacaccagaagacaagcaga	cagccttacgggataccatc
MMP24	50	atctccagggcatccaga	acggggagtgtagggagtg
MMP28	67	gatggagatttctacttcttcaaagg	agaccccacactggcttg
MPG	19	tttacggcatgtacttctgcat	atggtctccagaccttccag
MPZ	82	ggttcggtactgctggctac	ccccttctccatagcactga
MS4A2	47	aatcttgctctcccacagga	tggggagatatttccaagacttc
MST1	44	gctgcttctgactcaatgctt	caggtgctgtagctctgtgc
MTNR1B	49	tgatcctctccgtgctcag	ggattagcgggtaggggtag
MYH4	64	gcctgctgtgctgtataacct	cacagaagaggcccgagtag
NODAL	52	ggcgagtgtcctaatcctgt	gctggtaacgtttcagcagact
NPTX1	80	gatcagcgagctcgagaaag	gtgggaatgtgagctggaa
NTN1	25	ccctgcataaagatccctgt	tgcagtaggaatcgcagtctt
NTN2L	56	gccctgtgttaagaccccta	tgcagtgcgagtcacagtc
NYX	79	gaagaagtgtggaggcatgg	ggggagaaaggacaggtcac
OPN4	49	ctctcctgggctccctattc	gtcaggacgtgtgcgtacc
OPRS1	31	ctcggataccatcatctctgg	ggcccgtgtactaccgtct
OR10C1	16	ctggatgtgctctccagatg	gctgcatagcggtcatagg
OR2M2	35	ttcaatcacagcccaccac	gtttcccatgaaggccacta
OR4N4	88	gctcttggtctttgtgctgat	agcccagggtctgaccttat
PARD3	68	cagaagaggagaggatacgaatg	tctcgagttttggcttgaatc
PCDHB13	55	cgaaagggtcagaagaccag	cccagattctgtgattggtca
PDCD1	7	cggccaggatggttcttag	gtgaaggtggcgttgtcc
PLA2G2F	23	cctgtccttcgtgggctac	ttcctggtagcagcagtcg
PLUNC	40	gcaggaagcttgacaaatgc	agcggaaggttttccagaat
PRAP1	16	cctggtggttgtgctgct	cttgcatcttgatagggacctt
PRH	24	gctcctgtgcctgctgat	gcgtaccaggcaggattg
PROCR	50	gtagccaagacgcctcagat	gataggggtcgcggaagta
PUNC	1	cggtgcttgagtgtgtcg	agatgatgaggtttcctgtgc
RASSF5	58	aaggagaatgaaactggagaggt	tcctgctcctctttttccag
RBP4	51	gcgtagcctcctttctcca	gccatcgaggttcaggag
RHCE	73	catactgtctggaacggcaat	gatggccaagctgagttcc
RIPK2	64	tccactctcaactgcaggaa	ggatccactgctgggcta
ROBO3	21	cggagtcggagtcagagc	acaagggtcatcttggttcct
RPL3	38	caagtcatccgtgtcattgc	acctggatctccatcaggtg
RPS20	10	gaacaagtcggtcaggaagc	gattttacgttgcggcttgt
RTP2	68	gctggaagcagtacctggag	gatgaccacatgggcagac
SAA1	66	tggttttctgctccttggtc	agagtaggctctccacatgtcc
SCARB2	48	gaaacgggagacattagaacca	cgccgtctctttatcaatgtg
SEMA3C	63	atatcctcgccctggaactt	tccttggtggttcgcatatt
SERPINA10	59	tggaagaaatctccaagtatcca	ggaataagcagtaatttctgacaagat
SERPINF2	84	ccccacttaccctcctcaag	cctgtgggtctgctctgg
SERPINH1	23	ggtggaggtgacccatga	cttgtcaatggcctcagtca
SIRPB1	18	gccccaccttcctagtcc	gtcctcacctgccactcct
SLAMF8	13	tgctcctgatgctggttactc	tgtcagcatggacatccttt
SLC6A4	37	aagttcaacaacaactgctaccaa	gaagctcgtcatgcagttca
SLC7A7	72	acactgccgtgagaacctg	aggagaggaaacccttcacc
SLCO1A2	47	ttgttggcatcattctgtgc	caacgagtgtcagtgggagtt
SNN	82	ctggcctcctgctcagacta	tttttagaagaggcttgggtga
TAS1R2	25	ggcattgttcaccttaacttcc	gcaggctgctgtcattgtt
TAS1R3	79	gcacacgtctgacaaccaga	gtagcagcaggagtggaacc
TMEM14C	71	tgggatcattggctatgtaaaag	ggctagactgccaaagagca
TNFRSF13B	41	aggctcagaagcaagtccag	ccagcgtgctgtagaccag
TUBA1C	58	ccccttcaagttctagtcatgc	cattgccaatctggacacc
TUFT1	70	ggaactggtgtaccctggtg	agtcagcctgagaatgtccac
UPK3B	54	tgcactcaggagggtttagg	tcccatgagcactcactcac
WFDC12	12	tggtgtctctcgttcttgtga	gcaaacccctgctttctcta
WFDC6	61	gaccagtgtaccaaacccaga	ccttatggtataaagtaaggctgacc

## Sheet: F
Annotation Cluster 1	Enrichment Score: 1.4060429210207328
Category	Term	Count	%	PValue	Genes	List Total	Pop Hits	Pop Total	Fold Enrichment	Bonferroni	Benjamini	FDR
GOTERM_BP_FAT	GO:0010740~positive regulation of protein kinase cascade	4	7.40741	0.0139729	811207, 802031, 827054, 778359	42	167	13528	7.71486	0.999513	0.851428	18.5297
GOTERM_BP_FAT	GO:0043123~positive regulation of I-kappaB kinase/NF-kappaB cascade	3	5.55556	0.0348135	811207, 802031, 778359	42	97	13528	9.96171	1	0.698904	40.3125
GOTERM_BP_FAT	GO:0010627~regulation of protein kinase cascade	4	7.40741	0.039321	811207, 802031, 827054, 778359	42	249	13528	5.17422	1	0.662812	44.246
GOTERM_BP_FAT	GO:0043122~regulation of I-kappaB kinase/NF-kappaB cascade	3	5.55556	0.0416101	811207, 802031, 778359	42	107	13528	9.03071	1	0.649032	46.1498
GOTERM_BP_FAT	GO:0009967~positive regulation of signal transduction	4	7.40741	0.0596013	811207, 802031, 827054, 778359	42	295	13528	4.36739	1	0.670514	59.1375
GOTERM_BP_FAT	GO:0010647~positive regulation of cell communication	4	7.40741	0.077202	811207, 802031, 827054, 778359	42	329	13528	3.91605	1	0.732759	68.9669
Annotation Cluster 2	Enrichment Score: 1.3802123959547314
Category	Term	Count	%	PValue	Genes	List Total	Pop Hits	Pop Total	Fold Enrichment	Bonferroni	Benjamini	FDR
GOTERM_BP_FAT	GO:0006928~cell motion	6	11.1111	0.013823	826524, 789585, 781581, 820828, 801282, 801895	42	475	13528	4.06857	0.999471	0.919118	18.3491
GOTERM_BP_FAT	GO:0016477~cell migration	4	7.40741	0.0507159	781581, 820828, 801282, 801895	42	276	13528	4.66805	1	0.662092	53.1396
GOTERM_BP_FAT	GO:0048870~cell motility	4	7.40741	0.0655697	781581, 820828, 801282, 801895	42	307	13528	4.19668	1	0.682942	62.7561
GOTERM_BP_FAT	GO:0051674~localization of cell	4	7.40741	0.0655697	781581, 820828, 801282, 801895	42	307	13528	4.19668	1	0.682942	62.7561
Annotation Cluster 3	Enrichment Score: 1.376138227402399
Category	Term	Count	%	PValue	Genes	List Total	Pop Hits	Pop Total	Fold Enrichment	Bonferroni	Benjamini	FDR
GOTERM_BP_FAT	GO:0007204~elevation of cytosolic calcium ion concentration	4	7.40741	0.00445466	789762, 816238, 827054, 801282	42	110	13528	11.7126	0.911062	0.911062	6.29523
GOTERM_BP_FAT	GO:0051480~cytosolic calcium ion homeostasis	4	7.40741	0.005418	789762, 816238, 827054, 801282	42	118	13528	10.9185	0.947374	0.770596	7.60714
GOTERM_BP_FAT	GO:0006874~cellular calcium ion homeostasis	4	7.40741	0.0178135	789762, 816238, 827054, 801282	42	183	13528	7.04033	0.999941	0.857497	23.0311
GOTERM_BP_FAT	GO:0055074~calcium ion homeostasis	4	7.40741	0.019123	789762, 816238, 827054, 801282	42	188	13528	6.85309	0.999971	0.825211	24.5121
GOTERM_BP_FAT	GO:0006875~cellular metal ion homeostasis	4	7.40741	0.0213272	789762, 816238, 827054, 801282	42	196	13528	6.57337	0.999992	0.726995	26.9453
GOTERM_BP_FAT	GO:0055065~metal ion homeostasis	4	7.40741	0.0239676	789762, 816238, 827054, 801282	42	205	13528	6.28479	0.999998	0.73149	29.7639
GOTERM_BP_FAT	GO:0030005~cellular di-, tri-valent inorganic cation homeostasis	4	7.40741	0.031139	789762, 816238, 827054, 801282	42	227	13528	5.67569	1	0.706152	36.9163
GOTERM_BP_FAT	GO:0055066~di-, tri-valent inorganic cation homeostasis	4	7.40741	0.0354776	789762, 816238, 827054, 801282	42	239	13528	5.39072	1	0.683888	40.9078
GOTERM_BP_FAT	GO:0030003~cellular cation homeostasis	4	7.40741	0.0413198	789762, 816238, 827054, 801282	42	254	13528	5.07237	1	0.663482	45.9118
GOTERM_BP_FAT	GO:0055080~cation homeostasis	4	7.40741	0.055305	789762, 816238, 827054, 801282	42	286	13528	4.50483	1	0.680844	56.3328
GOTERM_BP_FAT	GO:0006873~cellular ion homeostasis	4	7.40741	0.103596	789762, 816238, 827054, 801282	42	374	13528	3.44487	1	0.798515	79.6633
GOTERM_BP_FAT	GO:0055082~cellular chemical homeostasis	4	7.40741	0.107361	789762, 816238, 827054, 801282	42	380	13528	3.39048	1	0.79369	80.8724
GOTERM_BP_FAT	GO:0050801~ion homeostasis	4	7.40741	0.126301	789762, 816238, 827054, 801282	42	409	13528	3.15008	1	0.832184	86.0036
GOTERM_BP_FAT	GO:0019725~cellular homeostasis	4	7.40741	0.166702	789762, 816238, 827054, 801282	42	466	13528	2.76477	1	0.866968	92.9763
GOTERM_BP_FAT	GO:0042592~homeostatic process	5	9.25926	0.191272	793195, 789762, 816238, 827054, 801282	42	751	13528	2.14444	1	0.895244	95.4578
GOTERM_BP_FAT	GO:0048878~chemical homeostasis	4	7.40741	0.201792	789762, 816238, 827054, 801282	42	512	13528	2.51637	1	0.904556	96.2463
Annotation Cluster 4	Enrichment Score: 1.3706998256506968
Category	Term	Count	%	PValue	Genes	List Total	Pop Hits	Pop Total	Fold Enrichment	Bonferroni	Benjamini	FDR
GOTERM_BP_FAT	GO:0006928~cell motion	6	11.1111	0.013823	826524, 789585, 781581, 820828, 801282, 801895	42	475	13528	4.06857	0.999471	0.919118	18.3491
GOTERM_BP_FAT	GO:0007409~axonogenesis	4	7.40741	0.0204849	793195, 826524, 789585, 801895	42	193	13528	6.67555	0.999987	0.75396	26.0242
GOTERM_BP_FAT	GO:0030030~cell projection organization	5	9.25926	0.0247197	793195, 826524, 789585, 827054, 801895	42	368	13528	4.37629	0.999999	0.708675	30.548
GOTERM_BP_FAT	GO:0048667~cell morphogenesis involved in neuron differentiation	4	7.40741	0.0251959	793195, 826524, 789585, 801895	42	209	13528	6.1645	0.999999	0.684184	31.0402
GOTERM_BP_FAT	GO:0048812~neuron projection morphogenesis	4	7.40741	0.0264578	793195, 826524, 789585, 801895	42	213	13528	6.04874	1	0.673048	32.3289
GOTERM_BP_FAT	GO:0000904~cell morphogenesis involved in differentiation	4	7.40741	0.0373735	793195, 826524, 789585, 801895	42	244	13528	5.28025	1	0.682388	42.5771
GOTERM_BP_FAT	GO:0048858~cell projection morphogenesis	4	7.40741	0.0377589	793195, 826524, 789585, 801895	42	245	13528	5.2587	1	0.666457	42.911
GOTERM_BP_FAT	GO:0007411~axon guidance	3	5.55556	0.0416101	826524, 789585, 801895	42	107	13528	9.03071	1	0.649032	46.1498
GOTERM_BP_FAT	GO:0032990~cell part morphogenesis	4	7.40741	0.0421336	793195, 826524, 789585, 801895	42	256	13528	5.03274	1	0.637384	46.5766
GOTERM_BP_FAT	GO:0031175~neuron projection development	4	7.40741	0.0421336	793195, 826524, 789585, 801895	42	256	13528	5.03274	1	0.637384	46.5766
GOTERM_BP_FAT	GO:0048666~neuron development	4	7.40741	0.0827744	793195, 826524, 789585, 801895	42	339	13528	3.80053	1	0.747753	71.5871
GOTERM_BP_FAT	GO:0000902~cell morphogenesis	4	7.40741	0.0926386	793195, 826524, 789585, 801895	42	356	13528	3.61905	1	0.768602	75.7268
GOTERM_BP_FAT	GO:0032989~cellular component morphogenesis	4	7.40741	0.118318	793195, 826524, 789585, 801895	42	397	13528	3.24529	1	0.818459	84.0214
GOTERM_BP_FAT	GO:0030182~neuron differentiation	4	7.40741	0.146373	793195, 826524, 789585, 801895	42	438	13528	2.94151	1	0.863963	90.0228
Annotation Cluster 5	Enrichment Score: 1.0075778506079964
Category	Term	Count	%	PValue	Genes	List Total	Pop Hits	Pop Total	Fold Enrichment	Bonferroni	Benjamini	FDR
GOTERM_BP_FAT	GO:0007267~cell-cell signaling	6	11.1111	0.0338891	790790, 789762, 825031, 827054, 774302, 789385	42	600	13528	3.22095	1	0.712276	39.4745
GOTERM_BP_FAT	GO:0007268~synaptic transmission	4	7.40741	0.0610679	825031, 827054, 774302, 789385	42	298	13528	4.32343	1	0.667693	60.0558
GOTERM_BP_FAT	GO:0019226~transmission of nerve impulse	4	7.40741	0.089102	825031, 827054, 774302, 789385	42	350	13528	3.68109	1	0.7643	74.3119
GOTERM_BP_FAT	GO:0050877~neurological system process	5	9.25926	0.505742	825031, 827054, 773459, 774302, 789385	42	1210	13528	1.33097	1	0.996364	99.9965
Annotation Cluster 6	Enrichment Score: 0.9397659159383027
Category	Term	Count	%	PValue	Genes	List Total	Pop Hits	Pop Total	Fold Enrichment	Bonferroni	Benjamini	FDR
GOTERM_BP_FAT	GO:0007187~G-protein signaling, coupled to cyclic nucleotide second messenger	3	5.55556	0.047377	789762, 827054, 779284	42	115	13528	8.40248	1	0.66583	50.6811
GOTERM_BP_FAT	GO:0007186~G-protein coupled receptor protein signaling pathway	8	14.8148	0.049823	793195, 789762, 816238, 827054, 773206, 779284, 781404, 826904	42	1123	13528	2.29453	1	0.669781	52.4936
GOTERM_BP_FAT	GO:0019935~cyclic-nucleotide-mediated signaling	3	5.55556	0.0589191	789762, 827054, 779284	42	130	13528	7.43297	1	0.678562	58.7036
GOTERM_BP_FAT	GO:0019932~second-messenger-mediated signaling	3	5.55556	0.159006	789762, 827054, 779284	42	235	13528	4.11185	1	0.875785	91.9701
GOTERM_BP_FAT	GO:0007242~intracellular signaling cascade	3	5.55556	0.904702	789762, 827054, 779284	42	1256	13528	0.769336	1	1	100
Annotation Cluster 7	Enrichment Score: 0.7076465965656047
Category	Term	Count	%	PValue	Genes	List Total	Pop Hits	Pop Total	Fold Enrichment	Bonferroni	Benjamini	FDR
GOTERM_BP_FAT	GO:0007186~G-protein coupled receptor protein signaling pathway	8	14.8148	0.049823	793195, 789762, 816238, 827054, 773206, 779284, 781404, 826904	42	1123	13528	2.29453	1	0.669781	52.4936
GOTERM_BP_FAT	GO:0045860~positive regulation of protein kinase activity	3	5.55556	0.146337	793195, 827054, 779284	42	223	13528	4.33312	1	0.870202	90.0166
GOTERM_BP_FAT	GO:0033674~positive regulation of kinase activity	3	5.55556	0.154759	793195, 827054, 779284	42	231	13528	4.18306	1	0.873952	91.3588
GOTERM_BP_FAT	GO:0051347~positive regulation of transferase activity	3	5.55556	0.164346	793195, 827054, 779284	42	240	13528	4.02619	1	0.868311	92.6815
GOTERM_BP_FAT	GO:0042325~regulation of phosphorylation	4	7.40741	0.166702	793195, 816238, 827054, 779284	42	466	13528	2.76477	1	0.866968	92.9763
GOTERM_BP_FAT	GO:0019220~regulation of phosphate metabolic process	4	7.40741	0.180962	793195, 816238, 827054, 779284	42	485	13528	2.65646	1	0.885128	94.5376
GOTERM_BP_FAT	GO:0051174~regulation of phosphorus metabolic process	4	7.40741	0.180962	793195, 816238, 827054, 779284	42	485	13528	2.65646	1	0.885128	94.5376
GOTERM_BP_FAT	GO:0044093~positive regulation of molecular function	4	7.40741	0.261467	793195, 827054, 778359, 779284	42	586	13528	2.1986	1	0.946788	98.7895
GOTERM_BP_FAT	GO:0045859~regulation of protein kinase activity	3	5.55556	0.281224	793195, 827054, 779284	42	345	13528	2.80083	1	0.954302	99.1844
GOTERM_BP_FAT	GO:0043549~regulation of kinase activity	3	5.55556	0.294782	793195, 827054, 779284	42	357	13528	2.70668	1	0.955093	99.3819
GOTERM_BP_FAT	GO:0051338~regulation of transferase activity	3	5.55556	0.311692	793195, 827054, 779284	42	372	13528	2.59754	1	0.961814	99.566
GOTERM_BP_FAT	GO:0043085~positive regulation of catalytic activity	3	5.55556	0.471227	793195, 827054, 779284	42	520	13528	1.85824	1	0.994227	99.9907
Annotation Cluster 8	Enrichment Score: 0.5990695047144797
Category	Term	Count	%	PValue	Genes	List Total	Pop Hits	Pop Total	Fold Enrichment	Bonferroni	Benjamini	FDR
GOTERM_BP_FAT	GO:0009611~response to wounding	4	7.40741	0.215998	820780, 816238, 801282, 778359	42	530	13528	2.43091	1	0.913053	97.1102
GOTERM_BP_FAT	GO:0006954~inflammatory response	3	5.55556	0.258613	816238, 801282, 778359	42	325	13528	2.97319	1	0.947597	98.7195
GOTERM_BP_FAT	GO:0006952~defense response	4	7.40741	0.285556	796921, 816238, 801282, 778359	42	615	13528	2.09493	1	0.952044	99.2531
Annotation Cluster 9	Enrichment Score: 0.4905596047205435
Category	Term	Count	%	PValue	Genes	List Total	Pop Hits	Pop Total	Fold Enrichment	Bonferroni	Benjamini	FDR
GOTERM_BP_FAT	GO:0006915~apoptosis	4	7.40741	0.274724	794354, 802031, 778359, 801895	42	602	13528	2.14017	1	0.952842	99.0701
GOTERM_BP_FAT	GO:0012501~programmed cell death	4	7.40741	0.282218	794354, 802031, 778359, 801895	42	611	13528	2.10864	1	0.952457	99.2007
GOTERM_BP_FAT	GO:0008219~cell death	4	7.40741	0.373002	794354, 802031, 778359, 801895	42	719	13528	1.79191	1	0.981976	99.8885
GOTERM_BP_FAT	GO:0016265~death	4	7.40741	0.377197	794354, 802031, 778359, 801895	42	724	13528	1.77953	1	0.98187	99.8988
Annotation Cluster 10	Enrichment Score: 0.14666126041032254
Category	Term	Count	%	PValue	Genes	List Total	Pop Hits	Pop Total	Fold Enrichment	Bonferroni	Benjamini	FDR
GOTERM_BP_FAT	GO:0042981~regulation of apoptosis	3	5.55556	0.709269	802031, 816238, 778359	42	804	13528	1.20185	1	0.99993	100
GOTERM_BP_FAT	GO:0043067~regulation of programmed cell death	3	5.55556	0.714515	802031, 816238, 778359	42	812	13528	1.19001	1	0.99993	100
GOTERM_BP_FAT	GO:0010941~regulation of cell death	3	5.55556	0.716463	802031, 816238, 778359	42	815	13528	1.18563	1	0.999924	100
