# Supplementary material for: A co-culture genome-wide RNAi screen with mammary epithelial cells reveals transmembrane signals required for growth and differentiation
Source: Breast Cancer Res. 2015 Jan 9;17:4. doi: 10.1186/s13058-014-0510-y (PMC4322558; doi:10.1186/s13058-014-0510-y)
Supplement: Additional file 11: Table S3. — Target genes are not differentially expressed in freshly sorted RNA-seq libraries of enriched luminal versus enriched myoepithelial cells taken from human reduction mammoplasty samples. Data from three independent paired libraries of mammary luminal and myoepithelium for each target gene are shown along with luminal:basal expression ratios and the P-values calculated with the Wilcoxon and Student’s t tests and the Holm-Bonferroni adjustment. No statistically significant differences (Holm-Bonferroni-adjusted P-values >0.05) were observed. [file 13058_2014_510_MOESM11_ESM.xlsx]

## Sheet: results.csv
	Flow sorted RNA-seq library RPKM expression value
Gene Symbol	Lum1	Lum2	Lum3	Bas1	Bas2	Bas3	Luminal:Basal Expression Ratio	Wilcoxon p-value	Students t, pvalues	Bonferron-Holmes adjusted p values (Students t)
BDKRB2	-4.65596	-5.08505	-4.46852	-3.23475	-3.19758	1.05558	0.0498285	0.1	0.151221	0.321027
NKAIN4	-9.52632	-10.7209	-10.5326	-5.21433	-9.999	-10.0648	0.0909523	0.4	0.277582	0.456609
ADCY4	-6.08064	-5.94538	-4.38788	-6.49571	-7.00504	-0.590857	0.11536	0.7	0.661755	0.863958
SERPINH1	-0.589326	-1.41828	-0.389918	3.18538	0.891146	2.05066	0.11938	0.1	0.02608	0.156254
KCNJ5	-8.97358	-7.20606	-8.8291	-5.14724	-4.75662	-6.70163	0.146497	0.1	0.0328966	0.156254
SEMA3C	-2.53178	-0.396075	0.49224	1.7076	3.03251	0.528881	0.181477	0.1	0.184168	0.346237
PROCR	-4.90683	-5.42769	-4.0326	-2.21739	-2.94369	-2.10002	0.203492	0.1	0.00897843	0.156254
NPTX1	-5.69466	-8.01813	-8.80895	-3.5656	-5.32667	-9.63158	0.229534	0.7	0.345933	0.50809
LGALS1	0.542303	-1.54873	1.68346	2.96723	0.369047	3.11867	0.281502	0.4	0.0213099	0.156254
FLJ30634	-2.64618	-3.4732	-3.81054	-3.00613	-1.91074	-1.17246	0.384922	0.2	0.281737	0.456609
SLC6A4	-7.00355	-6.2932	-8.01495	-5.52324	-5.41808	-7.13996	0.467439	0.4	0.0333578	0.156254
CD79A	-3.91675	-6.5289	-5.05349	-2.78133	-6.24777	-4.21106	0.503993	0.7	0.0952282	0.279733
KTELC1	-4.35444	-2.79081	-3.48731	-3.14272	-1.75166	-2.74379	0.505042	0.2	0.0182465	0.156254
FZD2	-5.84525	-6.18575	-6.94661	-4.10509	-6.29658	-8.58457	0.534325	1	0.99792	0.99792
ROBO3	-3.48211	-3.91139	-2.65696	-2.38461	-3.49702	-2.61303	0.709105	0.4	0.234854	0.424544
FIT1	-4.69729	-5.85456	-7.14218	-4.24705	-6.18575	-5.50111	0.710969	0.7	0.413835	0.572065
PARD3	-0.30512	-0.586352	-2.16352	0.104104	-0.229409	-1.26406	0.724608	0.4	0.0847232	0.265466
COL9A3	-7.06564	-5.535	-6.32806	-6.47731	-6.93378	-4.88325	0.778416	1	0.825207	0.901971
LPAR3	-7.40698	-6.60414	-5.57421	-7.14809	-5.02673	-6.73165	0.788364	1	0.801406	0.896811
FLOT2	-1.50926	0.369047	1.03721	-2.10936	0.950715	0.909852	0.913838	1	0.900435	0.961828
SNN	-1.08382	-2.09957	-1.51246	-1.25577	-2.36315	-1.02331	0.955204	1	0.946768	0.988847
OPRS1	-0.796711	-0.98796	-0.0550531	-0.975116	-0.315235	-0.538222	1.02067	1	0.992401	0.99792
RHCE	-4.19987	-3.35138	-3.15957	-3.92776	-3.33676	-3.72413	1.09964	1	0.744125	0.887805
SLC7A7	-3.82057	-3.86725	-4.63677	-5.06905	-4.27987	-3.7803	1.1652	1	0.703965	0.887805
MMP28	-8.31659	-11.1611	-7.78678	-8.65876	-9.06446	-8.64606	1.18476	0.7	0.774468	0.887805
MMP24	-2.45973	-4.00084	-3.17022	-3.81715	-3.12956	-3.35261	1.25513	1	0.762225	0.887805
LTBP3	-1.57716	-2.37844	-1.65877	-2.38802	-2.37461	-1.8228	1.26648	0.4	0.32232	0.488678
BST1	-6.56201	-5.79857	-4.68856	-6.39303	-5.14582	-6.30072	1.27446	1	0.738849	0.887805
PDCD1	-10.3467	-10.544	-8.52491	-10.492	-10.9121	-8.96647	1.2927	0.7	0.0701602	0.235538
SAA1	2.50871	6.68444	5.35021	2.10985	6.09606	5.27279	1.34074	0.7	0.14035	0.321027
PCDHB13	-7.00071	-5.0911	-5.04375	-8.34517	-5.69741	-5.22742	1.3757	0.4	0.170851	0.334584
TMEM9B	-0.848645	-0.515629	-0.0275847	-1.31603	-0.943409	-0.801656	1.49522	0.2	0.0365701	0.156254
CTNNA1	1.84575	2.18594	1.95508	1.49244	1.42394	1.34674	1.49524	0.1	0.0404366	0.158377
NTN2L	-9.25645	-8.80982	-10.1721	-10.3814	-9.6891	-9.89795	1.57187	0.4	0.312981	0.488678
GPR182	-7.04446	-8.60314	-7.05	-10.1443	-7.08415	-8.67901	1.65461	0.2	0.514496	0.690894
PLUNC	-9.39496	-9.52651	-7.19869	-9.49318	-9.84863	-8.49114	1.83736	0.7	0.259604	0.451904
TMEM14C	0.302238	0.490272	2.10985	-0.0778923	-0.0642495	0.519612	2.08369	0.4	0.155671	0.321027
SCARB2	-0.434809	0.760661	0.152093	-1.64752	-0.414517	-0.690478	2.09888	0.2	0.0117225	0.156254
ACE2	-6.09477	-2.77684	-4.38161	-7.13389	-6.35569	-3.66585	2.12509	0.4	0.406304	0.572065
RIPK2	2.53794	2.17099	-0.0587264	1.5299	0.326716	-0.35699	2.28964	0.4	0.143136	0.321027
EFNA4	-1.88074	-2.25952	-0.372075	-2.94597	-3.29432	-2.15564	2.74711	0.2	0.0339165	0.156254
GPR80	-7.67944	-4.31214	-5.12659	-9.78665	-6.99217	-6.10328	3.56285	0.4	0.0616331	0.222827
TUFT1	1.34674	0.844555	-1.83726	-0.21417	-1.48576	-4.98393	3.69307	0.4	0.0360405	0.156254
NTN1	-3.16871	-4.04518	-3.12161	-5.43556	-4.82429	-7.96394	4.59344	0.1	0.157098	0.321027
GPR39	-4.99232	-4.1109	-3.24182	-6.3995	-5.52545	-7.32176	4.89869	0.1	0.122645	0.321027
PLA2G2F	-9.64103	-8.33049	-6.30733	-10.0691	-10.4655	-9.43271	5.50572	0.2	0.137801	0.321027
HSD17B2	-6.39048	-3.00428	-3.11926	-8.40467	-5.80855	-6.53108	7.96147	0.2	0.0210658	0.156254
